# Supplementary material for: A metabotropic glutamate receptor affects the growth and development of Schistosoma japonicum
Source: Front Microbiol. 2022 Nov 30;13:1045490. doi: 10.3389/fmicb.2022.1045490 (PMC9750798; doi:10.3389/fmicb.2022.1045490)
Supplement: Supplementary Table 1 — dsSjGRM7_M_VS_dsGFP_M_GOterms_enrichment. [file Table_1.XLSX]

## Sheet: Up expression GO terms
ID	Description	GeneRatio	BgRatio	pvalue	p.adjust	qvalue	geneID	Count	type
GO:0022625	cytosolic large ribosomal subunit	3/18	58/5339	0.000884348	0.0422907	0.0364226	Sjc_0006753/Sjc_0002010/Sjc_0004815	3	Cellular Component
GO:0072687	meiotic spindle	2/18	15/5339	0.00109846	0.0422907	0.0364226	Sjc_0004478/Sjc_0003687	2	Cellular Component
GO:0097421	liver regeneration	3/21	19/5475	4.53159e-05	0.0291381	0.0275711	Sjc_0006753/Sjc_0002010/Sjc_0003687	3	Biological Process
GO:0006412	translation	8/21	451/5475	0.00015495	0.032805	0.0310408	Sjc_0004478/Sjc_0006753/Sjc_0009230/Sjc_0000616/Sjc_0008452/Sjc_0002010/Sjc_0003687/Sjc_0004815	8	Biological Process
GO:0043043	peptide biosynthetic process	8/21	467/5475	0.000197971	0.032805	0.0310408	Sjc_0004478/Sjc_0006753/Sjc_0009230/Sjc_0000616/Sjc_0008452/Sjc_0002010/Sjc_0003687/Sjc_0004815	8	Biological Process
GO:0031100	animal organ regeneration	3/21	31/5475	0.000204075	0.032805	0.0310408	Sjc_0006753/Sjc_0002010/Sjc_0003687	3	Biological Process
GO:0004252	serine-type endopeptidase activity	3/24	36/5440	0.000489732	0.0265739	0.0253265	Sjc_0000296/Sjc_0000896/Sjc_0008097	3	Molecular Function
GO:0008236	serine-type peptidase activity	3/24	46/5440	0.00101148	0.0265739	0.0253265	Sjc_0000296/Sjc_0000896/Sjc_0008097	3	Molecular Function
GO:0017171	serine hydrolase activity	3/24	47/5440	0.00107732	0.0265739	0.0253265	Sjc_0000296/Sjc_0000896/Sjc_0008097	3	Molecular Function

## Sheet: Down expression GO terms
Enrichment GO terms of down-regulated genes in male(SjGRM7vs GFP)
ID	Description	GeneRatio	BgRatio	pvalue	p.adjust	qvalue	geneID	Count	type
GO:0045202	synapse	72/310	474/5339	2.84999e-15	1.03455e-12	8.36998e-13	Sjc_0002131/Sjc_0008589/Sjc_0001790/Sjc_0002177/Sjc_0001653/Sjc_0008442/Sjc_0000794/Sjc_0002167/Sjc_0004035/Sjc_0008163/Sjc_0006136/Sjc_0002356/Sjc_0004979/Sjc_0009029/Sjc_0001044/Sjc_0006904/Sjc_0006447/Sjc_0009273/Sjc_0007966/Sjc_0008759/Sjc_0007274/Sjc_0004342/Sjc_0005763/Sjc_0003531/Sjc_0009102/Sjc_0005809/Sjc_0001590/Sjc_0000916/Sjc_0004756/Sjc_0002732/Sjc_0004907/Sjc_0005786/Sjc_0008747/Sjc…	72	Cellular Component
GO:0031226	intrinsic component of plasma membrane	52/310	338/5339	2.61249e-11	4.74166e-09	3.83623e-09	Sjc_0000820/Sjc_0008065/Sjc_0006632/Sjc_0000038/Sjc_0009298/Sjc_0002167/Sjc_0006136/Sjc_0002356/Sjc_0001800/Sjc_0004546/Sjc_0000293/Sjc_0000313/Sjc_0004545/Sjc_0002139/Sjc_0007274/Sjc_0004342/Sjc_0006554/Sjc_0005809/Sjc_0000406/Sjc_0004756/Sjc_0008861/Sjc_0004907/Sjc_0006203/Sjc_0000465/Sjc_0005810/Sjc_0009705/Sjc_0008046/Sjc_0001846/Sjc_0005944/Sjc_0006545/Sjc_0009169/Sjc_0000256/Sjc_0007275/Sjc…	52	Cellular Component
GO:0005887	integral component of plasma membrane	49/310	314/5339	6.36635e-11	7.70329e-09	6.23232e-09	Sjc_0000820/Sjc_0008065/Sjc_0006632/Sjc_0000038/Sjc_0009298/Sjc_0002167/Sjc_0006136/Sjc_0002356/Sjc_0001800/Sjc_0004546/Sjc_0000293/Sjc_0000313/Sjc_0004545/Sjc_0007274/Sjc_0004342/Sjc_0006554/Sjc_0005809/Sjc_0000406/Sjc_0004756/Sjc_0008861/Sjc_0004907/Sjc_0006203/Sjc_0005810/Sjc_0009705/Sjc_0008046/Sjc_0001846/Sjc_0005944/Sjc_0006545/Sjc_0009169/Sjc_0000256/Sjc_0007275/Sjc_0007469/Sjc_0009293/Sjc…	49	Cellular Component
GO:0044456	synapse part	55/310	383/5339	1.01925e-10	9.2497e-09	7.48344e-09	Sjc_0002131/Sjc_0008589/Sjc_0001790/Sjc_0002177/Sjc_0001653/Sjc_0008442/Sjc_0000794/Sjc_0002167/Sjc_0004035/Sjc_0006136/Sjc_0002356/Sjc_0004979/Sjc_0001044/Sjc_0006904/Sjc_0006447/Sjc_0007966/Sjc_0008759/Sjc_0007274/Sjc_0004342/Sjc_0005763/Sjc_0003531/Sjc_0009102/Sjc_0005809/Sjc_0001590/Sjc_0004907/Sjc_0005786/Sjc_0007607/Sjc_0005810/Sjc_0009705/Sjc_0002132/Sjc_0009169/Sjc_0000256/Sjc_0007275/Sjc…	55	Cellular Component
GO:0098793	presynapse	38/310	242/5339	9.56869e-09	6.94687e-07	5.62035e-07	Sjc_0002131/Sjc_0008589/Sjc_0001790/Sjc_0002177/Sjc_0001653/Sjc_0008442/Sjc_0000794/Sjc_0004035/Sjc_0006136/Sjc_0004979/Sjc_0001044/Sjc_0007966/Sjc_0007274/Sjc_0004342/Sjc_0005763/Sjc_0003531/Sjc_0009102/Sjc_0001590/Sjc_0004907/Sjc_0005786/Sjc_0007607/Sjc_0002132/Sjc_0009169/Sjc_0007275/Sjc_0009293/Sjc_0001009/Sjc_0001525/Sjc_0001853/Sjc_0009104/Sjc_0000937/Sjc_0004147/Sjc_0003470/Sjc_0004939/Sjc…	38	Cellular Component
GO:0008076	voltage-gated potassium channel complex	12/310	29/5339	2.52803e-08	1.31096e-06	1.06063e-06	Sjc_0009298/Sjc_0006136/Sjc_0000293/Sjc_0004342/Sjc_0005809/Sjc_0000406/Sjc_0008861/Sjc_0005810/Sjc_0000256/Sjc_0009293/Sjc_0000053/Sjc_0000751	12	Cellular Component
GO:0034705	potassium channel complex	12/310	29/5339	2.52803e-08	1.31096e-06	1.06063e-06	Sjc_0009298/Sjc_0006136/Sjc_0000293/Sjc_0004342/Sjc_0005809/Sjc_0000406/Sjc_0008861/Sjc_0005810/Sjc_0000256/Sjc_0009293/Sjc_0000053/Sjc_0000751	12	Cellular Component
GO:0034702	ion channel complex	19/310	77/5339	4.40599e-08	1.99922e-06	1.61746e-06	Sjc_0009298/Sjc_0001653/Sjc_0006136/Sjc_0002356/Sjc_0001800/Sjc_0000293/Sjc_0005590/Sjc_0004342/Sjc_0006554/Sjc_0005809/Sjc_0000406/Sjc_0008861/Sjc_0005810/Sjc_0000256/Sjc_0009293/Sjc_0009751/Sjc_0003470/Sjc_0000053/Sjc_0000751	19	Cellular Component
GO:0034703	cation channel complex	17/310	65/5339	9.1598e-08	3.69445e-06	2.98899e-06	Sjc_0009298/Sjc_0001653/Sjc_0006136/Sjc_0001800/Sjc_0000293/Sjc_0005590/Sjc_0004342/Sjc_0006554/Sjc_0005809/Sjc_0000406/Sjc_0008861/Sjc_0005810/Sjc_0000256/Sjc_0009293/Sjc_0003470/Sjc_0000053/Sjc_0000751	17	Cellular Component
GO:0043025	neuronal cell body	45/310	347/5339	1.56578e-07	5.68376e-06	4.59843e-06	Sjc_0005537/Sjc_0006632/Sjc_0009298/Sjc_0002167/Sjc_0006136/Sjc_0002356/Sjc_0004979/Sjc_0006904/Sjc_0006447/Sjc_0009273/Sjc_0001922/Sjc_0007274/Sjc_0004342/Sjc_0005763/Sjc_0009102/Sjc_0005809/Sjc_0001590/Sjc_0008861/Sjc_0004907/Sjc_0005786/Sjc_0007607/Sjc_0005810/Sjc_0008046/Sjc_0005444/Sjc_0005944/Sjc_0009169/Sjc_0000256/Sjc_0007275/Sjc_0009293/Sjc_0001009/Sjc_0009087/Sjc_0009751/Sjc_0001525/Sjc…	45	Cellular Component
GO:0009986	cell surface	26/310	147/5339	2.24e-07	7.392e-06	5.98047e-06	Sjc_0006632/Sjc_0009298/Sjc_0002167/Sjc_0006136/Sjc_0002356/Sjc_0001565/Sjc_0009040/Sjc_0004342/Sjc_0009102/Sjc_0007297/Sjc_0005809/Sjc_0000406/Sjc_0006657/Sjc_0006075/Sjc_0005810/Sjc_0009705/Sjc_0008046/Sjc_0000256/Sjc_0000718/Sjc_0009751/Sjc_0009104/Sjc_0008127/Sjc_0008961/Sjc_0005004/Sjc_0003470/Sjc_0008962	26	Cellular Component
GO:1902495	transmembrane transporter complex	19/310	89/5339	5.17875e-07	1.56657e-05	1.26743e-05	Sjc_0009298/Sjc_0001653/Sjc_0006136/Sjc_0002356/Sjc_0001800/Sjc_0000293/Sjc_0005590/Sjc_0004342/Sjc_0006554/Sjc_0005809/Sjc_0000406/Sjc_0008861/Sjc_0005810/Sjc_0000256/Sjc_0009293/Sjc_0009751/Sjc_0003470/Sjc_0000053/Sjc_0000751	19	Cellular Component
GO:1990351	transporter complex	19/310	91/5339	7.45643e-07	2.08206e-05	1.68449e-05	Sjc_0009298/Sjc_0001653/Sjc_0006136/Sjc_0002356/Sjc_0001800/Sjc_0000293/Sjc_0005590/Sjc_0004342/Sjc_0006554/Sjc_0005809/Sjc_0000406/Sjc_0008861/Sjc_0005810/Sjc_0000256/Sjc_0009293/Sjc_0009751/Sjc_0003470/Sjc_0000053/Sjc_0000751	19	Cellular Component
GO:0044297	cell body	46/310	382/5339	1.0095e-06	2.61749e-05	2.11767e-05	Sjc_0005537/Sjc_0006632/Sjc_0009298/Sjc_0002167/Sjc_0006136/Sjc_0002356/Sjc_0004979/Sjc_0006904/Sjc_0006447/Sjc_0009273/Sjc_0004338/Sjc_0001922/Sjc_0007274/Sjc_0004342/Sjc_0005763/Sjc_0009102/Sjc_0005809/Sjc_0001590/Sjc_0008861/Sjc_0004907/Sjc_0005786/Sjc_0007607/Sjc_0005810/Sjc_0008046/Sjc_0005444/Sjc_0005944/Sjc_0009169/Sjc_0000256/Sjc_0007275/Sjc_0009293/Sjc_0001009/Sjc_0009087/Sjc_0009751/Sjc…	46	Cellular Component
GO:0098794	postsynapse	30/310	206/5339	2.02343e-06	4.89671e-05	3.96167e-05	Sjc_0008589/Sjc_0008442/Sjc_0002167/Sjc_0006136/Sjc_0002356/Sjc_0006904/Sjc_0006447/Sjc_0008759/Sjc_0003531/Sjc_0009102/Sjc_0005809/Sjc_0007607/Sjc_0005810/Sjc_0009705/Sjc_0000256/Sjc_0007973/Sjc_0009751/Sjc_0001853/Sjc_0009104/Sjc_0000937/Sjc_0008961/Sjc_0003470/Sjc_0004419/Sjc_0004939/Sjc_0008827/Sjc_0006547/Sjc_0000751/Sjc_0008962/Sjc_0008590/Sjc_0009336	30	Cellular Component
GO:0036477	somatodendritic compartment	51/310	460/5339	3.04786e-06	6.91484e-05	5.59443e-05	Sjc_0005537/Sjc_0006632/Sjc_0009298/Sjc_0001997/Sjc_0008442/Sjc_0002167/Sjc_0006136/Sjc_0002356/Sjc_0004979/Sjc_0006904/Sjc_0006447/Sjc_0009273/Sjc_0009310/Sjc_0001922/Sjc_0007274/Sjc_0004342/Sjc_0005763/Sjc_0009102/Sjc_0005809/Sjc_0001590/Sjc_0008861/Sjc_0004907/Sjc_0005786/Sjc_0007607/Sjc_0005810/Sjc_0008046/Sjc_0005444/Sjc_0005944/Sjc_0009169/Sjc_0006491/Sjc_0000256/Sjc_0007275/Sjc_0009293/Sjc…	51	Cellular Component
GO:0098797	plasma membrane protein complex	26/310	169/5339	3.58931e-06	7.66423e-05	6.20072e-05	Sjc_0009298/Sjc_0001653/Sjc_0006136/Sjc_0002356/Sjc_0000293/Sjc_0006447/Sjc_0005590/Sjc_0004342/Sjc_0005809/Sjc_0000406/Sjc_0008861/Sjc_0002596/Sjc_0005810/Sjc_0009705/Sjc_0007942/Sjc_0000256/Sjc_0009293/Sjc_0009751/Sjc_0003029/Sjc_0008961/Sjc_0003470/Sjc_0003556/Sjc_0000053/Sjc_0000751/Sjc_0008962/Sjc_0006882	26	Cellular Component
GO:0030424	axon	43/310	375/5339	8.6446e-06	0.00015814	0.000127942	Sjc_0006632/Sjc_0008589/Sjc_0006364/Sjc_0002167/Sjc_0006136/Sjc_0004979/Sjc_0006447/Sjc_0009273/Sjc_0004338/Sjc_0007274/Sjc_0004342/Sjc_0005763/Sjc_0003531/Sjc_0009102/Sjc_0001590/Sjc_0000406/Sjc_0004907/Sjc_0005786/Sjc_0007607/Sjc_0005444/Sjc_0005944/Sjc_0009169/Sjc_0006491/Sjc_0007275/Sjc_0009293/Sjc_0001009/Sjc_0009087/Sjc_0001525/Sjc_0001853/Sjc_0009104/Sjc_0000937/Sjc_0004155/Sjc_0003470/Sjc…	43	Cellular Component
GO:0030425	dendrite	37/310	302/5339	8.71292e-06	0.00015814	0.000127942	Sjc_0005537/Sjc_0006632/Sjc_0001997/Sjc_0008442/Sjc_0006136/Sjc_0006904/Sjc_0006447/Sjc_0009310/Sjc_0007274/Sjc_0004342/Sjc_0005763/Sjc_0009102/Sjc_0005809/Sjc_0001590/Sjc_0004907/Sjc_0005786/Sjc_0005810/Sjc_0005444/Sjc_0006491/Sjc_0000256/Sjc_0007275/Sjc_0009293/Sjc_0003748/Sjc_0007973/Sjc_0001009/Sjc_0009087/Sjc_0001525/Sjc_0001853/Sjc_0009104/Sjc_0000937/Sjc_0003470/Sjc_0004419/Sjc_0005447/Sjc…	37	Cellular Component
GO:0097447	dendritic tree	37/310	302/5339	8.71292e-06	0.00015814	0.000127942	Sjc_0005537/Sjc_0006632/Sjc_0001997/Sjc_0008442/Sjc_0006136/Sjc_0006904/Sjc_0006447/Sjc_0009310/Sjc_0007274/Sjc_0004342/Sjc_0005763/Sjc_0009102/Sjc_0005809/Sjc_0001590/Sjc_0004907/Sjc_0005786/Sjc_0005810/Sjc_0005444/Sjc_0006491/Sjc_0000256/Sjc_0007275/Sjc_0009293/Sjc_0003748/Sjc_0007973/Sjc_0001009/Sjc_0009087/Sjc_0001525/Sjc_0001853/Sjc_0009104/Sjc_0000937/Sjc_0003470/Sjc_0004419/Sjc_0005447/Sjc…	37	Cellular Component
GO:0070382	exocytic vesicle	20/310	123/5339	2.16435e-05	0.000374124	0.000302684	Sjc_0001790/Sjc_0002177/Sjc_0008442/Sjc_0001044/Sjc_0007836/Sjc_0007274/Sjc_0001590/Sjc_0007607/Sjc_0009169/Sjc_0007275/Sjc_0001009/Sjc_0001525/Sjc_0001853/Sjc_0000937/Sjc_0003470/Sjc_0004939/Sjc_0000170/Sjc_0001008/Sjc_0000169/Sjc_0009336	20	Cellular Component
GO:0008021	synaptic vesicle	19/310	115/5339	2.76663e-05	0.000455497	0.000368519	Sjc_0001790/Sjc_0002177/Sjc_0008442/Sjc_0001044/Sjc_0007274/Sjc_0001590/Sjc_0007607/Sjc_0009169/Sjc_0007275/Sjc_0001009/Sjc_0001525/Sjc_0001853/Sjc_0000937/Sjc_0003470/Sjc_0004939/Sjc_0000170/Sjc_0001008/Sjc_0000169/Sjc_0009336	19	Cellular Component
GO:0048786	presynaptic active zone	11/310	44/5339	2.88607e-05	0.000455497	0.000368519	Sjc_0002131/Sjc_0001653/Sjc_0000794/Sjc_0004035/Sjc_0001044/Sjc_0001590/Sjc_0005786/Sjc_0002132/Sjc_0004939/Sjc_0000170/Sjc_0000169	11	Cellular Component
GO:0033267	axon part	30/310	236/5339	3.23384e-05	0.000489118	0.00039572	Sjc_0006632/Sjc_0008589/Sjc_0006364/Sjc_0006136/Sjc_0004979/Sjc_0006447/Sjc_0009273/Sjc_0007274/Sjc_0004342/Sjc_0005763/Sjc_0003531/Sjc_0009102/Sjc_0001590/Sjc_0000406/Sjc_0004907/Sjc_0005786/Sjc_0005944/Sjc_0009169/Sjc_0007275/Sjc_0009293/Sjc_0001009/Sjc_0009087/Sjc_0001525/Sjc_0009104/Sjc_0000937/Sjc_0003470/Sjc_0004939/Sjc_0001008/Sjc_0008590/Sjc_0009336	30	Cellular Component
GO:0043679	axon terminus	19/310	118/5339	4.01187e-05	0.000582524	0.00047129	Sjc_0008589/Sjc_0006136/Sjc_0004979/Sjc_0007274/Sjc_0005763/Sjc_0003531/Sjc_0009102/Sjc_0001590/Sjc_0005786/Sjc_0009169/Sjc_0007275/Sjc_0009293/Sjc_0001525/Sjc_0009104/Sjc_0000937/Sjc_0003470/Sjc_0004939/Sjc_0008590/Sjc_0009336	19	Cellular Component
GO:0097060	synaptic membrane	19/310	121/5339	5.73398e-05	0.000800551	0.000647684	Sjc_0001653/Sjc_0002167/Sjc_0004035/Sjc_0006136/Sjc_0002356/Sjc_0004342/Sjc_0004907/Sjc_0007607/Sjc_0009705/Sjc_0009751/Sjc_0000937/Sjc_0008961/Sjc_0004147/Sjc_0003470/Sjc_0004939/Sjc_0006547/Sjc_0000751/Sjc_0008962/Sjc_0009336	19	Cellular Component
GO:0044306	neuron projection terminus	19/310	124/5339	8.08377e-05	0.00108682	0.000879288	Sjc_0008589/Sjc_0006136/Sjc_0004979/Sjc_0007274/Sjc_0005763/Sjc_0003531/Sjc_0009102/Sjc_0001590/Sjc_0005786/Sjc_0009169/Sjc_0007275/Sjc_0009293/Sjc_0001525/Sjc_0009104/Sjc_0000937/Sjc_0003470/Sjc_0004939/Sjc_0008590/Sjc_0009336	19	Cellular Component
GO:0031594	neuromuscular junction	15/310	88/5339	0.000135741	0.00175978	0.00142375	Sjc_0008589/Sjc_0001653/Sjc_0005763/Sjc_0003531/Sjc_0005809/Sjc_0000916/Sjc_0005786/Sjc_0008129/Sjc_0005810/Sjc_0009169/Sjc_0000256/Sjc_0008128/Sjc_0000917/Sjc_0004939/Sjc_0008590	15	Cellular Component
GO:0150034	distal axon	26/310	208/5339	0.000146661	0.00183579	0.00148524	Sjc_0006632/Sjc_0008589/Sjc_0006364/Sjc_0006136/Sjc_0004979/Sjc_0006447/Sjc_0009273/Sjc_0007274/Sjc_0005763/Sjc_0003531/Sjc_0009102/Sjc_0001590/Sjc_0005786/Sjc_0009169/Sjc_0007275/Sjc_0009293/Sjc_0001009/Sjc_0009087/Sjc_0001525/Sjc_0009104/Sjc_0000937/Sjc_0003470/Sjc_0004939/Sjc_0001008/Sjc_0008590/Sjc_0009336	26	Cellular Component
GO:0098590	plasma membrane region	42/310	413/5339	0.000191284	0.00231453	0.00187257	Sjc_0006632/Sjc_0009298/Sjc_0001790/Sjc_0001653/Sjc_0002167/Sjc_0004035/Sjc_0006136/Sjc_0002356/Sjc_0006904/Sjc_0006447/Sjc_0009040/Sjc_0007836/Sjc_0004342/Sjc_0009102/Sjc_0008156/Sjc_0000406/Sjc_0004907/Sjc_0001588/Sjc_0007607/Sjc_0006207/Sjc_0004267/Sjc_0002543/Sjc_0009705/Sjc_0008046/Sjc_0002541/Sjc_0007469/Sjc_0009293/Sjc_0009087/Sjc_0009751/Sjc_0009104/Sjc_0003029/Sjc_0000937/Sjc_0008961/Sjc…	42	Cellular Component
GO:0043197	dendritic spine	14/310	82/5339	0.000222578	0.00260631	0.00210863	Sjc_0008442/Sjc_0006136/Sjc_0006904/Sjc_0006447/Sjc_0009102/Sjc_0005809/Sjc_0005810/Sjc_0000256/Sjc_0007973/Sjc_0009104/Sjc_0000937/Sjc_0003470/Sjc_0000751/Sjc_0009336	14	Cellular Component
GO:0045211	postsynaptic membrane	13/310	74/5339	0.000277973	0.00306123	0.00247668	Sjc_0002167/Sjc_0006136/Sjc_0002356/Sjc_0007607/Sjc_0009705/Sjc_0009751/Sjc_0000937/Sjc_0008961/Sjc_0003470/Sjc_0006547/Sjc_0000751/Sjc_0008962/Sjc_0009336	13	Cellular Component
GO:0030139	endocytic vesicle	18/310	125/5339	0.000278293	0.00306123	0.00247668	Sjc_0009298/Sjc_0008442/Sjc_0001044/Sjc_0004920/Sjc_0004338/Sjc_0005763/Sjc_0009705/Sjc_0005444/Sjc_0007942/Sjc_0000718/Sjc_0000937/Sjc_0008961/Sjc_0004147/Sjc_0004419/Sjc_0005447/Sjc_0008962/Sjc_0005445/Sjc_0009336	18	Cellular Component
GO:0044309	neuron spine	14/310	84/5339	0.00028911	0.00308667	0.00249726	Sjc_0008442/Sjc_0006136/Sjc_0006904/Sjc_0006447/Sjc_0009102/Sjc_0005809/Sjc_0005810/Sjc_0000256/Sjc_0007973/Sjc_0009104/Sjc_0000937/Sjc_0003470/Sjc_0000751/Sjc_0009336	14	Cellular Component
GO:0031256	leading edge membrane	10/310	51/5339	0.00057066	0.00591856	0.0047884	Sjc_0006632/Sjc_0009298/Sjc_0009040/Sjc_0004342/Sjc_0009102/Sjc_0004907/Sjc_0004267/Sjc_0008046/Sjc_0009293/Sjc_0009104	10	Cellular Component
GO:0043292	contractile fiber	18/310	137/5339	0.000861566	0.00868746	0.00702857	Sjc_0001712/Sjc_0008687/Sjc_0006136/Sjc_0004920/Sjc_0009040/Sjc_0005809/Sjc_0003769/Sjc_0007782/Sjc_0005298/Sjc_0006368/Sjc_0005810/Sjc_0000256/Sjc_0006234/Sjc_0001009/Sjc_0003470/Sjc_0003556/Sjc_0001008/Sjc_0006882	18	Cellular Component
GO:0098984	neuron to neuron synapse	17/310	128/5339	0.00105599	0.0103601	0.00838179	Sjc_0008589/Sjc_0002167/Sjc_0006136/Sjc_0006447/Sjc_0005763/Sjc_0003531/Sjc_0009705/Sjc_0000937/Sjc_0008961/Sjc_0003470/Sjc_0004419/Sjc_0004939/Sjc_0008827/Sjc_0000751/Sjc_0008962/Sjc_0008590/Sjc_0009336	17	Cellular Component
GO:0042734	presynaptic membrane	9/310	46/5339	0.00109068	0.0104189	0.00842935	Sjc_0001653/Sjc_0004035/Sjc_0006136/Sjc_0004342/Sjc_0004907/Sjc_0007607/Sjc_0004147/Sjc_0003470/Sjc_0004939	9	Cellular Component
GO:0030133	transport vesicle	21/310	181/5339	0.00168875	0.0157184	0.0127169	Sjc_0001790/Sjc_0002177/Sjc_0008442/Sjc_0001044/Sjc_0007836/Sjc_0007274/Sjc_0001590/Sjc_0007607/Sjc_0009169/Sjc_0007275/Sjc_0004889/Sjc_0001009/Sjc_0001525/Sjc_0001853/Sjc_0000937/Sjc_0003470/Sjc_0004939/Sjc_0000170/Sjc_0001008/Sjc_0000169/Sjc_0009336	21	Cellular Component
GO:0031252	cell leading edge	19/310	158/5339	0.00183133	0.0166193	0.0134458	Sjc_0006632/Sjc_0009298/Sjc_0006136/Sjc_0006447/Sjc_0009040/Sjc_0004338/Sjc_0004342/Sjc_0009102/Sjc_0008681/Sjc_0003769/Sjc_0004907/Sjc_0006669/Sjc_0004267/Sjc_0002543/Sjc_0008046/Sjc_0009293/Sjc_0001009/Sjc_0009104/Sjc_0001008	19	Cellular Component
GO:0044449	contractile fiber part	16/310	124/5339	0.00200206	0.0177255	0.0143408	Sjc_0001712/Sjc_0008687/Sjc_0006136/Sjc_0004920/Sjc_0009040/Sjc_0005809/Sjc_0007782/Sjc_0006368/Sjc_0005810/Sjc_0000256/Sjc_0006234/Sjc_0001009/Sjc_0003470/Sjc_0003556/Sjc_0001008/Sjc_0006882	16	Cellular Component
GO:0005911	cell-cell junction	23/310	211/5339	0.0023727	0.0205069	0.016591	Sjc_0009298/Sjc_0006136/Sjc_0004546/Sjc_0006447/Sjc_0009040/Sjc_0004338/Sjc_0000313/Sjc_0004545/Sjc_0007863/Sjc_0003769/Sjc_0004106/Sjc_0002596/Sjc_0006207/Sjc_0009705/Sjc_0007942/Sjc_0007577/Sjc_0007469/Sjc_0008127/Sjc_0008961/Sjc_0009064/Sjc_0007576/Sjc_0008651/Sjc_0008962	23	Cellular Component
GO:0032279	asymmetric synapse	16/310	127/5339	0.00256829	0.0216811	0.017541	Sjc_0008589/Sjc_0002167/Sjc_0006136/Sjc_0006447/Sjc_0003531/Sjc_0009705/Sjc_0000937/Sjc_0008961/Sjc_0003470/Sjc_0004419/Sjc_0004939/Sjc_0008827/Sjc_0000751/Sjc_0008962/Sjc_0008590/Sjc_0009336	16	Cellular Component
GO:0005921	gap junction	4/310	11/5339	0.00265584	0.0219107	0.0177268	Sjc_0004106/Sjc_0007577/Sjc_0009064/Sjc_0007576	4	Cellular Component
GO:0032589	neuron projection membrane	6/310	27/5339	0.00382402	0.0308471	0.0249567	Sjc_0006632/Sjc_0004342/Sjc_0004907/Sjc_0004267/Sjc_0008046/Sjc_0009293	6	Cellular Component
GO:0030054	cell junction	30/310	314/5339	0.00428549	0.0338181	0.0273604	Sjc_0009298/Sjc_0006136/Sjc_0004546/Sjc_0006447/Sjc_0001565/Sjc_0009040/Sjc_0004338/Sjc_0006063/Sjc_0000313/Sjc_0004545/Sjc_0007863/Sjc_0009102/Sjc_0003769/Sjc_0004106/Sjc_0002596/Sjc_0000210/Sjc_0006207/Sjc_0009705/Sjc_0007942/Sjc_0007577/Sjc_0006234/Sjc_0007469/Sjc_0009104/Sjc_0008127/Sjc_0008961/Sjc_0009064/Sjc_0007576/Sjc_0008651/Sjc_0008962/Sjc_0001890	30	Cellular Component
GO:0032809	neuronal cell body membrane	6/310	28/5339	0.00463424	0.0350447	0.0283528	Sjc_0002167/Sjc_0006136/Sjc_0004907/Sjc_0008046/Sjc_0004419/Sjc_0000751	6	Cellular Component
GO:0044298	cell body membrane	6/310	28/5339	0.00463424	0.0350447	0.0283528	Sjc_0002167/Sjc_0006136/Sjc_0004907/Sjc_0008046/Sjc_0004419/Sjc_0000751	6	Cellular Component
GO:0043198	dendritic shaft	7/310	37/5339	0.00473055	0.0350447	0.0283528	Sjc_0008442/Sjc_0006136/Sjc_0006904/Sjc_0009102/Sjc_0009293/Sjc_0009104/Sjc_0004419	7	Cellular Component
GO:0014069	postsynaptic density	15/310	125/5339	0.00550969	0.0400003	0.0323622	Sjc_0008589/Sjc_0002167/Sjc_0006447/Sjc_0003531/Sjc_0009705/Sjc_0000937/Sjc_0008961/Sjc_0003470/Sjc_0004419/Sjc_0004939/Sjc_0008827/Sjc_0000751/Sjc_0008962/Sjc_0008590/Sjc_0009336	15	Cellular Component
GO:0007156	homophilic cell adhesion via plasma membrane adhesion molecules	29/335	59/5475	2.22074e-20	7.97912e-17	6.69729e-17	Sjc_0005292/Sjc_0006632/Sjc_0004747/Sjc_0006037/Sjc_0006596/Sjc_0001543/Sjc_0004546/Sjc_0005787/Sjc_0004545/Sjc_0006261/Sjc_0004751/Sjc_0004756/Sjc_0006910/Sjc_0006098/Sjc_0006768/Sjc_0007413/Sjc_0007262/Sjc_0006913/Sjc_0006207/Sjc_0001117/Sjc_0006545/Sjc_0007469/Sjc_0006546/Sjc_0006599/Sjc_0006045/Sjc_0008640/Sjc_0005176/Sjc_0008079/Sjc_0005521	29	Biological Process
GO:0098742	cell-cell adhesion via plasma-membrane adhesion molecules	32/335	77/5475	1.33289e-19	2.39454e-16	2.00986e-16	Sjc_0005292/Sjc_0006632/Sjc_0002167/Sjc_0004747/Sjc_0006037/Sjc_0006596/Sjc_0001543/Sjc_0004546/Sjc_0006447/Sjc_0005787/Sjc_0004545/Sjc_0006261/Sjc_0004751/Sjc_0004756/Sjc_0006910/Sjc_0006098/Sjc_0006768/Sjc_0007413/Sjc_0007262/Sjc_0006913/Sjc_0006207/Sjc_0001117/Sjc_0008046/Sjc_0006545/Sjc_0007469/Sjc_0006546/Sjc_0006599/Sjc_0006045/Sjc_0008640/Sjc_0005176/Sjc_0008079/Sjc_0005521	32	Biological Process
GO:0098609	cell-cell adhesion	49/335	227/5475	1.28368e-15	1.53743e-12	1.29044e-12	Sjc_0005292/Sjc_0003449/Sjc_0006632/Sjc_0009298/Sjc_0002167/Sjc_0004747/Sjc_0006037/Sjc_0006596/Sjc_0001543/Sjc_0004546/Sjc_0006447/Sjc_0005787/Sjc_0001565/Sjc_0004545/Sjc_0008362/Sjc_0008496/Sjc_0006261/Sjc_0004751/Sjc_0004756/Sjc_0003769/Sjc_0006910/Sjc_0003722/Sjc_0006098/Sjc_0006768/Sjc_0007413/Sjc_0007262/Sjc_0006913/Sjc_0006207/Sjc_0001117/Sjc_0002543/Sjc_0009705/Sjc_0008046/Sjc_0007942/Sjc…	49	Biological Process
GO:0007155	cell adhesion	58/335	368/5475	5.48572e-12	3.94204e-09	3.30876e-09	Sjc_0005292/Sjc_0004622/Sjc_0003449/Sjc_0006632/Sjc_0009298/Sjc_0002167/Sjc_0004747/Sjc_0006037/Sjc_0006596/Sjc_0006673/Sjc_0001543/Sjc_0004546/Sjc_0006447/Sjc_0005787/Sjc_0001565/Sjc_0009040/Sjc_0004545/Sjc_0008362/Sjc_0008496/Sjc_0006261/Sjc_0009102/Sjc_0007297/Sjc_0004751/Sjc_0004756/Sjc_0003769/Sjc_0006910/Sjc_0003722/Sjc_0006075/Sjc_0006098/Sjc_0006768/Sjc_0007413/Sjc_0006032/Sjc_0007262/Sjc…	58	Biological Process
GO:0022610	biological adhesion	58/335	368/5475	5.48572e-12	3.94204e-09	3.30876e-09	Sjc_0005292/Sjc_0004622/Sjc_0003449/Sjc_0006632/Sjc_0009298/Sjc_0002167/Sjc_0004747/Sjc_0006037/Sjc_0006596/Sjc_0006673/Sjc_0001543/Sjc_0004546/Sjc_0006447/Sjc_0005787/Sjc_0001565/Sjc_0009040/Sjc_0004545/Sjc_0008362/Sjc_0008496/Sjc_0006261/Sjc_0009102/Sjc_0007297/Sjc_0004751/Sjc_0004756/Sjc_0003769/Sjc_0006910/Sjc_0003722/Sjc_0006075/Sjc_0006098/Sjc_0006768/Sjc_0007413/Sjc_0006032/Sjc_0007262/Sjc…	58	Biological Process
GO:0007186	G protein-coupled receptor signaling pathway	34/335	182/5475	2.49708e-09	1.49533e-06	1.25511e-06	Sjc_0001309/Sjc_0000038/Sjc_0007924/Sjc_0001163/Sjc_0000107/Sjc_0008442/Sjc_0008163/Sjc_0003747/Sjc_0002356/Sjc_0004338/Sjc_0007274/Sjc_0003769/Sjc_0002732/Sjc_0006075/Sjc_0008747/Sjc_0006669/Sjc_0005844/Sjc_0005744/Sjc_0008419/Sjc_0005944/Sjc_0007942/Sjc_0005446/Sjc_0007275/Sjc_0003748/Sjc_0007973/Sjc_0009087/Sjc_0009751/Sjc_0001525/Sjc_0000937/Sjc_0000311/Sjc_0005893/Sjc_0006547/Sjc_0006251/Sjc…	34	Biological Process
GO:0030431	sleep	19/335	68/5475	1.13437e-08	5.82257e-06	4.88718e-06	Sjc_0008163/Sjc_0006136/Sjc_0007274/Sjc_0002732/Sjc_0004907/Sjc_0008747/Sjc_0008381/Sjc_0008379/Sjc_0009705/Sjc_0005944/Sjc_0007275/Sjc_0009293/Sjc_0001525/Sjc_0000937/Sjc_0008961/Sjc_0003470/Sjc_0000053/Sjc_0008962/Sjc_0009336	19	Biological Process
GO:1903530	regulation of secretion by cell	37/335	244/5475	1.6225e-07	7.28705e-05	6.1164e-05	Sjc_0007029/Sjc_0003449/Sjc_0009298/Sjc_0001790/Sjc_0002177/Sjc_0000107/Sjc_0001653/Sjc_0006136/Sjc_0008495/Sjc_0004920/Sjc_0009040/Sjc_0008362/Sjc_0007274/Sjc_0006075/Sjc_0005786/Sjc_0007607/Sjc_0009705/Sjc_0005944/Sjc_0007942/Sjc_0009169/Sjc_0001928/Sjc_0007275/Sjc_0009293/Sjc_0004889/Sjc_0008096/Sjc_0000860/Sjc_0001009/Sjc_0001525/Sjc_0001853/Sjc_0000937/Sjc_0008961/Sjc_0003470/Sjc_0008651/Sjc…	37	Biological Process
GO:0050804	modulation of chemical synaptic transmission	34/335	222/5475	4.21016e-07	0.000151271	0.000126969	Sjc_0002177/Sjc_0001653/Sjc_0008442/Sjc_0002167/Sjc_0006136/Sjc_0004979/Sjc_0006447/Sjc_0007274/Sjc_0005763/Sjc_0005809/Sjc_0001590/Sjc_0000406/Sjc_0008861/Sjc_0005786/Sjc_0005810/Sjc_0009705/Sjc_0000256/Sjc_0007275/Sjc_0009293/Sjc_0004889/Sjc_0009087/Sjc_0001525/Sjc_0000937/Sjc_0008127/Sjc_0008961/Sjc_0003470/Sjc_0004419/Sjc_0004939/Sjc_0006547/Sjc_0003556/Sjc_0008962/Sjc_0000170/Sjc_0000169/Sjc…	34	Biological Process
GO:0099177	regulation of trans-synaptic signaling	34/335	222/5475	4.21016e-07	0.000151271	0.000126969	Sjc_0002177/Sjc_0001653/Sjc_0008442/Sjc_0002167/Sjc_0006136/Sjc_0004979/Sjc_0006447/Sjc_0007274/Sjc_0005763/Sjc_0005809/Sjc_0001590/Sjc_0000406/Sjc_0008861/Sjc_0005786/Sjc_0005810/Sjc_0009705/Sjc_0000256/Sjc_0007275/Sjc_0009293/Sjc_0004889/Sjc_0009087/Sjc_0001525/Sjc_0000937/Sjc_0008127/Sjc_0008961/Sjc_0003470/Sjc_0004419/Sjc_0004939/Sjc_0006547/Sjc_0003556/Sjc_0008962/Sjc_0000170/Sjc_0000169/Sjc…	34	Biological Process
GO:0015844	monoamine transport	13/335	41/5475	4.934e-07	0.000161162	0.000135272	Sjc_0006136/Sjc_0007274/Sjc_0004907/Sjc_0007607/Sjc_0005944/Sjc_0007942/Sjc_0009169/Sjc_0007275/Sjc_0009293/Sjc_0001525/Sjc_0000937/Sjc_0008651/Sjc_0009336	13	Biological Process
GO:0071804	cellular potassium ion transport	16/335	63/5475	7.05921e-07	0.000195051	0.000163716	Sjc_0009298/Sjc_0001790/Sjc_0006136/Sjc_0001800/Sjc_0000293/Sjc_0008362/Sjc_0004342/Sjc_0006554/Sjc_0005809/Sjc_0000406/Sjc_0008861/Sjc_0005810/Sjc_0000256/Sjc_0009293/Sjc_0000053/Sjc_0000751	16	Biological Process
GO:0071805	potassium ion transmembrane transport	16/335	63/5475	7.05921e-07	0.000195051	0.000163716	Sjc_0009298/Sjc_0001790/Sjc_0006136/Sjc_0001800/Sjc_0000293/Sjc_0008362/Sjc_0004342/Sjc_0006554/Sjc_0005809/Sjc_0000406/Sjc_0008861/Sjc_0005810/Sjc_0000256/Sjc_0009293/Sjc_0000053/Sjc_0000751	16	Biological Process
GO:0051046	regulation of secretion	38/335	270/5475	7.76378e-07	0.000195051	0.000163716	Sjc_0007029/Sjc_0003449/Sjc_0009298/Sjc_0001790/Sjc_0002177/Sjc_0000107/Sjc_0001653/Sjc_0006136/Sjc_0008495/Sjc_0004920/Sjc_0009040/Sjc_0008362/Sjc_0007274/Sjc_0006075/Sjc_0005786/Sjc_0007607/Sjc_0009705/Sjc_0005944/Sjc_0007942/Sjc_0009169/Sjc_0001928/Sjc_0007275/Sjc_0007469/Sjc_0009293/Sjc_0004889/Sjc_0008096/Sjc_0000860/Sjc_0001009/Sjc_0001525/Sjc_0001853/Sjc_0000937/Sjc_0008961/Sjc_0003470/Sjc…	38	Biological Process
GO:0006813	potassium ion transport	18/335	79/5475	8.14295e-07	0.000195051	0.000163716	Sjc_0009298/Sjc_0001790/Sjc_0006136/Sjc_0001800/Sjc_0000293/Sjc_0008362/Sjc_0004342/Sjc_0006554/Sjc_0005809/Sjc_0000406/Sjc_0008861/Sjc_0005810/Sjc_0000256/Sjc_0009293/Sjc_0000937/Sjc_0000053/Sjc_0000751/Sjc_0009336	18	Biological Process
GO:0007268	chemical synaptic transmission	48/335	385/5475	1.00206e-06	0.000204633	0.000171759	Sjc_0002177/Sjc_0001653/Sjc_0008442/Sjc_0002167/Sjc_0006136/Sjc_0002356/Sjc_0004979/Sjc_0001044/Sjc_0006447/Sjc_0007274/Sjc_0005763/Sjc_0005809/Sjc_0001590/Sjc_0000406/Sjc_0000916/Sjc_0008861/Sjc_0004907/Sjc_0005786/Sjc_0007607/Sjc_0009441/Sjc_0005810/Sjc_0009705/Sjc_0009169/Sjc_0000256/Sjc_0007275/Sjc_0009293/Sjc_0004889/Sjc_0001009/Sjc_0009087/Sjc_0009751/Sjc_0001525/Sjc_0001853/Sjc_0000937/Sjc…	48	Biological Process
GO:0098916	anterograde trans-synaptic signaling	48/335	385/5475	1.00206e-06	0.000204633	0.000171759	Sjc_0002177/Sjc_0001653/Sjc_0008442/Sjc_0002167/Sjc_0006136/Sjc_0002356/Sjc_0004979/Sjc_0001044/Sjc_0006447/Sjc_0007274/Sjc_0005763/Sjc_0005809/Sjc_0001590/Sjc_0000406/Sjc_0000916/Sjc_0008861/Sjc_0004907/Sjc_0005786/Sjc_0007607/Sjc_0009441/Sjc_0005810/Sjc_0009705/Sjc_0009169/Sjc_0000256/Sjc_0007275/Sjc_0009293/Sjc_0004889/Sjc_0001009/Sjc_0009087/Sjc_0009751/Sjc_0001525/Sjc_0001853/Sjc_0000937/Sjc…	48	Biological Process
GO:0099536	synaptic signaling	48/335	386/5475	1.08211e-06	0.000204633	0.000171759	Sjc_0002177/Sjc_0001653/Sjc_0008442/Sjc_0002167/Sjc_0006136/Sjc_0002356/Sjc_0004979/Sjc_0001044/Sjc_0006447/Sjc_0007274/Sjc_0005763/Sjc_0005809/Sjc_0001590/Sjc_0000406/Sjc_0000916/Sjc_0008861/Sjc_0004907/Sjc_0005786/Sjc_0007607/Sjc_0009441/Sjc_0005810/Sjc_0009705/Sjc_0009169/Sjc_0000256/Sjc_0007275/Sjc_0009293/Sjc_0004889/Sjc_0001009/Sjc_0009087/Sjc_0009751/Sjc_0001525/Sjc_0001853/Sjc_0000937/Sjc…	48	Biological Process
GO:0099537	trans-synaptic signaling	48/335	386/5475	1.08211e-06	0.000204633	0.000171759	Sjc_0002177/Sjc_0001653/Sjc_0008442/Sjc_0002167/Sjc_0006136/Sjc_0002356/Sjc_0004979/Sjc_0001044/Sjc_0006447/Sjc_0007274/Sjc_0005763/Sjc_0005809/Sjc_0001590/Sjc_0000406/Sjc_0000916/Sjc_0008861/Sjc_0004907/Sjc_0005786/Sjc_0007607/Sjc_0009441/Sjc_0005810/Sjc_0009705/Sjc_0009169/Sjc_0000256/Sjc_0007275/Sjc_0009293/Sjc_0004889/Sjc_0001009/Sjc_0009087/Sjc_0009751/Sjc_0001525/Sjc_0001853/Sjc_0000937/Sjc…	48	Biological Process
GO:0007193	adenylate cyclase-inhibiting G protein-coupled receptor signaling pathway	9/335	21/5475	1.64869e-06	0.000296188	0.000248606	Sjc_0008163/Sjc_0007274/Sjc_0002732/Sjc_0008747/Sjc_0005944/Sjc_0007275/Sjc_0001525/Sjc_0000937/Sjc_0009336	9	Biological Process
GO:0051048	negative regulation of secretion	17/335	76/5475	2.17868e-06	0.000372762	0.000312878	Sjc_0003449/Sjc_0000107/Sjc_0008362/Sjc_0007274/Sjc_0006075/Sjc_0005786/Sjc_0009705/Sjc_0007275/Sjc_0008096/Sjc_0001009/Sjc_0001525/Sjc_0000937/Sjc_0008961/Sjc_0008651/Sjc_0008962/Sjc_0001008/Sjc_0009336	17	Biological Process
GO:0007622	rhythmic behavior	18/335	85/5475	2.54232e-06	0.000415207	0.000348504	Sjc_0008589/Sjc_0006136/Sjc_0004979/Sjc_0006904/Sjc_0007274/Sjc_0003531/Sjc_0008861/Sjc_0004907/Sjc_0000814/Sjc_0005944/Sjc_0007275/Sjc_0009293/Sjc_0001525/Sjc_0000937/Sjc_0004155/Sjc_0000751/Sjc_0008590/Sjc_0009336	18	Biological Process
GO:0001764	neuron migration	20/335	105/5475	4.02986e-06	0.000624375	0.00052407	Sjc_0006632/Sjc_0002139/Sjc_0008362/Sjc_0007297/Sjc_0007693/Sjc_0000041/Sjc_0002543/Sjc_0009705/Sjc_0008046/Sjc_0002069/Sjc_0001928/Sjc_0000718/Sjc_0000937/Sjc_0008961/Sjc_0004419/Sjc_0006779/Sjc_0008405/Sjc_0008962/Sjc_0001025/Sjc_0009336	20	Biological Process
GO:0007626	locomotory behavior	33/335	234/5475	4.17061e-06	0.000624375	0.00052407	Sjc_0009298/Sjc_0001653/Sjc_0006136/Sjc_0002356/Sjc_0004979/Sjc_0006904/Sjc_0001590/Sjc_0000041/Sjc_0004907/Sjc_0000814/Sjc_0007607/Sjc_0005444/Sjc_0003795/Sjc_0009169/Sjc_0009293/Sjc_0005497/Sjc_0001009/Sjc_0009751/Sjc_0001853/Sjc_0000937/Sjc_0004155/Sjc_0003470/Sjc_0004939/Sjc_0005447/Sjc_0003556/Sjc_0000751/Sjc_0000170/Sjc_0001008/Sjc_0001025/Sjc_0005445/Sjc_0000169/Sjc_0001890/Sjc_0009336	33	Biological Process
GO:0015696	ammonium transport	15/335	65/5475	5.78514e-06	0.000827892	0.000694892	Sjc_0004394/Sjc_0006136/Sjc_0007274/Sjc_0004907/Sjc_0007607/Sjc_0005944/Sjc_0007942/Sjc_0009169/Sjc_0007275/Sjc_0009293/Sjc_0001525/Sjc_0000937/Sjc_0008651/Sjc_0003556/Sjc_0009336	15	Biological Process
GO:0040013	negative regulation of locomotion	21/335	117/5475	6.20124e-06	0.000827892	0.000694892	Sjc_0006632/Sjc_0002177/Sjc_0008163/Sjc_0004469/Sjc_0008495/Sjc_0008362/Sjc_0008681/Sjc_0002732/Sjc_0006075/Sjc_0008747/Sjc_0009705/Sjc_0001928/Sjc_0000718/Sjc_0000937/Sjc_0008961/Sjc_0004419/Sjc_0006779/Sjc_0008651/Sjc_0008962/Sjc_0001025/Sjc_0009336	21	Biological Process
GO:0003197	endocardial cushion development	9/335	24/5475	6.22129e-06	0.000827892	0.000694892	Sjc_0003449/Sjc_0006632/Sjc_0006032/Sjc_0009705/Sjc_0002069/Sjc_0005497/Sjc_0000860/Sjc_0008961/Sjc_0008962	9	Biological Process
GO:1903531	negative regulation of secretion by cell	14/335	58/5475	6.78609e-06	0.0008708	0.000730908	Sjc_0003449/Sjc_0000107/Sjc_0008362/Sjc_0007274/Sjc_0006075/Sjc_0005786/Sjc_0007275/Sjc_0008096/Sjc_0001009/Sjc_0001525/Sjc_0000937/Sjc_0008651/Sjc_0001008/Sjc_0009336	14	Biological Process
GO:0001820	serotonin secretion	6/335	10/5475	8.55052e-06	0.00105938	0.000889192	Sjc_0007274/Sjc_0007607/Sjc_0005944/Sjc_0007942/Sjc_0007275/Sjc_0001525	6	Biological Process
GO:0060485	mesenchyme development	18/335	93/5475	9.76677e-06	0.0011479	0.000963494	Sjc_0003449/Sjc_0006632/Sjc_0007863/Sjc_0006075/Sjc_0006032/Sjc_0009705/Sjc_0002069/Sjc_0000718/Sjc_0005497/Sjc_0005403/Sjc_0000860/Sjc_0008961/Sjc_0005004/Sjc_0004419/Sjc_0005402/Sjc_0008962/Sjc_0001025/Sjc_0001890	18	Biological Process
GO:0007631	feeding behavior	19/335	102/5475	9.90398e-06	0.0011479	0.000963494	Sjc_0002356/Sjc_0005590/Sjc_0001590/Sjc_0003722/Sjc_0006368/Sjc_0007607/Sjc_0008381/Sjc_0008379/Sjc_0005944/Sjc_0009169/Sjc_0004143/Sjc_0009751/Sjc_0001853/Sjc_0000937/Sjc_0003470/Sjc_0000170/Sjc_0001025/Sjc_0000169/Sjc_0009336	19	Biological Process
GO:0006812	cation transport	49/335	431/5475	1.10868e-05	0.00124483	0.00104485	Sjc_0008065/Sjc_0009298/Sjc_0004394/Sjc_0001790/Sjc_0001653/Sjc_0006136/Sjc_0004979/Sjc_0001800/Sjc_0004452/Sjc_0000293/Sjc_0007966/Sjc_0005590/Sjc_0008362/Sjc_0007274/Sjc_0004342/Sjc_0006554/Sjc_0005809/Sjc_0001590/Sjc_0000406/Sjc_0008861/Sjc_0004907/Sjc_0006203/Sjc_0007607/Sjc_0009441/Sjc_0004209/Sjc_0005810/Sjc_0001846/Sjc_0005944/Sjc_0007942/Sjc_0009169/Sjc_0000256/Sjc_0007275/Sjc_0009293/Sjc…	49	Biological Process
GO:0051241	negative regulation of multicellular organismal process	52/335	470/5475	1.26429e-05	0.00133842	0.0011234	Sjc_0002656/Sjc_0006632/Sjc_0009298/Sjc_0000107/Sjc_0004706/Sjc_0002356/Sjc_0004469/Sjc_0009029/Sjc_0006057/Sjc_0009040/Sjc_0004338/Sjc_0000313/Sjc_0008362/Sjc_0007274/Sjc_0001831/Sjc_0008681/Sjc_0001590/Sjc_0004705/Sjc_0000916/Sjc_0003769/Sjc_0006075/Sjc_0006032/Sjc_0004529/Sjc_0008381/Sjc_0008379/Sjc_0009705/Sjc_0005444/Sjc_0003795/Sjc_0001928/Sjc_0000718/Sjc_0007275/Sjc_0003748/Sjc_0005403/Sjc…	52	Biological Process
GO:0048521	negative regulation of behavior	7/335	15/5475	1.26653e-05	0.00133842	0.0011234	Sjc_0007274/Sjc_0001590/Sjc_0007607/Sjc_0007275/Sjc_0001525/Sjc_0000937/Sjc_0009336	7	Biological Process
GO:0048511	rhythmic process	26/335	173/5475	1.46325e-05	0.00150213	0.00126082	Sjc_0006632/Sjc_0008589/Sjc_0006136/Sjc_0004979/Sjc_0006904/Sjc_0008362/Sjc_0007274/Sjc_0003531/Sjc_0003769/Sjc_0008861/Sjc_0004907/Sjc_0000814/Sjc_0009705/Sjc_0005944/Sjc_0007275/Sjc_0009293/Sjc_0001525/Sjc_0000937/Sjc_0008961/Sjc_0004155/Sjc_0003470/Sjc_0000751/Sjc_0008962/Sjc_0001025/Sjc_0008590/Sjc_0009336	26	Biological Process
GO:0061180	mammary gland epithelium development	11/335	40/5475	1.77143e-05	0.00176749	0.00148354	Sjc_0003449/Sjc_0006632/Sjc_0006032/Sjc_0009705/Sjc_0001928/Sjc_0000718/Sjc_0005497/Sjc_0005403/Sjc_0008961/Sjc_0005402/Sjc_0008962	11	Biological Process
GO:0045187	regulation of circadian sleep/wake cycle, sleep	8/335	21/5475	1.82013e-05	0.00176749	0.00148354	Sjc_0006136/Sjc_0007274/Sjc_0005944/Sjc_0007275/Sjc_0009293/Sjc_0001525/Sjc_0000937/Sjc_0009336	8	Biological Process
GO:0007588	excretion	14/335	63/5475	1.88991e-05	0.00178696	0.00149989	Sjc_0008589/Sjc_0007274/Sjc_0003531/Sjc_0007275/Sjc_0007469/Sjc_0000860/Sjc_0001525/Sjc_0001853/Sjc_0000937/Sjc_0000170/Sjc_0000169/Sjc_0008590/Sjc_0009336/Sjc_0004240	14	Biological Process
GO:0001964	startle response	7/335	16/5475	2.13413e-05	0.00196614	0.00165028	Sjc_0006136/Sjc_0002356/Sjc_0004342/Sjc_0009751/Sjc_0000937/Sjc_0003470/Sjc_0009336	7	Biological Process
GO:0035270	endocrine system development	11/335	41/5475	2.29044e-05	0.00205739	0.00172687	Sjc_0008495/Sjc_0006032/Sjc_0001928/Sjc_0000718/Sjc_0005403/Sjc_0000860/Sjc_0000937/Sjc_0005402/Sjc_0001025/Sjc_0001890/Sjc_0009336	11	Biological Process
GO:0009914	hormone transport	20/335	118/5475	2.5004e-05	0.0021912	0.00183919	Sjc_0007029/Sjc_0009298/Sjc_0001790/Sjc_0000107/Sjc_0006136/Sjc_0008495/Sjc_0006075/Sjc_0005786/Sjc_0006032/Sjc_0009705/Sjc_0009169/Sjc_0001928/Sjc_0000860/Sjc_0001853/Sjc_0000937/Sjc_0008961/Sjc_0003556/Sjc_0008962/Sjc_0001890/Sjc_0009336	20	Biological Process
GO:0042509	regulation of tyrosine phosphorylation of STAT protein	9/335	28/5475	2.64004e-05	0.00225005	0.00188859	Sjc_0008495/Sjc_0009705/Sjc_0005444/Sjc_0000860/Sjc_0000350/Sjc_0008961/Sjc_0005447/Sjc_0008962/Sjc_0005445	9	Biological Process
GO:0040012	regulation of locomotion	48/335	433/5475	2.71573e-05	0.00225005	0.00188859	Sjc_0003449/Sjc_0006632/Sjc_0002177/Sjc_0008163/Sjc_0004979/Sjc_0004469/Sjc_0008495/Sjc_0001044/Sjc_0009273/Sjc_0006057/Sjc_0001565/Sjc_0009040/Sjc_0004338/Sjc_0005590/Sjc_0008362/Sjc_0009102/Sjc_0008681/Sjc_0001590/Sjc_0002799/Sjc_0003769/Sjc_0002732/Sjc_0006075/Sjc_0008747/Sjc_0007607/Sjc_0008381/Sjc_0008379/Sjc_0009705/Sjc_0008046/Sjc_0005444/Sjc_0002069/Sjc_0001928/Sjc_0000718/Sjc_0001009/Sjc…	48	Biological Process
GO:0030879	mammary gland development	13/335	57/5475	2.80087e-05	0.00225005	0.00188859	Sjc_0003449/Sjc_0006632/Sjc_0006032/Sjc_0009705/Sjc_0001928/Sjc_0000718/Sjc_0005497/Sjc_0005403/Sjc_0000937/Sjc_0008961/Sjc_0005402/Sjc_0008962/Sjc_0009336	13	Biological Process
GO:0050877	nervous system process	49/335	446/5475	2.81805e-05	0.00225005	0.00188859	Sjc_0009298/Sjc_0000107/Sjc_0001653/Sjc_0009174/Sjc_0002167/Sjc_0006136/Sjc_0002356/Sjc_0004979/Sjc_0004306/Sjc_0006904/Sjc_0006447/Sjc_0009273/Sjc_0007966/Sjc_0000313/Sjc_0007274/Sjc_0004342/Sjc_0005763/Sjc_0001590/Sjc_0000406/Sjc_0006075/Sjc_0006368/Sjc_0000465/Sjc_0009441/Sjc_0008381/Sjc_0004267/Sjc_0006462/Sjc_0008419/Sjc_0008379/Sjc_0009705/Sjc_0005944/Sjc_0004603/Sjc_0003795/Sjc_0007275/Sjc…	49	Biological Process
GO:0007623	circadian rhythm	22/335	139/5475	2.9936e-05	0.00233827	0.00196263	Sjc_0006632/Sjc_0006136/Sjc_0004979/Sjc_0006904/Sjc_0008362/Sjc_0007274/Sjc_0003769/Sjc_0008861/Sjc_0004907/Sjc_0000814/Sjc_0009705/Sjc_0005944/Sjc_0007275/Sjc_0009293/Sjc_0001525/Sjc_0000937/Sjc_0008961/Sjc_0004155/Sjc_0000751/Sjc_0008962/Sjc_0001025/Sjc_0009336	22	Biological Process
GO:2000146	negative regulation of cell motility	18/335	101/5475	3.18574e-05	0.0024354	0.00204415	Sjc_0006632/Sjc_0002177/Sjc_0004469/Sjc_0008495/Sjc_0008362/Sjc_0008681/Sjc_0006075/Sjc_0009705/Sjc_0001928/Sjc_0000718/Sjc_0000937/Sjc_0008961/Sjc_0004419/Sjc_0006779/Sjc_0008651/Sjc_0008962/Sjc_0001025/Sjc_0009336	18	Biological Process
GO:0030336	negative regulation of cell migration	17/335	92/5475	3.2587e-05	0.00243927	0.00204741	Sjc_0006632/Sjc_0002177/Sjc_0004469/Sjc_0008495/Sjc_0008362/Sjc_0008681/Sjc_0006075/Sjc_0009705/Sjc_0000718/Sjc_0000937/Sjc_0008961/Sjc_0004419/Sjc_0006779/Sjc_0008651/Sjc_0008962/Sjc_0001025/Sjc_0009336	17	Biological Process
GO:0072132	mesenchyme morphogenesis	6/335	12/5475	3.3859e-05	0.00248276	0.00208391	Sjc_0003449/Sjc_0006632/Sjc_0006032/Sjc_0002069/Sjc_0005497/Sjc_0000860	6	Biological Process
GO:0046879	hormone secretion	19/335	111/5475	3.46411e-05	0.00248931	0.00208941	Sjc_0007029/Sjc_0009298/Sjc_0001790/Sjc_0000107/Sjc_0006136/Sjc_0008495/Sjc_0006075/Sjc_0005786/Sjc_0006032/Sjc_0009705/Sjc_0009169/Sjc_0001928/Sjc_0000860/Sjc_0001853/Sjc_0000937/Sjc_0008961/Sjc_0008962/Sjc_0001890/Sjc_0009336	19	Biological Process
GO:0007260	tyrosine phosphorylation of STAT protein	9/335	29/5475	3.62436e-05	0.00251969	0.00211491	Sjc_0008495/Sjc_0009705/Sjc_0005444/Sjc_0000860/Sjc_0000350/Sjc_0008961/Sjc_0005447/Sjc_0008962/Sjc_0005445	9	Biological Process
GO:0006936	muscle contraction	20/335	121/5475	3.64664e-05	0.00251969	0.00211491	Sjc_0006136/Sjc_0002356/Sjc_0009040/Sjc_0008362/Sjc_0007274/Sjc_0004342/Sjc_0005809/Sjc_0003769/Sjc_0006368/Sjc_0007607/Sjc_0005810/Sjc_0002069/Sjc_0000256/Sjc_0007275/Sjc_0009293/Sjc_0009751/Sjc_0001525/Sjc_0001853/Sjc_0000937/Sjc_0009336	20	Biological Process
GO:0030072	peptide hormone secretion	17/335	93/5475	3.76915e-05	0.0025552	0.00214471	Sjc_0007029/Sjc_0009298/Sjc_0001790/Sjc_0000107/Sjc_0006136/Sjc_0008495/Sjc_0006075/Sjc_0005786/Sjc_0009705/Sjc_0009169/Sjc_0000860/Sjc_0001853/Sjc_0000937/Sjc_0008961/Sjc_0008962/Sjc_0001890/Sjc_0009336	17	Biological Process
GO:0042749	regulation of circadian sleep/wake cycle	8/335	23/5475	3.93516e-05	0.00261834	0.00219771	Sjc_0006136/Sjc_0007274/Sjc_0005944/Sjc_0007275/Sjc_0009293/Sjc_0001525/Sjc_0000937/Sjc_0009336	8	Biological Process
GO:0048512	circadian behavior	15/335	76/5475	4.27185e-05	0.00274085	0.00230054	Sjc_0006136/Sjc_0004979/Sjc_0006904/Sjc_0007274/Sjc_0008861/Sjc_0004907/Sjc_0000814/Sjc_0005944/Sjc_0007275/Sjc_0009293/Sjc_0001525/Sjc_0000937/Sjc_0004155/Sjc_0000751/Sjc_0009336	15	Biological Process
GO:0090276	regulation of peptide hormone secretion	15/335	76/5475	4.27185e-05	0.00274085	0.00230054	Sjc_0007029/Sjc_0009298/Sjc_0001790/Sjc_0000107/Sjc_0006136/Sjc_0008495/Sjc_0006075/Sjc_0009705/Sjc_0000860/Sjc_0001853/Sjc_0000937/Sjc_0008961/Sjc_0008962/Sjc_0001890/Sjc_0009336	15	Biological Process
GO:0019098	reproductive behavior	23/335	153/5475	4.59394e-05	0.0028958	0.00243059	Sjc_0002420/Sjc_0003693/Sjc_0001653/Sjc_0006136/Sjc_0005590/Sjc_0004342/Sjc_0008681/Sjc_0001590/Sjc_0002799/Sjc_0008861/Sjc_0006368/Sjc_0007607/Sjc_0008381/Sjc_0008379/Sjc_0005944/Sjc_0006510/Sjc_0005002/Sjc_0000099/Sjc_0006578/Sjc_0004155/Sjc_0006779/Sjc_0000170/Sjc_0000169	23	Biological Process
GO:0030534	adult behavior	23/335	154/5475	5.10312e-05	0.00316129	0.00265344	Sjc_0001653/Sjc_0006136/Sjc_0002356/Sjc_0004979/Sjc_0006904/Sjc_0004998/Sjc_0004342/Sjc_0001590/Sjc_0000041/Sjc_0004907/Sjc_0009705/Sjc_0005444/Sjc_0009751/Sjc_0000937/Sjc_0008961/Sjc_0004155/Sjc_0003470/Sjc_0004939/Sjc_0005447/Sjc_0008962/Sjc_0005445/Sjc_0001890/Sjc_0009336	23	Biological Process
GO:0051271	negative regulation of cellular component movement	18/335	105/5475	5.45948e-05	0.00332473	0.00279062	Sjc_0006632/Sjc_0002177/Sjc_0004469/Sjc_0008495/Sjc_0008362/Sjc_0008681/Sjc_0006075/Sjc_0009705/Sjc_0001928/Sjc_0000718/Sjc_0000937/Sjc_0008961/Sjc_0004419/Sjc_0006779/Sjc_0008651/Sjc_0008962/Sjc_0001025/Sjc_0009336	18	Biological Process
GO:0042745	circadian sleep/wake cycle	9/335	31/5475	6.54061e-05	0.00389962	0.00327315	Sjc_0006136/Sjc_0007274/Sjc_0004907/Sjc_0005944/Sjc_0007275/Sjc_0009293/Sjc_0001525/Sjc_0000937/Sjc_0009336	9	Biological Process
GO:0003012	muscle system process	24/335	167/5475	6.62056e-05	0.00389962	0.00327315	Sjc_0006136/Sjc_0002356/Sjc_0009040/Sjc_0008362/Sjc_0007274/Sjc_0004342/Sjc_0005809/Sjc_0003769/Sjc_0005298/Sjc_0006368/Sjc_0007607/Sjc_0005810/Sjc_0005444/Sjc_0002069/Sjc_0000256/Sjc_0007275/Sjc_0009293/Sjc_0009751/Sjc_0001525/Sjc_0001853/Sjc_0000937/Sjc_0005447/Sjc_0005445/Sjc_0009336	24	Biological Process
GO:0008015	blood circulation	24/335	168/5475	7.29851e-05	0.0042296	0.00355012	Sjc_0007029/Sjc_0001653/Sjc_0006136/Sjc_0008362/Sjc_0007274/Sjc_0004342/Sjc_0005809/Sjc_0006032/Sjc_0006368/Sjc_0005810/Sjc_0009705/Sjc_0002069/Sjc_0000256/Sjc_0007275/Sjc_0009293/Sjc_0000860/Sjc_0001525/Sjc_0000937/Sjc_0008961/Sjc_0000751/Sjc_0008962/Sjc_0001025/Sjc_0007937/Sjc_0009336	24	Biological Process
GO:1903522	regulation of blood circulation	17/335	98/5475	7.53832e-05	0.00429923	0.00360857	Sjc_0001653/Sjc_0006136/Sjc_0008362/Sjc_0004342/Sjc_0005809/Sjc_0006032/Sjc_0006368/Sjc_0005810/Sjc_0009705/Sjc_0000256/Sjc_0009293/Sjc_0000860/Sjc_0000937/Sjc_0008961/Sjc_0000751/Sjc_0008962/Sjc_0009336	17	Biological Process
GO:0050802	circadian sleep/wake cycle, sleep	8/335	25/5475	7.79e-05	0.00437335	0.00367078	Sjc_0006136/Sjc_0007274/Sjc_0005944/Sjc_0007275/Sjc_0009293/Sjc_0001525/Sjc_0000937/Sjc_0009336	8	Biological Process
GO:0006837	serotonin transport	7/335	19/5475	8.00619e-05	0.00442557	0.00371461	Sjc_0007274/Sjc_0007607/Sjc_0005944/Sjc_0007942/Sjc_0009169/Sjc_0007275/Sjc_0001525	7	Biological Process
GO:0051051	negative regulation of transport	29/335	224/5475	8.28412e-05	0.00450982	0.00378533	Sjc_0003449/Sjc_0002177/Sjc_0000107/Sjc_0006136/Sjc_0008495/Sjc_0006833/Sjc_0009040/Sjc_0007966/Sjc_0007836/Sjc_0008362/Sjc_0007274/Sjc_0005763/Sjc_0006075/Sjc_0005786/Sjc_0008381/Sjc_0008379/Sjc_0009705/Sjc_0009169/Sjc_0007275/Sjc_0008096/Sjc_0001009/Sjc_0001525/Sjc_0001853/Sjc_0000937/Sjc_0008961/Sjc_0008651/Sjc_0008962/Sjc_0001008/Sjc_0009336	29	Biological Process
GO:0060079	excitatory postsynaptic potential	9/335	32/5475	8.61653e-05	0.00462078	0.00387846	Sjc_0002356/Sjc_0005763/Sjc_0001590/Sjc_0009441/Sjc_0009751/Sjc_0000937/Sjc_0003470/Sjc_0009440/Sjc_0009336	9	Biological Process
GO:0003013	circulatory system process	24/335	170/5475	8.84374e-05	0.00467288	0.00392218	Sjc_0007029/Sjc_0001653/Sjc_0006136/Sjc_0008362/Sjc_0007274/Sjc_0004342/Sjc_0005809/Sjc_0006032/Sjc_0006368/Sjc_0005810/Sjc_0009705/Sjc_0002069/Sjc_0000256/Sjc_0007275/Sjc_0009293/Sjc_0000860/Sjc_0001525/Sjc_0000937/Sjc_0008961/Sjc_0000751/Sjc_0008962/Sjc_0001025/Sjc_0007937/Sjc_0009336	24	Biological Process
GO:0003015	heart process	18/335	109/5475	9.0693e-05	0.00472261	0.00396393	Sjc_0001653/Sjc_0006136/Sjc_0008362/Sjc_0004342/Sjc_0005809/Sjc_0006032/Sjc_0006368/Sjc_0005810/Sjc_0009705/Sjc_0002069/Sjc_0000256/Sjc_0009293/Sjc_0000860/Sjc_0000937/Sjc_0008961/Sjc_0000751/Sjc_0008962/Sjc_0009336	18	Biological Process
GO:0048167	regulation of synaptic plasticity	17/335	100/5475	9.79761e-05	0.00501282	0.00420752	Sjc_0002177/Sjc_0008442/Sjc_0006447/Sjc_0007274/Sjc_0005809/Sjc_0005810/Sjc_0000256/Sjc_0007275/Sjc_0009087/Sjc_0001525/Sjc_0000937/Sjc_0003470/Sjc_0004419/Sjc_0004939/Sjc_0000170/Sjc_0000169/Sjc_0009336	17	Biological Process
GO:0010002	cardioblast differentiation	6/335	14/5475	9.90565e-05	0.00501282	0.00420752	Sjc_0006632/Sjc_0006032/Sjc_0002069/Sjc_0005403/Sjc_0000860/Sjc_0005402	6	Biological Process
GO:0022410	circadian sleep/wake cycle process	8/335	26/5475	0.0001066	0.00531965	0.00446506	Sjc_0006136/Sjc_0007274/Sjc_0005944/Sjc_0007275/Sjc_0009293/Sjc_0001525/Sjc_0000937/Sjc_0009336	8	Biological Process
GO:0097485	neuron projection guidance	29/335	228/5475	0.000114219	0.00562175	0.00471863	Sjc_0005537/Sjc_0005233/Sjc_0002656/Sjc_0006632/Sjc_0008442/Sjc_0004035/Sjc_0006904/Sjc_0009273/Sjc_0001831/Sjc_0007297/Sjc_0008681/Sjc_0002799/Sjc_0003722/Sjc_0001588/Sjc_0009705/Sjc_0008046/Sjc_0002069/Sjc_0001928/Sjc_0000718/Sjc_0000860/Sjc_0001009/Sjc_0001853/Sjc_0003685/Sjc_0008961/Sjc_0000099/Sjc_0006779/Sjc_0008962/Sjc_0001008/Sjc_0001025	29	Biological Process
GO:0042391	regulation of membrane potential	22/335	152/5475	0.000120067	0.00582972	0.00489319	Sjc_0009298/Sjc_0001653/Sjc_0006136/Sjc_0002356/Sjc_0004979/Sjc_0001800/Sjc_0000293/Sjc_0004342/Sjc_0005763/Sjc_0006554/Sjc_0005809/Sjc_0001590/Sjc_0009441/Sjc_0005810/Sjc_0000256/Sjc_0009293/Sjc_0009751/Sjc_0000937/Sjc_0003470/Sjc_0000751/Sjc_0009440/Sjc_0009336	22	Biological Process
GO:0002791	regulation of peptide secretion	21/335	142/5475	0.000125353	0.00600523	0.0050405	Sjc_0007029/Sjc_0009298/Sjc_0001790/Sjc_0000107/Sjc_0006136/Sjc_0008495/Sjc_0004920/Sjc_0009040/Sjc_0006075/Sjc_0009705/Sjc_0007942/Sjc_0001928/Sjc_0008096/Sjc_0000860/Sjc_0001853/Sjc_0000937/Sjc_0008961/Sjc_0008651/Sjc_0008962/Sjc_0001890/Sjc_0009336	21	Biological Process
GO:0060078	regulation of postsynaptic membrane potential	10/335	41/5475	0.000130834	0.00618536	0.00519169	Sjc_0002356/Sjc_0005763/Sjc_0001590/Sjc_0009441/Sjc_0009751/Sjc_0000937/Sjc_0003470/Sjc_0000751/Sjc_0009440/Sjc_0009336	10	Biological Process
GO:0042752	regulation of circadian rhythm	13/335	66/5475	0.000141608	0.00657096	0.00551534	Sjc_0006632/Sjc_0006136/Sjc_0004979/Sjc_0008362/Sjc_0007274/Sjc_0003769/Sjc_0005944/Sjc_0007275/Sjc_0009293/Sjc_0001525/Sjc_0000937/Sjc_0001025/Sjc_0009336	13	Biological Process
GO:0043050	pharyngeal pumping	9/335	34/5475	0.000144477	0.00657096	0.00551534	Sjc_0002356/Sjc_0005590/Sjc_0001590/Sjc_0006368/Sjc_0007607/Sjc_0009751/Sjc_0001853/Sjc_0000170/Sjc_0000169	9	Biological Process
GO:0099565	chemical synaptic transmission, postsynaptic	9/335	34/5475	0.000144477	0.00657096	0.00551534	Sjc_0002356/Sjc_0005763/Sjc_0001590/Sjc_0009441/Sjc_0009751/Sjc_0000937/Sjc_0003470/Sjc_0009440/Sjc_0009336	9	Biological Process
GO:0048663	neuron fate commitment	12/335	58/5475	0.000156078	0.00700987	0.00588374	Sjc_0004526/Sjc_0006032/Sjc_0009309/Sjc_0009705/Sjc_0002069/Sjc_0001928/Sjc_0000860/Sjc_0000350/Sjc_0008961/Sjc_0008962/Sjc_0001025/Sjc_0001890	12	Biological Process
GO:0050806	positive regulation of synaptic transmission	17/335	104/5475	0.000161601	0.00709526	0.00595541	Sjc_0002167/Sjc_0004979/Sjc_0007274/Sjc_0001590/Sjc_0009705/Sjc_0007275/Sjc_0004889/Sjc_0009087/Sjc_0001525/Sjc_0000937/Sjc_0008961/Sjc_0003470/Sjc_0003556/Sjc_0008962/Sjc_0000170/Sjc_0000169/Sjc_0009336	17	Biological Process
GO:0007210	serotonin receptor signaling pathway	5/335	10/5475	0.000162473	0.00709526	0.00595541	Sjc_0005590/Sjc_0007274/Sjc_0005944/Sjc_0007275/Sjc_0001525	5	Biological Process
GO:0019935	cyclic-nucleotide-mediated signaling	13/335	67/5475	0.00016618	0.00709526	0.00595541	Sjc_0008163/Sjc_0001800/Sjc_0008362/Sjc_0007274/Sjc_0006554/Sjc_0006943/Sjc_0002732/Sjc_0008747/Sjc_0002596/Sjc_0008381/Sjc_0008379/Sjc_0007275/Sjc_0001525	13	Biological Process
GO:0007618	mating	14/335	76/5475	0.000167853	0.00709526	0.00595541	Sjc_0002420/Sjc_0001653/Sjc_0006136/Sjc_0004342/Sjc_0008681/Sjc_0001590/Sjc_0002799/Sjc_0008861/Sjc_0005944/Sjc_0000099/Sjc_0006578/Sjc_0002170/Sjc_0000170/Sjc_0000169	14	Biological Process
GO:0008016	regulation of heart contraction	14/335	76/5475	0.000167853	0.00709526	0.00595541	Sjc_0001653/Sjc_0006136/Sjc_0008362/Sjc_0004342/Sjc_0005809/Sjc_0006032/Sjc_0006368/Sjc_0005810/Sjc_0000256/Sjc_0009293/Sjc_0000860/Sjc_0000937/Sjc_0000751/Sjc_0009336	14	Biological Process
GO:0050890	cognition	30/335	245/5475	0.000174293	0.00725699	0.00609116	Sjc_0000107/Sjc_0002167/Sjc_0006136/Sjc_0002356/Sjc_0004306/Sjc_0006904/Sjc_0006447/Sjc_0009273/Sjc_0007966/Sjc_0007274/Sjc_0004342/Sjc_0001590/Sjc_0000465/Sjc_0008381/Sjc_0008379/Sjc_0009705/Sjc_0005944/Sjc_0007275/Sjc_0009087/Sjc_0009751/Sjc_0001525/Sjc_0000350/Sjc_0000937/Sjc_0008961/Sjc_0003470/Sjc_0004419/Sjc_0004939/Sjc_0000751/Sjc_0008962/Sjc_0009336	30	Biological Process
GO:0050708	regulation of protein secretion	20/335	135/5475	0.000177066	0.00725699	0.00609116	Sjc_0009298/Sjc_0001790/Sjc_0000107/Sjc_0006136/Sjc_0008495/Sjc_0004920/Sjc_0009040/Sjc_0006075/Sjc_0009705/Sjc_0007942/Sjc_0001928/Sjc_0008096/Sjc_0000860/Sjc_0001853/Sjc_0000937/Sjc_0008961/Sjc_0008651/Sjc_0008962/Sjc_0001890/Sjc_0009336	20	Biological Process
GO:0006584	catecholamine metabolic process	9/335	35/5475	0.000184173	0.00725699	0.00609116	Sjc_0000041/Sjc_0000814/Sjc_0005944/Sjc_0009169/Sjc_0001928/Sjc_0000937/Sjc_0004279/Sjc_0003470/Sjc_0009336	9	Biological Process
GO:0009712	catechol-containing compound metabolic process	9/335	35/5475	0.000184173	0.00725699	0.00609116	Sjc_0000041/Sjc_0000814/Sjc_0005944/Sjc_0009169/Sjc_0001928/Sjc_0000937/Sjc_0004279/Sjc_0003470/Sjc_0009336	9	Biological Process
GO:0034103	regulation of tissue remodeling	9/335	35/5475	0.000184173	0.00725699	0.00609116	Sjc_0002303/Sjc_0003769/Sjc_0006075/Sjc_0009705/Sjc_0007942/Sjc_0000937/Sjc_0008961/Sjc_0008962/Sjc_0009336	9	Biological Process
GO:0001508	action potential	12/335	59/5475	0.000185355	0.00725699	0.00609116	Sjc_0009298/Sjc_0001653/Sjc_0006136/Sjc_0002356/Sjc_0004979/Sjc_0005809/Sjc_0005810/Sjc_0000256/Sjc_0009293/Sjc_0009751/Sjc_0003470/Sjc_0000751	12	Biological Process
GO:0006935	chemotaxis	35/335	305/5475	0.000185818	0.00725699	0.00609116	Sjc_0005537/Sjc_0005233/Sjc_0002656/Sjc_0006632/Sjc_0004394/Sjc_0008442/Sjc_0004035/Sjc_0006904/Sjc_0009273/Sjc_0004338/Sjc_0001831/Sjc_0007297/Sjc_0008681/Sjc_0002799/Sjc_0003722/Sjc_0004322/Sjc_0001588/Sjc_0008381/Sjc_0008379/Sjc_0009705/Sjc_0008046/Sjc_0002069/Sjc_0007942/Sjc_0001928/Sjc_0000718/Sjc_0000860/Sjc_0001009/Sjc_0001853/Sjc_0003685/Sjc_0008961/Sjc_0000099/Sjc_0006779/Sjc_0008962/Sjc…	35	Biological Process
GO:0033555	multicellular organismal response to stress	8/335	28/5475	0.000190364	0.00729056	0.00611935	Sjc_0009298/Sjc_0000107/Sjc_0007274/Sjc_0000041/Sjc_0005944/Sjc_0007275/Sjc_0001525/Sjc_0003470	8	Biological Process
GO:0034220	ion transmembrane transport	43/335	404/5475	0.000190736	0.00729056	0.00611935	Sjc_0004269/Sjc_0008065/Sjc_0009298/Sjc_0001790/Sjc_0001653/Sjc_0006136/Sjc_0002356/Sjc_0004979/Sjc_0001800/Sjc_0007976/Sjc_0004452/Sjc_0000293/Sjc_0007966/Sjc_0005590/Sjc_0008362/Sjc_0004342/Sjc_0006554/Sjc_0005809/Sjc_0001590/Sjc_0000406/Sjc_0008861/Sjc_0004907/Sjc_0006203/Sjc_0009441/Sjc_0008381/Sjc_0008379/Sjc_0005810/Sjc_0001846/Sjc_0007577/Sjc_0009169/Sjc_0000256/Sjc_0009293/Sjc_0009087/Sjc…	43	Biological Process
GO:0007617	mating behavior	13/335	68/5475	0.000194331	0.00734979	0.00616906	Sjc_0002420/Sjc_0001653/Sjc_0006136/Sjc_0004342/Sjc_0008681/Sjc_0001590/Sjc_0002799/Sjc_0008861/Sjc_0005944/Sjc_0000099/Sjc_0006578/Sjc_0000170/Sjc_0000169	13	Biological Process
GO:0061564	axon development	41/335	380/5475	0.00020258	0.00751238	0.00630553	Sjc_0005537/Sjc_0005233/Sjc_0002656/Sjc_0006632/Sjc_0008442/Sjc_0004035/Sjc_0006136/Sjc_0006673/Sjc_0006904/Sjc_0009273/Sjc_0001922/Sjc_0007297/Sjc_0008681/Sjc_0002799/Sjc_0003769/Sjc_0000041/Sjc_0003722/Sjc_0001588/Sjc_0009705/Sjc_0008046/Sjc_0005444/Sjc_0002069/Sjc_0001928/Sjc_0000718/Sjc_0007469/Sjc_0000860/Sjc_0001009/Sjc_0001853/Sjc_0003685/Sjc_0000937/Sjc_0008961/Sjc_0000099/Sjc_0004419/Sjc…	41	Biological Process
GO:0007411	axon guidance	28/335	224/5475	0.000202811	0.00751238	0.00630553	Sjc_0005537/Sjc_0005233/Sjc_0002656/Sjc_0006632/Sjc_0008442/Sjc_0004035/Sjc_0006904/Sjc_0009273/Sjc_0007297/Sjc_0008681/Sjc_0002799/Sjc_0003722/Sjc_0001588/Sjc_0009705/Sjc_0008046/Sjc_0002069/Sjc_0001928/Sjc_0000718/Sjc_0000860/Sjc_0001009/Sjc_0001853/Sjc_0003685/Sjc_0008961/Sjc_0000099/Sjc_0006779/Sjc_0008962/Sjc_0001008/Sjc_0001025	28	Biological Process
GO:0010817	regulation of hormone levels	23/335	169/5475	0.000217413	0.00797108	0.00669053	Sjc_0007029/Sjc_0009298/Sjc_0001790/Sjc_0000107/Sjc_0006136/Sjc_0008495/Sjc_0008362/Sjc_0006075/Sjc_0005786/Sjc_0006032/Sjc_0009705/Sjc_0002193/Sjc_0009169/Sjc_0001928/Sjc_0000718/Sjc_0000860/Sjc_0001853/Sjc_0000937/Sjc_0008961/Sjc_0003556/Sjc_0008962/Sjc_0001890/Sjc_0009336	23	Biological Process
GO:0019932	second-messenger-mediated signaling	21/335	148/5475	0.000227535	0.00817088	0.00685824	Sjc_0002177/Sjc_0001653/Sjc_0008163/Sjc_0001800/Sjc_0008362/Sjc_0007274/Sjc_0006554/Sjc_0006943/Sjc_0002732/Sjc_0008747/Sjc_0006368/Sjc_0002596/Sjc_0008381/Sjc_0008379/Sjc_0009705/Sjc_0007942/Sjc_0007275/Sjc_0001525/Sjc_0008961/Sjc_0003470/Sjc_0008962	21	Biological Process
GO:0015672	monovalent inorganic cation transport	26/335	203/5475	0.000231854	0.00817088	0.00685824	Sjc_0009298/Sjc_0001790/Sjc_0006136/Sjc_0001800/Sjc_0000293/Sjc_0008362/Sjc_0004342/Sjc_0006554/Sjc_0005809/Sjc_0001590/Sjc_0000406/Sjc_0008861/Sjc_0004907/Sjc_0006203/Sjc_0004209/Sjc_0005810/Sjc_0001846/Sjc_0000256/Sjc_0009293/Sjc_0000937/Sjc_0001430/Sjc_0006336/Sjc_0003873/Sjc_0000053/Sjc_0000751/Sjc_0009336	26	Biological Process
GO:0006939	smooth muscle contraction	9/335	36/5475	0.000232547	0.00817088	0.00685824	Sjc_0009040/Sjc_0008362/Sjc_0007274/Sjc_0003769/Sjc_0006368/Sjc_0007275/Sjc_0001525/Sjc_0000937/Sjc_0009336	9	Biological Process
GO:0048168	regulation of neuronal synaptic plasticity	9/335	36/5475	0.000232547	0.00817088	0.00685824	Sjc_0002177/Sjc_0005809/Sjc_0005810/Sjc_0000256/Sjc_0009087/Sjc_0000937/Sjc_0003470/Sjc_0004419/Sjc_0009336	9	Biological Process
GO:0048514	blood vessel morphogenesis	22/335	159/5475	0.000234233	0.00817088	0.00685824	Sjc_0003449/Sjc_0006632/Sjc_0000536/Sjc_0009040/Sjc_0006063/Sjc_0003769/Sjc_0006075/Sjc_0006032/Sjc_0006368/Sjc_0009705/Sjc_0002069/Sjc_0007942/Sjc_0006510/Sjc_0001928/Sjc_0000718/Sjc_0005403/Sjc_0000860/Sjc_0008961/Sjc_0004419/Sjc_0005402/Sjc_0008962/Sjc_0006882	22	Biological Process
GO:0021983	pituitary gland development	6/335	16/5475	0.000237836	0.00821679	0.00689677	Sjc_0001928/Sjc_0000718/Sjc_0000860/Sjc_0000937/Sjc_0001025/Sjc_0009336	6	Biological Process
GO:0023061	signal release	29/335	239/5475	0.000262417	0.00897964	0.00753708	Sjc_0007029/Sjc_0009298/Sjc_0001790/Sjc_0002177/Sjc_0000107/Sjc_0001653/Sjc_0006136/Sjc_0008495/Sjc_0006075/Sjc_0005786/Sjc_0006032/Sjc_0007607/Sjc_0009705/Sjc_0009169/Sjc_0001928/Sjc_0009293/Sjc_0004889/Sjc_0000860/Sjc_0001009/Sjc_0001853/Sjc_0000937/Sjc_0008961/Sjc_0004939/Sjc_0008962/Sjc_0000170/Sjc_0001008/Sjc_0000169/Sjc_0001890/Sjc_0009336	29	Biological Process
GO:0042532	negative regulation of tyrosine phosphorylation of STAT protein	5/335	11/5475	0.000282997	0.00959253	0.0080515	Sjc_0008495/Sjc_0005444/Sjc_0000350/Sjc_0005447/Sjc_0005445	5	Biological Process
GO:0007498	mesoderm development	16/335	99/5475	0.000287368	0.00964965	0.00809944	Sjc_0003449/Sjc_0002656/Sjc_0000038/Sjc_0001712/Sjc_0000107/Sjc_0007863/Sjc_0007782/Sjc_0006032/Sjc_0009765/Sjc_0002069/Sjc_0005403/Sjc_0008087/Sjc_0001645/Sjc_0005004/Sjc_0005402/Sjc_0001890	16	Biological Process
GO:0007611	learning or memory	28/335	229/5475	0.000294997	0.00981412	0.0082375	Sjc_0000107/Sjc_0002167/Sjc_0006136/Sjc_0004306/Sjc_0006904/Sjc_0006447/Sjc_0009273/Sjc_0007966/Sjc_0007274/Sjc_0004342/Sjc_0001590/Sjc_0000465/Sjc_0008381/Sjc_0008379/Sjc_0009705/Sjc_0005944/Sjc_0007275/Sjc_0009087/Sjc_0001525/Sjc_0000350/Sjc_0000937/Sjc_0008961/Sjc_0003470/Sjc_0004419/Sjc_0004939/Sjc_0000751/Sjc_0008962/Sjc_0009336	28	Biological Process
GO:0008045	motor neuron axon guidance	12/335	62/5475	0.000302862	0.00998332	0.00837951	Sjc_0002656/Sjc_0006632/Sjc_0008442/Sjc_0008681/Sjc_0002799/Sjc_0009705/Sjc_0008046/Sjc_0001928/Sjc_0000860/Sjc_0003685/Sjc_0008961/Sjc_0008962	12	Biological Process
GO:0032101	regulation of response to external stimulus	31/335	265/5475	0.00031204	0.0101429	0.00851349	Sjc_0003449/Sjc_0006632/Sjc_0000038/Sjc_0009298/Sjc_0004706/Sjc_0009273/Sjc_0006833/Sjc_0008362/Sjc_0000623/Sjc_0008681/Sjc_0002799/Sjc_0004705/Sjc_0005298/Sjc_0008381/Sjc_0008379/Sjc_0009705/Sjc_0005444/Sjc_0007942/Sjc_0001928/Sjc_0000718/Sjc_0007973/Sjc_0000860/Sjc_0003685/Sjc_0000350/Sjc_0000937/Sjc_0008961/Sjc_0005447/Sjc_0008962/Sjc_0005445/Sjc_0001890/Sjc_0009336	31	Biological Process
GO:0045165	cell fate commitment	33/335	289/5475	0.00031335	0.0101429	0.00851349	Sjc_0002303/Sjc_0003693/Sjc_0006632/Sjc_0006906/Sjc_0006951/Sjc_0005757/Sjc_0001831/Sjc_0008062/Sjc_0006075/Sjc_0005298/Sjc_0004526/Sjc_0006032/Sjc_0009309/Sjc_0009705/Sjc_0002069/Sjc_0006510/Sjc_0001928/Sjc_0000718/Sjc_0005497/Sjc_0005403/Sjc_0000860/Sjc_0008087/Sjc_0001645/Sjc_0000350/Sjc_0008961/Sjc_0000099/Sjc_0001644/Sjc_0005402/Sjc_0008405/Sjc_0008962/Sjc_0000546/Sjc_0001025/Sjc_0001890	33	Biological Process
GO:0042330	taxis	37/335	339/5475	0.000335829	0.0107735	0.00904278	Sjc_0005537/Sjc_0005233/Sjc_0002656/Sjc_0006632/Sjc_0004394/Sjc_0008442/Sjc_0004035/Sjc_0006904/Sjc_0009273/Sjc_0004338/Sjc_0001831/Sjc_0007297/Sjc_0008681/Sjc_0002799/Sjc_0008062/Sjc_0003722/Sjc_0004322/Sjc_0001588/Sjc_0008381/Sjc_0008379/Sjc_0009705/Sjc_0008046/Sjc_0002069/Sjc_0007942/Sjc_0001928/Sjc_0000718/Sjc_0007973/Sjc_0000860/Sjc_0001009/Sjc_0001853/Sjc_0003685/Sjc_0008961/Sjc_0000099/Sjc…	37	Biological Process
GO:0030073	insulin secretion	13/335	72/5475	0.000351621	0.011116	0.00933027	Sjc_0009298/Sjc_0001790/Sjc_0000107/Sjc_0006136/Sjc_0008495/Sjc_0006075/Sjc_0005786/Sjc_0009169/Sjc_0000860/Sjc_0001853/Sjc_0000937/Sjc_0001890/Sjc_0009336	13	Biological Process
GO:0007606	sensory perception of chemical stimulus	12/335	63/5475	0.000353962	0.011116	0.00933027	Sjc_0009174/Sjc_0006136/Sjc_0002356/Sjc_0004342/Sjc_0008381/Sjc_0008419/Sjc_0008379/Sjc_0007973/Sjc_0004143/Sjc_0009751/Sjc_0000937/Sjc_0009336	12	Biological Process
GO:0046883	regulation of hormone secretion	15/335	91/5475	0.000355788	0.011116	0.00933027	Sjc_0007029/Sjc_0009298/Sjc_0001790/Sjc_0000107/Sjc_0006136/Sjc_0008495/Sjc_0006075/Sjc_0009705/Sjc_0000860/Sjc_0001853/Sjc_0000937/Sjc_0008961/Sjc_0008962/Sjc_0001890/Sjc_0009336	15	Biological Process
GO:0043087	regulation of GTPase activity	28/335	232/5475	0.000366673	0.0113574	0.00953282	Sjc_0004394/Sjc_0005259/Sjc_0008442/Sjc_0004035/Sjc_0003747/Sjc_0006447/Sjc_0005001/Sjc_0004338/Sjc_0008362/Sjc_0005813/Sjc_0004976/Sjc_0008062/Sjc_0000787/Sjc_0006943/Sjc_0007718/Sjc_0006075/Sjc_0000465/Sjc_0008419/Sjc_0009705/Sjc_0005845/Sjc_0000718/Sjc_0003748/Sjc_0009087/Sjc_0006926/Sjc_0008961/Sjc_0004419/Sjc_0008962/Sjc_0002365	28	Biological Process
GO:0042417	dopamine metabolic process	8/335	31/5475	0.000411013	0.012353	0.0103685	Sjc_0000041/Sjc_0000814/Sjc_0005944/Sjc_0009169/Sjc_0000937/Sjc_0004279/Sjc_0003470/Sjc_0009336	8	Biological Process
GO:0051937	catecholamine transport	8/335	31/5475	0.000411013	0.012353	0.0103685	Sjc_0006136/Sjc_0004907/Sjc_0007607/Sjc_0009169/Sjc_0009293/Sjc_0000937/Sjc_0008651/Sjc_0009336	8	Biological Process
GO:0060443	mammary gland morphogenesis	8/335	31/5475	0.000411013	0.012353	0.0103685	Sjc_0006632/Sjc_0006032/Sjc_0009705/Sjc_0000718/Sjc_0000937/Sjc_0008961/Sjc_0008962/Sjc_0009336	8	Biological Process
GO:0044057	regulation of system process	27/335	222/5475	0.00041257	0.012353	0.0103685	Sjc_0001653/Sjc_0006136/Sjc_0002356/Sjc_0009040/Sjc_0008362/Sjc_0004342/Sjc_0005763/Sjc_0005809/Sjc_0003769/Sjc_0006032/Sjc_0006368/Sjc_0007607/Sjc_0005810/Sjc_0009705/Sjc_0003795/Sjc_0000256/Sjc_0007469/Sjc_0009293/Sjc_0000860/Sjc_0009751/Sjc_0001853/Sjc_0000937/Sjc_0008961/Sjc_0003470/Sjc_0000751/Sjc_0008962/Sjc_0009336	27	Biological Process
GO:0007409	axonogenesis	38/335	356/5475	0.000435835	0.0129418	0.0108627	Sjc_0005537/Sjc_0005233/Sjc_0002656/Sjc_0006632/Sjc_0008442/Sjc_0004035/Sjc_0006136/Sjc_0006673/Sjc_0006904/Sjc_0009273/Sjc_0001922/Sjc_0007297/Sjc_0008681/Sjc_0002799/Sjc_0003769/Sjc_0000041/Sjc_0003722/Sjc_0001588/Sjc_0009705/Sjc_0008046/Sjc_0002069/Sjc_0001928/Sjc_0000718/Sjc_0007469/Sjc_0000860/Sjc_0001009/Sjc_0001853/Sjc_0003685/Sjc_0000937/Sjc_0008961/Sjc_0000099/Sjc_0004419/Sjc_0006779/Sjc…	38	Biological Process
GO:1905114	cell surface receptor signaling pathway involved in cell-cell signaling	28/335	235/5475	0.000453355	0.0133517	0.0112067	Sjc_0008589/Sjc_0009174/Sjc_0002356/Sjc_0004469/Sjc_0006447/Sjc_0009040/Sjc_0006951/Sjc_0005763/Sjc_0003531/Sjc_0001590/Sjc_0003769/Sjc_0000041/Sjc_0006075/Sjc_0009441/Sjc_0009705/Sjc_0001928/Sjc_0000718/Sjc_0000860/Sjc_0009751/Sjc_0000937/Sjc_0008961/Sjc_0003470/Sjc_0004419/Sjc_0008649/Sjc_0008962/Sjc_0009440/Sjc_0008590/Sjc_0009336	28	Biological Process
GO:0060004	reflex	5/335	12/5475	0.000460953	0.0134651	0.0113019	Sjc_0006136/Sjc_0002356/Sjc_0001590/Sjc_0009293/Sjc_0009751	5	Biological Process
GO:0033058	directional locomotion	6/335	18/5475	0.000496541	0.0142137	0.0119303	Sjc_0008681/Sjc_0001590/Sjc_0002799/Sjc_0006368/Sjc_0003470/Sjc_0003556	6	Biological Process
GO:0060644	mammary gland epithelial cell differentiation	6/335	18/5475	0.000496541	0.0142137	0.0119303	Sjc_0003449/Sjc_0009705/Sjc_0005403/Sjc_0008961/Sjc_0005402/Sjc_0008962	6	Biological Process
GO:0007600	sensory perception	26/335	213/5475	0.000498449	0.0142137	0.0119303	Sjc_0001653/Sjc_0009174/Sjc_0006136/Sjc_0002356/Sjc_0004979/Sjc_0007274/Sjc_0004342/Sjc_0001590/Sjc_0000406/Sjc_0006075/Sjc_0008381/Sjc_0004267/Sjc_0006462/Sjc_0008419/Sjc_0008379/Sjc_0004603/Sjc_0007275/Sjc_0007973/Sjc_0004143/Sjc_0009751/Sjc_0001525/Sjc_0000937/Sjc_0003470/Sjc_0008405/Sjc_0000751/Sjc_0009336	26	Biological Process
GO:0043266	regulation of potassium ion transport	8/335	32/5475	0.000519295	0.0146916	0.0123314	Sjc_0009298/Sjc_0006136/Sjc_0008362/Sjc_0005809/Sjc_0005810/Sjc_0000256/Sjc_0000937/Sjc_0009336	8	Biological Process
GO:0048863	stem cell differentiation	18/335	125/5475	0.000529397	0.0148603	0.012473	Sjc_0003693/Sjc_0006632/Sjc_0006063/Sjc_0007863/Sjc_0001831/Sjc_0006075/Sjc_0006032/Sjc_0009705/Sjc_0002069/Sjc_0001928/Sjc_0005497/Sjc_0005403/Sjc_0000860/Sjc_0008961/Sjc_0005402/Sjc_0008962/Sjc_0000546/Sjc_0001890	18	Biological Process
GO:1903998	regulation of eating behavior	9/335	40/5475	0.000543383	0.0151347	0.0127033	Sjc_0002356/Sjc_0001590/Sjc_0007607/Sjc_0008381/Sjc_0008379/Sjc_0009751/Sjc_0001853/Sjc_0000170/Sjc_0000169	9	Biological Process
GO:0050796	regulation of insulin secretion	11/335	57/5475	0.000552729	0.0152162	0.0127717	Sjc_0009298/Sjc_0001790/Sjc_0000107/Sjc_0006136/Sjc_0008495/Sjc_0006075/Sjc_0000860/Sjc_0001853/Sjc_0000937/Sjc_0001890/Sjc_0009336	11	Biological Process
GO:0071542	dopaminergic neuron differentiation	7/335	25/5475	0.00055478	0.0152162	0.0127717	Sjc_0007274/Sjc_0000041/Sjc_0006075/Sjc_0009169/Sjc_0007275/Sjc_0001525/Sjc_0001890	7	Biological Process
GO:0048762	mesenchymal cell differentiation	13/335	76/5475	0.000606386	0.0165057	0.013854	Sjc_0003449/Sjc_0007863/Sjc_0006075/Sjc_0009705/Sjc_0002069/Sjc_0000718/Sjc_0005497/Sjc_0000860/Sjc_0008961/Sjc_0004419/Sjc_0008962/Sjc_0001025/Sjc_0001890	13	Biological Process
GO:0008344	adult locomotory behavior	15/335	96/5475	0.000641765	0.0170358	0.014299	Sjc_0001653/Sjc_0002356/Sjc_0004979/Sjc_0001590/Sjc_0000041/Sjc_0004907/Sjc_0005444/Sjc_0009751/Sjc_0000937/Sjc_0003470/Sjc_0004939/Sjc_0005447/Sjc_0005445/Sjc_0001890/Sjc_0009336	15	Biological Process
GO:0032102	negative regulation of response to external stimulus	15/335	96/5475	0.000641765	0.0170358	0.014299	Sjc_0003449/Sjc_0006632/Sjc_0009298/Sjc_0004706/Sjc_0008362/Sjc_0004705/Sjc_0005444/Sjc_0001928/Sjc_0000718/Sjc_0000860/Sjc_0000350/Sjc_0000937/Sjc_0005447/Sjc_0005445/Sjc_0009336	15	Biological Process
GO:1903034	regulation of response to wounding	15/335	96/5475	0.000641765	0.0170358	0.014299	Sjc_0009298/Sjc_0009273/Sjc_0008362/Sjc_0003769/Sjc_0005298/Sjc_0009705/Sjc_0005444/Sjc_0007942/Sjc_0000718/Sjc_0003685/Sjc_0008961/Sjc_0005447/Sjc_0008962/Sjc_0005445/Sjc_0001890	15	Biological Process
GO:0042755	eating behavior	11/335	58/5475	0.000645563	0.0170358	0.014299	Sjc_0002356/Sjc_0005590/Sjc_0001590/Sjc_0006368/Sjc_0007607/Sjc_0008381/Sjc_0008379/Sjc_0009751/Sjc_0001853/Sjc_0000170/Sjc_0000169	11	Biological Process
GO:0021536	diencephalon development	8/335	33/5475	0.00064957	0.0170358	0.014299	Sjc_0000041/Sjc_0006032/Sjc_0001928/Sjc_0000718/Sjc_0000860/Sjc_0000937/Sjc_0001025/Sjc_0009336	8	Biological Process
GO:0060749	mammary gland alveolus development	6/335	19/5475	0.000688762	0.0178038	0.0149436	Sjc_0003449/Sjc_0009705/Sjc_0005403/Sjc_0008961/Sjc_0005402/Sjc_0008962	6	Biological Process
GO:0061377	mammary gland lobule development	6/335	19/5475	0.000688762	0.0178038	0.0149436	Sjc_0003449/Sjc_0009705/Sjc_0005403/Sjc_0008961/Sjc_0005402/Sjc_0008962	6	Biological Process
GO:1990834	response to odorant	5/335	13/5475	0.000711762	0.0182155	0.0152892	Sjc_0004907/Sjc_0008381/Sjc_0008379/Sjc_0000937/Sjc_0009336	5	Biological Process
GO:0015872	dopamine transport	7/335	26/5475	0.000719899	0.0182155	0.0152892	Sjc_0006136/Sjc_0004907/Sjc_0009169/Sjc_0009293/Sjc_0000937/Sjc_0008651/Sjc_0009336	7	Biological Process
GO:0034105	positive regulation of tissue remodeling	7/335	26/5475	0.000719899	0.0182155	0.0152892	Sjc_0003769/Sjc_0009705/Sjc_0007942/Sjc_0000937/Sjc_0008961/Sjc_0008962/Sjc_0009336	7	Biological Process
GO:0050767	regulation of neurogenesis	45/335	456/5475	0.000735581	0.0184821	0.015513	Sjc_0002420/Sjc_0006632/Sjc_0008687/Sjc_0002356/Sjc_0009029/Sjc_0009273/Sjc_0004338/Sjc_0000313/Sjc_0001922/Sjc_0007274/Sjc_0005763/Sjc_0008681/Sjc_0002799/Sjc_0003769/Sjc_0006075/Sjc_0009705/Sjc_0008046/Sjc_0005444/Sjc_0003795/Sjc_0009169/Sjc_0001928/Sjc_0000718/Sjc_0007275/Sjc_0003748/Sjc_0000860/Sjc_0001009/Sjc_0008087/Sjc_0009751/Sjc_0001525/Sjc_0001853/Sjc_0003685/Sjc_0000350/Sjc_0000937/Sjc…	45	Biological Process
GO:0050795	regulation of behavior	19/335	140/5475	0.00079186	0.019758	0.0165839	Sjc_0006136/Sjc_0002356/Sjc_0007274/Sjc_0001590/Sjc_0007607/Sjc_0008381/Sjc_0008379/Sjc_0005944/Sjc_0007275/Sjc_0009293/Sjc_0001009/Sjc_0009751/Sjc_0001525/Sjc_0001853/Sjc_0000937/Sjc_0000170/Sjc_0001008/Sjc_0000169/Sjc_0009336	19	Biological Process
GO:0001568	blood vessel development	23/335	186/5475	0.000874894	0.0216793	0.0181965	Sjc_0003449/Sjc_0002656/Sjc_0006632/Sjc_0000536/Sjc_0009040/Sjc_0006063/Sjc_0003769/Sjc_0006075/Sjc_0006032/Sjc_0006368/Sjc_0009705/Sjc_0002069/Sjc_0007942/Sjc_0006510/Sjc_0001928/Sjc_0000718/Sjc_0005403/Sjc_0000860/Sjc_0008961/Sjc_0004419/Sjc_0005402/Sjc_0008962/Sjc_0006882	23	Biological Process
GO:0015850	organic hydroxy compound transport	14/335	89/5475	0.000902785	0.0222172	0.018648	Sjc_0004394/Sjc_0006136/Sjc_0007274/Sjc_0004907/Sjc_0007607/Sjc_0005944/Sjc_0007942/Sjc_0009169/Sjc_0007275/Sjc_0009293/Sjc_0001525/Sjc_0000937/Sjc_0008651/Sjc_0009336	14	Biological Process
GO:0046578	regulation of Ras protein signal transduction	17/335	120/5475	0.000909321	0.0222243	0.018654	Sjc_0006632/Sjc_0004394/Sjc_0005259/Sjc_0005001/Sjc_0004338/Sjc_0000465/Sjc_0009705/Sjc_0005845/Sjc_0003748/Sjc_0001009/Sjc_0009087/Sjc_0006926/Sjc_0008961/Sjc_0004419/Sjc_0008962/Sjc_0001008/Sjc_0002365	17	Biological Process
GO:0043051	regulation of pharyngeal pumping	7/335	27/5475	0.000921632	0.0222243	0.018654	Sjc_0002356/Sjc_0001590/Sjc_0007607/Sjc_0009751/Sjc_0001853/Sjc_0000170/Sjc_0000169	7	Biological Process
GO:0060465	pharynx development	7/335	27/5475	0.000921632	0.0222243	0.018654	Sjc_0003769/Sjc_0005298/Sjc_0006032/Sjc_0000860/Sjc_0001936/Sjc_0001890/Sjc_0006882	7	Biological Process
GO:0098655	cation transmembrane transport	34/335	320/5475	0.000957063	0.0229248	0.019242	Sjc_0008065/Sjc_0009298/Sjc_0001790/Sjc_0001653/Sjc_0006136/Sjc_0004979/Sjc_0001800/Sjc_0000293/Sjc_0007966/Sjc_0005590/Sjc_0008362/Sjc_0004342/Sjc_0006554/Sjc_0005809/Sjc_0001590/Sjc_0000406/Sjc_0008861/Sjc_0004907/Sjc_0006203/Sjc_0009441/Sjc_0005810/Sjc_0001846/Sjc_0009169/Sjc_0000256/Sjc_0009293/Sjc_0009087/Sjc_0000937/Sjc_0005004/Sjc_0003470/Sjc_0003556/Sjc_0000053/Sjc_0000751/Sjc_0009440/Sjc…	34	Biological Process
GO:0045597	positive regulation of cell differentiation	39/335	384/5475	0.000981119	0.0233454	0.019595	Sjc_0002303/Sjc_0006632/Sjc_0001712/Sjc_0001790/Sjc_0008687/Sjc_0006904/Sjc_0009273/Sjc_0001922/Sjc_0007274/Sjc_0005763/Sjc_0009102/Sjc_0008681/Sjc_0002799/Sjc_0003769/Sjc_0007782/Sjc_0006075/Sjc_0005298/Sjc_0008046/Sjc_0007942/Sjc_0003795/Sjc_0009169/Sjc_0001928/Sjc_0000718/Sjc_0007275/Sjc_0005403/Sjc_0000860/Sjc_0001009/Sjc_0008087/Sjc_0001525/Sjc_0009104/Sjc_0003685/Sjc_0000350/Sjc_0000937/Sjc…	39	Biological Process
GO:0050974	detection of mechanical stimulus involved in sensory perception	5/335	14/5475	0.00105215	0.0242332	0.0203402	Sjc_0006136/Sjc_0007274/Sjc_0007275/Sjc_0001525/Sjc_0003470	5	Biological Process
GO:0060278	regulation of ovulation	5/335	14/5475	0.00105215	0.0242332	0.0203402	Sjc_0001712/Sjc_0009040/Sjc_0000041/Sjc_0007782/Sjc_0006882	5	Biological Process
GO:0086011	membrane repolarization during action potential	5/335	14/5475	0.00105215	0.0242332	0.0203402	Sjc_0006136/Sjc_0005809/Sjc_0005810/Sjc_0000256/Sjc_0000751	5	Biological Process
GO:0086013	membrane repolarization during cardiac muscle cell action potential	5/335	14/5475	0.00105215	0.0242332	0.0203402	Sjc_0006136/Sjc_0005809/Sjc_0005810/Sjc_0000256/Sjc_0000751	5	Biological Process
GO:0086019	cell-cell signaling involved in cardiac conduction	5/335	14/5475	0.00105215	0.0242332	0.0203402	Sjc_0006136/Sjc_0005809/Sjc_0005810/Sjc_0000256/Sjc_0009293	5	Biological Process
GO:0007188	adenylate cyclase-modulating G protein-coupled receptor signaling pathway	9/335	44/5475	0.00113399	0.0259516	0.0217826	Sjc_0008163/Sjc_0007274/Sjc_0002732/Sjc_0008747/Sjc_0005944/Sjc_0007275/Sjc_0001525/Sjc_0000937/Sjc_0009336	9	Biological Process
GO:0031987	locomotion involved in locomotory behavior	7/335	28/5475	0.00116539	0.0262209	0.0220086	Sjc_0002356/Sjc_0007607/Sjc_0001009/Sjc_0009751/Sjc_0000937/Sjc_0001008/Sjc_0009336	7	Biological Process
GO:0048865	stem cell fate commitment	7/335	28/5475	0.00116539	0.0262209	0.0220086	Sjc_0003693/Sjc_0006075/Sjc_0009705/Sjc_0002069/Sjc_0005497/Sjc_0008961/Sjc_0008962	7	Biological Process
GO:0045785	positive regulation of cell adhesion	16/335	112/5475	0.00116764	0.0262209	0.0220086	Sjc_0003449/Sjc_0006632/Sjc_0009298/Sjc_0009040/Sjc_0009102/Sjc_0003769/Sjc_0006075/Sjc_0009705/Sjc_0007942/Sjc_0001928/Sjc_0000718/Sjc_0009104/Sjc_0000350/Sjc_0008961/Sjc_0008962/Sjc_0001890	16	Biological Process
GO:0050905	neuromuscular process	10/335	53/5475	0.00117954	0.0263235	0.0220947	Sjc_0000107/Sjc_0006136/Sjc_0002356/Sjc_0000313/Sjc_0004342/Sjc_0001590/Sjc_0009751/Sjc_0000937/Sjc_0003470/Sjc_0009336	10	Biological Process
GO:0010720	positive regulation of cell development	32/335	299/5475	0.00119693	0.0263889	0.0221495	Sjc_0006632/Sjc_0001712/Sjc_0001790/Sjc_0008687/Sjc_0006904/Sjc_0009273/Sjc_0001922/Sjc_0007274/Sjc_0005763/Sjc_0009102/Sjc_0008681/Sjc_0002799/Sjc_0003769/Sjc_0007782/Sjc_0005298/Sjc_0008046/Sjc_0003795/Sjc_0009169/Sjc_0001928/Sjc_0000718/Sjc_0007275/Sjc_0001009/Sjc_0008087/Sjc_0001525/Sjc_0009104/Sjc_0003685/Sjc_0000937/Sjc_0004419/Sjc_0008532/Sjc_0001008/Sjc_0001890/Sjc_0009336	32	Biological Process
GO:0051093	negative regulation of developmental process	41/335	414/5475	0.00119716	0.0263889	0.0221495	Sjc_0002656/Sjc_0006632/Sjc_0000107/Sjc_0009029/Sjc_0009040/Sjc_0004338/Sjc_0000313/Sjc_0001831/Sjc_0000916/Sjc_0003769/Sjc_0006075/Sjc_0006032/Sjc_0004529/Sjc_0008381/Sjc_0004267/Sjc_0008379/Sjc_0009705/Sjc_0005444/Sjc_0003795/Sjc_0001928/Sjc_0000718/Sjc_0005497/Sjc_0003748/Sjc_0005403/Sjc_0000860/Sjc_0001853/Sjc_0000350/Sjc_0000937/Sjc_0008961/Sjc_0000917/Sjc_0004419/Sjc_0006779/Sjc_0005447/Sjc…	41	Biological Process
GO:0001708	cell fate specification	17/335	123/5475	0.0012055	0.0264108	0.022168	Sjc_0006632/Sjc_0001831/Sjc_0004526/Sjc_0006032/Sjc_0009705/Sjc_0002069/Sjc_0006510/Sjc_0001928/Sjc_0000718/Sjc_0005497/Sjc_0005403/Sjc_0000860/Sjc_0001645/Sjc_0008961/Sjc_0005402/Sjc_0008962/Sjc_0001890	17	Biological Process
GO:0019226	transmission of nerve impulse	6/335	21/5475	0.00124104	0.0268619	0.0225465	Sjc_0009298/Sjc_0006136/Sjc_0002356/Sjc_0000406/Sjc_0009751/Sjc_0000751	6	Biological Process
GO:0071392	cellular response to estradiol stimulus	6/335	21/5475	0.00124104	0.0268619	0.0225465	Sjc_0006075/Sjc_0005298/Sjc_0009705/Sjc_0000718/Sjc_0008961/Sjc_0008962	6	Biological Process
GO:0006836	neurotransmitter transport	23/335	191/5475	0.00126176	0.0271467	0.0227856	Sjc_0002177/Sjc_0001653/Sjc_0007976/Sjc_0007274/Sjc_0001590/Sjc_0004907/Sjc_0005786/Sjc_0007607/Sjc_0005944/Sjc_0007942/Sjc_0009169/Sjc_0007275/Sjc_0009293/Sjc_0004889/Sjc_0001009/Sjc_0001525/Sjc_0000937/Sjc_0004939/Sjc_0003556/Sjc_0000170/Sjc_0001008/Sjc_0000169/Sjc_0009336	23	Biological Process
GO:0061326	renal tubule development	11/335	63/5475	0.00132636	0.0283668	0.0238097	Sjc_0006032/Sjc_0006207/Sjc_0009705/Sjc_0001928/Sjc_0000718/Sjc_0007469/Sjc_0008961/Sjc_0008532/Sjc_0008962/Sjc_0001936/Sjc_0001890	11	Biological Process
GO:0060259	regulation of feeding behavior	10/335	54/5475	0.00137073	0.0291423	0.0244606	Sjc_0002356/Sjc_0001590/Sjc_0007607/Sjc_0008381/Sjc_0008379/Sjc_0005944/Sjc_0009751/Sjc_0001853/Sjc_0000170/Sjc_0000169	10	Biological Process
GO:0001763	morphogenesis of a branching structure	14/335	93/5475	0.00140428	0.0296798	0.0249118	Sjc_0003693/Sjc_0003449/Sjc_0006447/Sjc_0006075/Sjc_0006032/Sjc_0002069/Sjc_0000718/Sjc_0005403/Sjc_0000937/Sjc_0005004/Sjc_0005402/Sjc_0001025/Sjc_0001890/Sjc_0009336	14	Biological Process
GO:0030728	ovulation	8/335	37/5475	0.00145718	0.0306178	0.0256991	Sjc_0001712/Sjc_0009040/Sjc_0000041/Sjc_0007782/Sjc_0009705/Sjc_0008961/Sjc_0008962/Sjc_0006882	8	Biological Process
GO:0022612	gland morphogenesis	15/335	104/5475	0.00149748	0.0309722	0.0259965	Sjc_0006632/Sjc_0006447/Sjc_0008681/Sjc_0003769/Sjc_0006075/Sjc_0006032/Sjc_0009705/Sjc_0000718/Sjc_0000937/Sjc_0008961/Sjc_0000099/Sjc_0008962/Sjc_0001890/Sjc_0009336/Sjc_0006882	15	Biological Process
GO:0060425	lung morphogenesis	5/335	15/5475	0.0014999	0.0309722	0.0259965	Sjc_0003449/Sjc_0005403/Sjc_0005402/Sjc_0001025/Sjc_0001890	5	Biological Process
GO:2000050	regulation of non-canonical Wnt signaling pathway	5/335	15/5475	0.0014999	0.0309722	0.0259965	Sjc_0008589/Sjc_0003531/Sjc_0003769/Sjc_0006075/Sjc_0008590	5	Biological Process
GO:0050808	synapse organization	34/335	329/5475	0.00155242	0.0315051	0.0264439	Sjc_0005233/Sjc_0006632/Sjc_0008589/Sjc_0001653/Sjc_0002167/Sjc_0004035/Sjc_0002356/Sjc_0006447/Sjc_0009273/Sjc_0008759/Sjc_0003531/Sjc_0000916/Sjc_0008861/Sjc_0005786/Sjc_0008129/Sjc_0006350/Sjc_0009705/Sjc_0005944/Sjc_0007469/Sjc_0003748/Sjc_0004143/Sjc_0008128/Sjc_0009751/Sjc_0001853/Sjc_0000937/Sjc_0008127/Sjc_0008961/Sjc_0000917/Sjc_0003470/Sjc_0004419/Sjc_0004939/Sjc_0008962/Sjc_0008590/Sjc…	34	Biological Process
GO:0097305	response to alcohol	23/335	194/5475	0.00155837	0.0315051	0.0264439	Sjc_0002356/Sjc_0006904/Sjc_0004998/Sjc_0007274/Sjc_0009102/Sjc_0006075/Sjc_0008381/Sjc_0008379/Sjc_0009705/Sjc_0009169/Sjc_0007275/Sjc_0009293/Sjc_0009751/Sjc_0001525/Sjc_0009104/Sjc_0000937/Sjc_0008961/Sjc_0004155/Sjc_0003470/Sjc_0008962/Sjc_0001025/Sjc_0001890/Sjc_0009336	23	Biological Process
GO:0007635	chemosensory behavior	14/335	94/5475	0.00156079	0.0315051	0.0264439	Sjc_0009174/Sjc_0002167/Sjc_0006136/Sjc_0004342/Sjc_0006032/Sjc_0000465/Sjc_0007607/Sjc_0008381/Sjc_0008419/Sjc_0008379/Sjc_0009705/Sjc_0009293/Sjc_0008961/Sjc_0008962	14	Biological Process
GO:0060047	heart contraction	14/335	94/5475	0.00156079	0.0315051	0.0264439	Sjc_0001653/Sjc_0006136/Sjc_0008362/Sjc_0004342/Sjc_0005809/Sjc_0006032/Sjc_0006368/Sjc_0005810/Sjc_0000256/Sjc_0009293/Sjc_0000860/Sjc_0000937/Sjc_0000751/Sjc_0009336	14	Biological Process
GO:2000243	positive regulation of reproductive process	12/335	74/5475	0.0015848	0.031811	0.0267006	Sjc_0001712/Sjc_0002356/Sjc_0006904/Sjc_0009040/Sjc_0007782/Sjc_0008381/Sjc_0008379/Sjc_0000718/Sjc_0005497/Sjc_0009751/Sjc_0008651/Sjc_0006882	12	Biological Process
GO:0050432	catecholamine secretion	6/335	22/5475	0.00161985	0.0321553	0.0269896	Sjc_0006136/Sjc_0007607/Sjc_0009169/Sjc_0009293/Sjc_0000937/Sjc_0009336	6	Biological Process
GO:0090314	positive regulation of protein targeting to membrane	6/335	22/5475	0.00161985	0.0321553	0.0269896	Sjc_0009102/Sjc_0009705/Sjc_0009104/Sjc_0008961/Sjc_0009235/Sjc_0008962	6	Biological Process
GO:0001709	cell fate determination	16/335	116/5475	0.00170479	0.0336556	0.0282488	Sjc_0003693/Sjc_0005757/Sjc_0008062/Sjc_0005298/Sjc_0004526/Sjc_0006032/Sjc_0009705/Sjc_0002069/Sjc_0001928/Sjc_0005497/Sjc_0000860/Sjc_0008087/Sjc_0008961/Sjc_0008405/Sjc_0008962/Sjc_0000546	16	Biological Process
GO:0007619	courtship behavior	8/335	38/5475	0.00174946	0.0343486	0.0288306	Sjc_0002420/Sjc_0001653/Sjc_0006136/Sjc_0004342/Sjc_0008861/Sjc_0005944/Sjc_0000099/Sjc_0006578	8	Biological Process
GO:0050732	negative regulation of peptidyl-tyrosine phosphorylation	7/335	30/5475	0.00180241	0.035196	0.0295418	Sjc_0008495/Sjc_0006075/Sjc_0005444/Sjc_0000350/Sjc_0006327/Sjc_0005447/Sjc_0005445	7	Biological Process
GO:0035637	multicellular organismal signaling	10/335	56/5475	0.00182882	0.0355187	0.0298127	Sjc_0009298/Sjc_0006136/Sjc_0002356/Sjc_0005809/Sjc_0000406/Sjc_0005810/Sjc_0000256/Sjc_0009293/Sjc_0009751/Sjc_0000751	10	Biological Process
GO:0001837	epithelial to mesenchymal transition	9/335	47/5475	0.00185296	0.035794	0.0300437	Sjc_0003449/Sjc_0006075/Sjc_0002069/Sjc_0000718/Sjc_0005497/Sjc_0000860/Sjc_0004419/Sjc_0001025/Sjc_0001890	9	Biological Process
GO:0001667	ameboidal-type cell migration	27/335	245/5475	0.00188415	0.036202	0.0303862	Sjc_0003693/Sjc_0006632/Sjc_0000038/Sjc_0009298/Sjc_0008442/Sjc_0004469/Sjc_0009040/Sjc_0004338/Sjc_0009102/Sjc_0008681/Sjc_0002799/Sjc_0003769/Sjc_0006032/Sjc_0002543/Sjc_0009705/Sjc_0008046/Sjc_0002541/Sjc_0001928/Sjc_0000718/Sjc_0000860/Sjc_0009104/Sjc_0000350/Sjc_0008127/Sjc_0008961/Sjc_0004419/Sjc_0006779/Sjc_0008962	27	Biological Process
GO:0002790	peptide secretion	24/335	209/5475	0.00192426	0.0367759	0.0308679	Sjc_0007029/Sjc_0009298/Sjc_0001790/Sjc_0000107/Sjc_0006136/Sjc_0008495/Sjc_0004920/Sjc_0009040/Sjc_0006075/Sjc_0005786/Sjc_0004322/Sjc_0009705/Sjc_0007942/Sjc_0009169/Sjc_0001928/Sjc_0008096/Sjc_0000860/Sjc_0001853/Sjc_0000937/Sjc_0008961/Sjc_0008651/Sjc_0008962/Sjc_0001890/Sjc_0009336	24	Biological Process
GO:0051588	regulation of neurotransmitter transport	12/335	76/5475	0.00200652	0.0381452	0.0320172	Sjc_0002177/Sjc_0001653/Sjc_0007274/Sjc_0005786/Sjc_0005944/Sjc_0009169/Sjc_0007275/Sjc_0009293/Sjc_0004889/Sjc_0001525/Sjc_0000937/Sjc_0009336	12	Biological Process
GO:0002067	glandular epithelial cell differentiation	5/335	16/5475	0.00207357	0.0386374	0.0324304	Sjc_0000718/Sjc_0005403/Sjc_0000860/Sjc_0005402/Sjc_0001890	5	Biological Process
GO:0016339	calcium-dependent cell-cell adhesion via plasma membrane cell adhesion molecules	5/335	16/5475	0.00207357	0.0386374	0.0324304	Sjc_0002167/Sjc_0006447/Sjc_0004756/Sjc_0006545/Sjc_0006546	5	Biological Process
GO:0070459	prolactin secretion	5/335	16/5475	0.00207357	0.0386374	0.0324304	Sjc_0009705/Sjc_0000937/Sjc_0008961/Sjc_0008962/Sjc_0009336	5	Biological Process
GO:0001975	response to amphetamine	6/335	23/5475	0.00208049	0.0386374	0.0324304	Sjc_0000041/Sjc_0009169/Sjc_0009087/Sjc_0000937/Sjc_0003470/Sjc_0009336	6	Biological Process
GO:2001222	regulation of neuron migration	8/335	39/5475	0.00208618	0.0386374	0.0324304	Sjc_0009705/Sjc_0008046/Sjc_0001928/Sjc_0000718/Sjc_0008961/Sjc_0004419/Sjc_0006779/Sjc_0008962	8	Biological Process
GO:0060428	lung epithelium development	4/335	10/5475	0.00215239	0.0392565	0.03295	Sjc_0005403/Sjc_0005402/Sjc_0001025/Sjc_0001890	4	Biological Process
GO:0090493	catecholamine uptake	4/335	10/5475	0.00215239	0.0392565	0.03295	Sjc_0004907/Sjc_0000937/Sjc_0008651/Sjc_0009336	4	Biological Process
GO:0090494	dopamine uptake	4/335	10/5475	0.00215239	0.0392565	0.03295	Sjc_0004907/Sjc_0000937/Sjc_0008651/Sjc_0009336	4	Biological Process
GO:0050730	regulation of peptidyl-tyrosine phosphorylation	13/335	87/5475	0.00220803	0.040068	0.0336311	Sjc_0008495/Sjc_0006447/Sjc_0006075/Sjc_0009705/Sjc_0005444/Sjc_0007942/Sjc_0000860/Sjc_0000350/Sjc_0008961/Sjc_0006327/Sjc_0005447/Sjc_0008962/Sjc_0005445	13	Biological Process
GO:0021879	forebrain neuron differentiation	8/335	40/5475	0.00247188	0.0439677	0.0369044	Sjc_0006632/Sjc_0009705/Sjc_0001928/Sjc_0000937/Sjc_0008961/Sjc_0008962/Sjc_0001025/Sjc_0009336	8	Biological Process
GO:0021885	forebrain cell migration	8/335	40/5475	0.00247188	0.0439677	0.0369044	Sjc_0006632/Sjc_0009705/Sjc_0000937/Sjc_0008961/Sjc_0004419/Sjc_0008962/Sjc_0001025/Sjc_0009336	8	Biological Process
GO:0022029	telencephalon cell migration	8/335	40/5475	0.00247188	0.0439677	0.0369044	Sjc_0006632/Sjc_0009705/Sjc_0000937/Sjc_0008961/Sjc_0004419/Sjc_0008962/Sjc_0001025/Sjc_0009336	8	Biological Process
GO:0046717	acid secretion	8/335	40/5475	0.00247188	0.0439677	0.0369044	Sjc_0008442/Sjc_0008362/Sjc_0001590/Sjc_0007942/Sjc_0009293/Sjc_0000937/Sjc_0003470/Sjc_0009336	8	Biological Process
GO:0001944	vasculature development	24/335	213/5475	0.00248485	0.0439807	0.0369152	Sjc_0003449/Sjc_0002656/Sjc_0006632/Sjc_0000536/Sjc_0009040/Sjc_0006063/Sjc_0003769/Sjc_0006075/Sjc_0006032/Sjc_0006368/Sjc_0009705/Sjc_0002069/Sjc_0007942/Sjc_0006510/Sjc_0001928/Sjc_0000718/Sjc_0003748/Sjc_0005403/Sjc_0000860/Sjc_0008961/Sjc_0004419/Sjc_0005402/Sjc_0008962/Sjc_0006882	24	Biological Process
GO:0007264	small GTPase mediated signal transduction	25/335	226/5475	0.00261755	0.0456887	0.0383488	Sjc_0007029/Sjc_0006632/Sjc_0004394/Sjc_0005259/Sjc_0004035/Sjc_0005001/Sjc_0004338/Sjc_0007966/Sjc_0007135/Sjc_0003769/Sjc_0006943/Sjc_0007718/Sjc_0000465/Sjc_0009705/Sjc_0005845/Sjc_0003748/Sjc_0001009/Sjc_0009087/Sjc_0006926/Sjc_0008961/Sjc_0004419/Sjc_0008962/Sjc_0001008/Sjc_0003546/Sjc_0002365	25	Biological Process
GO:0042693	muscle cell fate commitment	6/335	24/5475	0.00263357	0.0456887	0.0383488	Sjc_0005298/Sjc_0006032/Sjc_0009705/Sjc_0000860/Sjc_0008961/Sjc_0008962	6	Biological Process
GO:0046189	phenol-containing compound biosynthetic process	6/335	24/5475	0.00263357	0.0456887	0.0383488	Sjc_0000041/Sjc_0000814/Sjc_0009169/Sjc_0001928/Sjc_0004279/Sjc_0004155	6	Biological Process
GO:1901379	regulation of potassium ion transmembrane transport	6/335	24/5475	0.00263357	0.0456887	0.0383488	Sjc_0009298/Sjc_0006136/Sjc_0008362/Sjc_0005809/Sjc_0005810/Sjc_0000256	6	Biological Process
GO:0072358	cardiovascular system development	24/335	214/5475	0.00264493	0.0456887	0.0383488	Sjc_0003449/Sjc_0002656/Sjc_0006632/Sjc_0000536/Sjc_0009040/Sjc_0006063/Sjc_0003769/Sjc_0006075/Sjc_0006032/Sjc_0006368/Sjc_0009705/Sjc_0002069/Sjc_0007942/Sjc_0006510/Sjc_0001928/Sjc_0000718/Sjc_0003748/Sjc_0005403/Sjc_0000860/Sjc_0008961/Sjc_0004419/Sjc_0005402/Sjc_0008962/Sjc_0006882	24	Biological Process
GO:0016203	muscle attachment	7/335	32/5475	0.00268114	0.0460925	0.0386878	Sjc_0008681/Sjc_0002799/Sjc_0005298/Sjc_0009705/Sjc_0006234/Sjc_0008961/Sjc_0008962	7	Biological Process
GO:0007615	anesthesia-resistant memory	5/335	17/5475	0.00279222	0.0466626	0.0391663	Sjc_0007966/Sjc_0005944/Sjc_0000937/Sjc_0004939/Sjc_0009336	5	Biological Process
GO:0014046	dopamine secretion	5/335	17/5475	0.00279222	0.0466626	0.0391663	Sjc_0006136/Sjc_0009169/Sjc_0009293/Sjc_0000937/Sjc_0009336	5	Biological Process
GO:0014059	regulation of dopamine secretion	5/335	17/5475	0.00279222	0.0466626	0.0391663	Sjc_0006136/Sjc_0009169/Sjc_0009293/Sjc_0000937/Sjc_0009336	5	Biological Process
GO:0048286	lung alveolus development	5/335	17/5475	0.00279222	0.0466626	0.0391663	Sjc_0003449/Sjc_0005403/Sjc_0005402/Sjc_0001025/Sjc_0001890	5	Biological Process
GO:0050982	detection of mechanical stimulus	5/335	17/5475	0.00279222	0.0466626	0.0391663	Sjc_0006136/Sjc_0007274/Sjc_0007275/Sjc_0001525/Sjc_0003470	5	Biological Process
GO:0060056	mammary gland involution	5/335	17/5475	0.00279222	0.0466626	0.0391663	Sjc_0009705/Sjc_0000937/Sjc_0008961/Sjc_0008962/Sjc_0009336	5	Biological Process
GO:0009306	protein secretion	23/335	203/5475	0.00283171	0.0471033	0.0395363	Sjc_0009298/Sjc_0001790/Sjc_0000107/Sjc_0006136/Sjc_0008495/Sjc_0004920/Sjc_0009040/Sjc_0006075/Sjc_0005786/Sjc_0004322/Sjc_0009705/Sjc_0007942/Sjc_0009169/Sjc_0001928/Sjc_0008096/Sjc_0000860/Sjc_0001853/Sjc_0000937/Sjc_0008961/Sjc_0008651/Sjc_0008962/Sjc_0001890/Sjc_0009336	23	Biological Process
GO:0002683	negative regulation of immune system process	17/335	133/5475	0.00284818	0.0471591	0.039583	Sjc_0003449/Sjc_0004706/Sjc_0006673/Sjc_0008496/Sjc_0004705/Sjc_0006075/Sjc_0004529/Sjc_0009705/Sjc_0001928/Sjc_0005403/Sjc_0000350/Sjc_0000937/Sjc_0008961/Sjc_0004419/Sjc_0005402/Sjc_0008962/Sjc_0009336	17	Biological Process
GO:0003014	renal system process	9/335	50/5475	0.00289724	0.0473173	0.0397158	Sjc_0001790/Sjc_0006904/Sjc_0007274/Sjc_0006207/Sjc_0007275/Sjc_0007469/Sjc_0001525/Sjc_0000937/Sjc_0009336	9	Biological Process
GO:0007187	G protein-coupled receptor signaling pathway, coupled to cyclic nucleotide second messenger	9/335	50/5475	0.00289724	0.0473173	0.0397158	Sjc_0008163/Sjc_0007274/Sjc_0002732/Sjc_0008747/Sjc_0005944/Sjc_0007275/Sjc_0001525/Sjc_0000937/Sjc_0009336	9	Biological Process
GO:0043113	receptor clustering	9/335	50/5475	0.00289724	0.0473173	0.0397158	Sjc_0002131/Sjc_0000794/Sjc_0002356/Sjc_0005944/Sjc_0002132/Sjc_0009751/Sjc_0001853/Sjc_0003470/Sjc_0004419	9	Biological Process
GO:0007259	JAK-STAT cascade	10/335	60/5475	0.00311467	0.0494092	0.0414717	Sjc_0008495/Sjc_0003722/Sjc_0009705/Sjc_0005444/Sjc_0000860/Sjc_0000350/Sjc_0008961/Sjc_0005447/Sjc_0008962/Sjc_0005445	10	Biological Process
GO:0097696	STAT cascade	10/335	60/5475	0.00311467	0.0494092	0.0414717	Sjc_0008495/Sjc_0003722/Sjc_0009705/Sjc_0005444/Sjc_0000860/Sjc_0000350/Sjc_0008961/Sjc_0005447/Sjc_0008962/Sjc_0005445	10	Biological Process
GO:0035051	cardiocyte differentiation	12/335	80/5475	0.00312652	0.0494092	0.0414717	Sjc_0006632/Sjc_0008362/Sjc_0005298/Sjc_0006032/Sjc_0009705/Sjc_0002069/Sjc_0005403/Sjc_0000860/Sjc_0008961/Sjc_0005402/Sjc_0008962/Sjc_0001936	12	Biological Process
GO:0007613	memory	15/335	112/5475	0.00315525	0.0494092	0.0414717	Sjc_0009273/Sjc_0007966/Sjc_0007274/Sjc_0001590/Sjc_0000465/Sjc_0005944/Sjc_0007275/Sjc_0009087/Sjc_0001525/Sjc_0000350/Sjc_0000937/Sjc_0003470/Sjc_0004419/Sjc_0004939/Sjc_0009336	15	Biological Process
GO:0001662	behavioral fear response	4/335	11/5475	0.00322061	0.0494092	0.0414717	Sjc_0009298/Sjc_0000107/Sjc_0005944/Sjc_0003470	4	Biological Process
GO:0033599	regulation of mammary gland epithelial cell proliferation	4/335	11/5475	0.00322061	0.0494092	0.0414717	Sjc_0006632/Sjc_0001928/Sjc_0005403/Sjc_0005402	4	Biological Process
GO:0042596	fear response	4/335	11/5475	0.00322061	0.0494092	0.0414717	Sjc_0009298/Sjc_0000107/Sjc_0005944/Sjc_0003470	4	Biological Process
GO:0046637	regulation of alpha-beta T cell differentiation	4/335	11/5475	0.00322061	0.0494092	0.0414717	Sjc_0002543/Sjc_0007942/Sjc_0001928/Sjc_0000350	4	Biological Process
GO:0060279	positive regulation of ovulation	4/335	11/5475	0.00322061	0.0494092	0.0414717	Sjc_0001712/Sjc_0009040/Sjc_0007782/Sjc_0006882	4	Biological Process
GO:0071294	cellular response to zinc ion	4/335	11/5475	0.00322061	0.0494092	0.0414717	Sjc_0002356/Sjc_0006203/Sjc_0009751/Sjc_0003470	4	Biological Process
GO:0086014	atrial cardiac muscle cell action potential	4/335	11/5475	0.00322061	0.0494092	0.0414717	Sjc_0006136/Sjc_0005809/Sjc_0005810/Sjc_0000256	4	Biological Process
GO:0086026	atrial cardiac muscle cell to AV node cell signaling	4/335	11/5475	0.00322061	0.0494092	0.0414717	Sjc_0006136/Sjc_0005809/Sjc_0005810/Sjc_0000256	4	Biological Process
GO:0086066	atrial cardiac muscle cell to AV node cell communication	4/335	11/5475	0.00322061	0.0494092	0.0414717	Sjc_0006136/Sjc_0005809/Sjc_0005810/Sjc_0000256	4	Biological Process
GO:0099068	postsynapse assembly	4/335	11/5475	0.00322061	0.0494092	0.0414717	Sjc_0008589/Sjc_0003531/Sjc_0008127/Sjc_0008590	4	Biological Process
GO:0051056	regulation of small GTPase mediated signal transduction	18/335	146/5475	0.0032316	0.0494092	0.0414717	Sjc_0006632/Sjc_0004394/Sjc_0005259/Sjc_0005001/Sjc_0004338/Sjc_0007135/Sjc_0000465/Sjc_0009705/Sjc_0005845/Sjc_0003748/Sjc_0001009/Sjc_0009087/Sjc_0006926/Sjc_0008961/Sjc_0004419/Sjc_0008962/Sjc_0001008/Sjc_0002365	18	Biological Process
GO:0051270	regulation of cellular component movement	34/335	344/5475	0.00326669	0.049734	0.0417443	Sjc_0003449/Sjc_0006632/Sjc_0002177/Sjc_0004469/Sjc_0008495/Sjc_0009273/Sjc_0001565/Sjc_0009040/Sjc_0008362/Sjc_0009102/Sjc_0008681/Sjc_0002799/Sjc_0003769/Sjc_0008062/Sjc_0006075/Sjc_0009705/Sjc_0008046/Sjc_0005444/Sjc_0002069/Sjc_0001928/Sjc_0000718/Sjc_0009293/Sjc_0001853/Sjc_0009104/Sjc_0000937/Sjc_0008961/Sjc_0004419/Sjc_0006779/Sjc_0005447/Sjc_0008651/Sjc_0008962/Sjc_0001025/Sjc_0005445/Sjc…	34	Biological Process
GO:0015267	channel activity	38/351	154/5440	1.62982e-13	3.716e-11	3.01088e-11	Sjc_0001653/Sjc_0006136/Sjc_0002356/Sjc_0004979/Sjc_0001800/Sjc_0000448/Sjc_0000293/Sjc_0005590/Sjc_0004342/Sjc_0006432/Sjc_0006554/Sjc_0005809/Sjc_0001590/Sjc_0000406/Sjc_0008861/Sjc_0004907/Sjc_0006203/Sjc_0007795/Sjc_0009441/Sjc_0004209/Sjc_0005810/Sjc_0007577/Sjc_0009169/Sjc_0000256/Sjc_0009293/Sjc_0009751/Sjc_0001430/Sjc_0006336/Sjc_0003470/Sjc_0002570/Sjc_0003780/Sjc_0003873/Sjc_0007576/Sjc…	38	Molecular Function
GO:0022803	passive transmembrane transporter activity	38/351	154/5440	1.62982e-13	3.716e-11	3.01088e-11	Sjc_0001653/Sjc_0006136/Sjc_0002356/Sjc_0004979/Sjc_0001800/Sjc_0000448/Sjc_0000293/Sjc_0005590/Sjc_0004342/Sjc_0006432/Sjc_0006554/Sjc_0005809/Sjc_0001590/Sjc_0000406/Sjc_0008861/Sjc_0004907/Sjc_0006203/Sjc_0007795/Sjc_0009441/Sjc_0004209/Sjc_0005810/Sjc_0007577/Sjc_0009169/Sjc_0000256/Sjc_0009293/Sjc_0009751/Sjc_0001430/Sjc_0006336/Sjc_0003470/Sjc_0002570/Sjc_0003780/Sjc_0003873/Sjc_0007576/Sjc…	38	Molecular Function
GO:0005216	ion channel activity	36/351	143/5440	3.86227e-13	5.87065e-11	4.75669e-11	Sjc_0001653/Sjc_0006136/Sjc_0002356/Sjc_0004979/Sjc_0001800/Sjc_0000448/Sjc_0000293/Sjc_0005590/Sjc_0004342/Sjc_0006432/Sjc_0006554/Sjc_0005809/Sjc_0001590/Sjc_0000406/Sjc_0008861/Sjc_0004907/Sjc_0006203/Sjc_0007795/Sjc_0009441/Sjc_0004209/Sjc_0005810/Sjc_0009169/Sjc_0000256/Sjc_0009293/Sjc_0009751/Sjc_0001430/Sjc_0006336/Sjc_0003470/Sjc_0002570/Sjc_0003780/Sjc_0003873/Sjc_0000053/Sjc_0003285/Sjc…	36	Molecular Function
GO:0022838	substrate-specific channel activity	36/351	148/5440	1.18336e-12	1.34903e-10	1.09305e-10	Sjc_0001653/Sjc_0006136/Sjc_0002356/Sjc_0004979/Sjc_0001800/Sjc_0000448/Sjc_0000293/Sjc_0005590/Sjc_0004342/Sjc_0006432/Sjc_0006554/Sjc_0005809/Sjc_0001590/Sjc_0000406/Sjc_0008861/Sjc_0004907/Sjc_0006203/Sjc_0007795/Sjc_0009441/Sjc_0004209/Sjc_0005810/Sjc_0009169/Sjc_0000256/Sjc_0009293/Sjc_0009751/Sjc_0001430/Sjc_0006336/Sjc_0003470/Sjc_0002570/Sjc_0003780/Sjc_0003873/Sjc_0000053/Sjc_0003285/Sjc…	36	Molecular Function
GO:0022839	ion gated channel activity	25/351	96/5440	8.29655e-10	7.56646e-08	6.13072e-08	Sjc_0001653/Sjc_0006136/Sjc_0002356/Sjc_0001800/Sjc_0000448/Sjc_0000293/Sjc_0005590/Sjc_0004342/Sjc_0006554/Sjc_0005809/Sjc_0001590/Sjc_0000406/Sjc_0008861/Sjc_0006203/Sjc_0007795/Sjc_0009441/Sjc_0005810/Sjc_0000256/Sjc_0009293/Sjc_0009751/Sjc_0003470/Sjc_0000053/Sjc_0003285/Sjc_0000751/Sjc_0009440	25	Molecular Function
GO:0005261	cation channel activity	24/351	90/5440	1.08073e-09	8.21352e-08	6.655e-08	Sjc_0001653/Sjc_0006136/Sjc_0004979/Sjc_0001800/Sjc_0000293/Sjc_0005590/Sjc_0004342/Sjc_0006554/Sjc_0005809/Sjc_0000406/Sjc_0008861/Sjc_0006203/Sjc_0009441/Sjc_0004209/Sjc_0005810/Sjc_0000256/Sjc_0009293/Sjc_0001430/Sjc_0006336/Sjc_0003470/Sjc_0003873/Sjc_0000053/Sjc_0000751/Sjc_0009440	24	Molecular Function
GO:0022836	gated channel activity	25/351	98/5440	1.33102e-09	8.67061e-08	7.02536e-08	Sjc_0001653/Sjc_0006136/Sjc_0002356/Sjc_0001800/Sjc_0000448/Sjc_0000293/Sjc_0005590/Sjc_0004342/Sjc_0006554/Sjc_0005809/Sjc_0001590/Sjc_0000406/Sjc_0008861/Sjc_0006203/Sjc_0007795/Sjc_0009441/Sjc_0005810/Sjc_0000256/Sjc_0009293/Sjc_0009751/Sjc_0003470/Sjc_0000053/Sjc_0003285/Sjc_0000751/Sjc_0009440	25	Molecular Function
GO:0038023	signaling receptor activity	32/351	156/5440	2.49979e-09	1.42488e-07	1.15451e-07	Sjc_0001309/Sjc_0006632/Sjc_0000038/Sjc_0001163/Sjc_0002356/Sjc_0004469/Sjc_0000313/Sjc_0007274/Sjc_0005809/Sjc_0006075/Sjc_0005744/Sjc_0009441/Sjc_0005810/Sjc_0009705/Sjc_0008046/Sjc_0005944/Sjc_0000256/Sjc_0005446/Sjc_0007275/Sjc_0004889/Sjc_0009751/Sjc_0001525/Sjc_0000937/Sjc_0008961/Sjc_0000311/Sjc_0003470/Sjc_0005893/Sjc_0006547/Sjc_0008962/Sjc_0006251/Sjc_0009440/Sjc_0009336	32	Molecular Function
GO:0060089	molecular transducer activity	36/351	194/5440	4.26573e-09	2.1613e-07	1.75119e-07	Sjc_0001309/Sjc_0006632/Sjc_0000038/Sjc_0001163/Sjc_0002356/Sjc_0004469/Sjc_0000313/Sjc_0008362/Sjc_0007274/Sjc_0005809/Sjc_0006075/Sjc_0007050/Sjc_0005744/Sjc_0009441/Sjc_0008381/Sjc_0008379/Sjc_0005810/Sjc_0009705/Sjc_0008046/Sjc_0005944/Sjc_0000256/Sjc_0005446/Sjc_0007275/Sjc_0004889/Sjc_0009751/Sjc_0001525/Sjc_0000937/Sjc_0008961/Sjc_0000311/Sjc_0003470/Sjc_0005893/Sjc_0006547/Sjc_0008962/Sjc…	36	Molecular Function
GO:0030594	neurotransmitter receptor activity	12/351	24/5440	5.78283e-09	2.63697e-07	2.1366e-07	Sjc_0002356/Sjc_0007274/Sjc_0009441/Sjc_0005944/Sjc_0007275/Sjc_0009751/Sjc_0001525/Sjc_0000937/Sjc_0003470/Sjc_0006547/Sjc_0009440/Sjc_0009336	12	Molecular Function
GO:0004888	transmembrane signaling receptor activity	25/351	106/5440	7.72564e-09	3.20263e-07	2.59493e-07	Sjc_0001309/Sjc_0006632/Sjc_0000038/Sjc_0001163/Sjc_0007274/Sjc_0006075/Sjc_0005744/Sjc_0009441/Sjc_0009705/Sjc_0008046/Sjc_0005944/Sjc_0005446/Sjc_0007275/Sjc_0004889/Sjc_0001525/Sjc_0000937/Sjc_0008961/Sjc_0000311/Sjc_0003470/Sjc_0005893/Sjc_0006547/Sjc_0008962/Sjc_0006251/Sjc_0009440/Sjc_0009336	25	Molecular Function
GO:0022843	voltage-gated cation channel activity	14/351	41/5440	1.19417e-07	4.53784e-06	3.67678e-06	Sjc_0001653/Sjc_0006136/Sjc_0001800/Sjc_0000293/Sjc_0005590/Sjc_0004342/Sjc_0006554/Sjc_0000406/Sjc_0008861/Sjc_0006203/Sjc_0009293/Sjc_0003470/Sjc_0000053/Sjc_0000751	14	Molecular Function
GO:0004930	G protein-coupled receptor activity	16/351	54/5440	1.41638e-07	4.96823e-06	4.0255e-06	Sjc_0001309/Sjc_0000038/Sjc_0001163/Sjc_0007274/Sjc_0006075/Sjc_0005744/Sjc_0005944/Sjc_0005446/Sjc_0007275/Sjc_0001525/Sjc_0000937/Sjc_0000311/Sjc_0005893/Sjc_0006547/Sjc_0006251/Sjc_0009336	16	Molecular Function
GO:0005267	potassium channel activity	13/351	38/5440	3.33325e-07	1.08569e-05	8.79677e-06	Sjc_0006136/Sjc_0001800/Sjc_0000293/Sjc_0004342/Sjc_0006554/Sjc_0005809/Sjc_0000406/Sjc_0008861/Sjc_0005810/Sjc_0000256/Sjc_0009293/Sjc_0000053/Sjc_0000751	13	Molecular Function
GO:0008227	G protein-coupled amine receptor activity	7/351	10/5440	4.45113e-07	1.35314e-05	1.09638e-05	Sjc_0007274/Sjc_0005944/Sjc_0007275/Sjc_0001525/Sjc_0000937/Sjc_0006547/Sjc_0009336	7	Molecular Function
GO:0015318	inorganic molecular entity transmembrane transporter activity	43/351	303/5440	4.8099e-07	1.37082e-05	1.11071e-05	Sjc_0006020/Sjc_0008065/Sjc_0001790/Sjc_0001653/Sjc_0006136/Sjc_0002356/Sjc_0004979/Sjc_0001800/Sjc_0000448/Sjc_0007976/Sjc_0000293/Sjc_0005590/Sjc_0004342/Sjc_0006432/Sjc_0006554/Sjc_0005809/Sjc_0001590/Sjc_0000406/Sjc_0008861/Sjc_0004907/Sjc_0006203/Sjc_0007795/Sjc_0009441/Sjc_0004209/Sjc_0005810/Sjc_0001846/Sjc_0009169/Sjc_0000256/Sjc_0009293/Sjc_0009751/Sjc_0001430/Sjc_0006336/Sjc_0005004/Sjc…	43	Molecular Function
GO:0005244	voltage-gated ion channel activity	14/351	46/5440	6.03762e-07	1.52953e-05	1.2393e-05	Sjc_0001653/Sjc_0006136/Sjc_0001800/Sjc_0000293/Sjc_0005590/Sjc_0004342/Sjc_0006554/Sjc_0000406/Sjc_0008861/Sjc_0006203/Sjc_0009293/Sjc_0003470/Sjc_0000053/Sjc_0000751	14	Molecular Function
GO:0022832	voltage-gated channel activity	14/351	46/5440	6.03762e-07	1.52953e-05	1.2393e-05	Sjc_0001653/Sjc_0006136/Sjc_0001800/Sjc_0000293/Sjc_0005590/Sjc_0004342/Sjc_0006554/Sjc_0000406/Sjc_0008861/Sjc_0006203/Sjc_0009293/Sjc_0003470/Sjc_0000053/Sjc_0000751	14	Molecular Function
GO:0015075	ion transmembrane transporter activity	45/351	329/5440	7.41559e-07	1.77974e-05	1.44204e-05	Sjc_0004269/Sjc_0006020/Sjc_0008065/Sjc_0001790/Sjc_0001653/Sjc_0006136/Sjc_0002356/Sjc_0004979/Sjc_0001800/Sjc_0000448/Sjc_0007976/Sjc_0000293/Sjc_0005590/Sjc_0004342/Sjc_0006432/Sjc_0006554/Sjc_0005809/Sjc_0001590/Sjc_0000406/Sjc_0008861/Sjc_0004907/Sjc_0006203/Sjc_0007795/Sjc_0009441/Sjc_0004209/Sjc_0005810/Sjc_0001846/Sjc_0009169/Sjc_0000256/Sjc_0009293/Sjc_0009751/Sjc_0001430/Sjc_0006336/Sjc…	45	Molecular Function
GO:0015079	potassium ion transmembrane transporter activity	14/351	47/5440	8.10276e-07	1.84743e-05	1.49688e-05	Sjc_0001790/Sjc_0006136/Sjc_0001800/Sjc_0000293/Sjc_0004342/Sjc_0006554/Sjc_0005809/Sjc_0000406/Sjc_0008861/Sjc_0005810/Sjc_0000256/Sjc_0009293/Sjc_0000053/Sjc_0000751	14	Molecular Function
GO:0005509	calcium ion binding	33/351	215/5440	1.99709e-06	4.33653e-05	3.51367e-05	Sjc_0005292/Sjc_0005549/Sjc_0002177/Sjc_0002167/Sjc_0004747/Sjc_0006037/Sjc_0006596/Sjc_0001543/Sjc_0004546/Sjc_0005787/Sjc_0007836/Sjc_0004545/Sjc_0006261/Sjc_0004751/Sjc_0009248/Sjc_0004756/Sjc_0006910/Sjc_0006098/Sjc_0006768/Sjc_0007413/Sjc_0007262/Sjc_0006913/Sjc_0007607/Sjc_0000210/Sjc_0001117/Sjc_0006545/Sjc_0006546/Sjc_0006599/Sjc_0006045/Sjc_0008640/Sjc_0005176/Sjc_0008079/Sjc_0005521	33	Molecular Function
GO:0000981	DNA-binding transcription factor activity, RNA polymerase II-specific	32/351	210/5440	3.37881e-06	7.00336e-05	5.67447e-05	Sjc_0003693/Sjc_0003449/Sjc_0004706/Sjc_0008495/Sjc_0000293/Sjc_0000536/Sjc_0006063/Sjc_0001831/Sjc_0004705/Sjc_0000041/Sjc_0005298/Sjc_0004526/Sjc_0006032/Sjc_0002193/Sjc_0002069/Sjc_0006510/Sjc_0001928/Sjc_0005497/Sjc_0005403/Sjc_0000860/Sjc_0008087/Sjc_0000099/Sjc_0001644/Sjc_0008646/Sjc_0005402/Sjc_0008532/Sjc_0008405/Sjc_0008649/Sjc_0001025/Sjc_0001936/Sjc_0007937/Sjc_0001890	32	Molecular Function
GO:0005249	voltage-gated potassium channel activity	10/351	28/5440	5.06344e-06	9.267e-05	7.50858e-05	Sjc_0006136/Sjc_0001800/Sjc_0000293/Sjc_0004342/Sjc_0006554/Sjc_0000406/Sjc_0008861/Sjc_0009293/Sjc_0000053/Sjc_0000751	10	Molecular Function
GO:0015276	ligand-gated ion channel activity	13/351	47/5440	5.08059e-06	9.267e-05	7.50858e-05	Sjc_0006136/Sjc_0002356/Sjc_0001800/Sjc_0000448/Sjc_0006554/Sjc_0001590/Sjc_0007795/Sjc_0009441/Sjc_0009293/Sjc_0009751/Sjc_0003470/Sjc_0003285/Sjc_0009440	13	Molecular Function
GO:0022834	ligand-gated channel activity	13/351	47/5440	5.08059e-06	9.267e-05	7.50858e-05	Sjc_0006136/Sjc_0002356/Sjc_0001800/Sjc_0000448/Sjc_0006554/Sjc_0001590/Sjc_0007795/Sjc_0009441/Sjc_0009293/Sjc_0009751/Sjc_0003470/Sjc_0003285/Sjc_0009440	13	Molecular Function
GO:0015077	monovalent inorganic cation transmembrane transporter activity	23/351	131/5440	8.05271e-06	0.000141232	0.000114433	Sjc_0001790/Sjc_0006136/Sjc_0001800/Sjc_0000293/Sjc_0004342/Sjc_0006554/Sjc_0005809/Sjc_0001590/Sjc_0000406/Sjc_0008861/Sjc_0004907/Sjc_0006203/Sjc_0004209/Sjc_0005810/Sjc_0001846/Sjc_0000256/Sjc_0009293/Sjc_0001430/Sjc_0006336/Sjc_0003873/Sjc_0008778/Sjc_0000053/Sjc_0000751	23	Molecular Function
GO:0003705	transcription factor activity, RNA polymerase II distal enhancer sequence-specific binding	12/351	44/5440	1.38379e-05	0.000233707	0.000189361	Sjc_0003693/Sjc_0003449/Sjc_0008495/Sjc_0000293/Sjc_0000536/Sjc_0001831/Sjc_0005298/Sjc_0000860/Sjc_0000099/Sjc_0001025/Sjc_0001936/Sjc_0001890	12	Molecular Function
GO:0046873	metal ion transmembrane transporter activity	24/351	146/5440	1.63719e-05	0.000266629	0.000216036	Sjc_0001790/Sjc_0001653/Sjc_0006136/Sjc_0001800/Sjc_0000293/Sjc_0005590/Sjc_0004342/Sjc_0006554/Sjc_0005809/Sjc_0001590/Sjc_0000406/Sjc_0008861/Sjc_0004907/Sjc_0004209/Sjc_0005810/Sjc_0000256/Sjc_0009293/Sjc_0001430/Sjc_0006336/Sjc_0005004/Sjc_0003470/Sjc_0003873/Sjc_0000053/Sjc_0000751	24	Molecular Function
GO:0022890	inorganic cation transmembrane transporter activity	30/351	208/5440	2.10998e-05	0.000331777	0.000268822	Sjc_0001790/Sjc_0001653/Sjc_0006136/Sjc_0004979/Sjc_0001800/Sjc_0000293/Sjc_0005590/Sjc_0004342/Sjc_0006554/Sjc_0005809/Sjc_0001590/Sjc_0000406/Sjc_0008861/Sjc_0004907/Sjc_0006203/Sjc_0009441/Sjc_0004209/Sjc_0005810/Sjc_0001846/Sjc_0000256/Sjc_0009293/Sjc_0001430/Sjc_0006336/Sjc_0005004/Sjc_0003470/Sjc_0003873/Sjc_0008778/Sjc_0000053/Sjc_0000751/Sjc_0009440	30	Molecular Function
GO:0001228	DNA-binding transcription activator activity, RNA polymerase II-specific	18/351	94/5440	2.35836e-05	0.000358471	0.000290451	Sjc_0003449/Sjc_0008495/Sjc_0000536/Sjc_0006063/Sjc_0000041/Sjc_0005298/Sjc_0002069/Sjc_0006510/Sjc_0001928/Sjc_0005497/Sjc_0005403/Sjc_0000860/Sjc_0000099/Sjc_0005402/Sjc_0008405/Sjc_0001025/Sjc_0007937/Sjc_0001890	18	Molecular Function
GO:0008324	cation transmembrane transporter activity	32/351	231/5440	2.56722e-05	0.00037763	0.000305975	Sjc_0001790/Sjc_0001653/Sjc_0006136/Sjc_0004979/Sjc_0001800/Sjc_0000293/Sjc_0005590/Sjc_0004342/Sjc_0006554/Sjc_0005809/Sjc_0001590/Sjc_0000406/Sjc_0008861/Sjc_0004907/Sjc_0006203/Sjc_0009441/Sjc_0004209/Sjc_0005810/Sjc_0001846/Sjc_0009169/Sjc_0000256/Sjc_0009293/Sjc_0001430/Sjc_0006336/Sjc_0005004/Sjc_0003470/Sjc_0003873/Sjc_0003556/Sjc_0008778/Sjc_0000053/Sjc_0000751/Sjc_0009440	32	Molecular Function
GO:0022857	transmembrane transporter activity	48/351	411/5440	2.7941e-05	0.000398159	0.000322608	Sjc_0004269/Sjc_0006020/Sjc_0008065/Sjc_0004394/Sjc_0001790/Sjc_0001653/Sjc_0006136/Sjc_0002356/Sjc_0004979/Sjc_0001800/Sjc_0000448/Sjc_0007976/Sjc_0000293/Sjc_0005590/Sjc_0004342/Sjc_0006432/Sjc_0006554/Sjc_0005809/Sjc_0001590/Sjc_0000406/Sjc_0008861/Sjc_0004907/Sjc_0006203/Sjc_0007795/Sjc_0009441/Sjc_0004209/Sjc_0005810/Sjc_0001846/Sjc_0007577/Sjc_0009169/Sjc_0000256/Sjc_0009293/Sjc_0009751/Sjc…	48	Molecular Function
GO:0005230	extracellular ligand-gated ion channel activity	9/351	28/5440	4.03009e-05	0.000556885	0.000451216	Sjc_0002356/Sjc_0000448/Sjc_0001590/Sjc_0007795/Sjc_0009441/Sjc_0009751/Sjc_0003470/Sjc_0003285/Sjc_0009440	9	Molecular Function
GO:0004114	3',5'-cyclic-nucleotide phosphodiesterase activity	6/351	12/5440	4.58195e-05	0.00061452	0.000497914	Sjc_0000107/Sjc_0008163/Sjc_0007375/Sjc_0004107/Sjc_0002732/Sjc_0008747	6	Molecular Function
GO:0001077	proximal promoter DNA-binding transcription activator activity, RNA polymerase II-specific	13/351	59/5440	7.19293e-05	0.000937136	0.000759314	Sjc_0008495/Sjc_0000041/Sjc_0005298/Sjc_0002069/Sjc_0006510/Sjc_0001928/Sjc_0005403/Sjc_0000860/Sjc_0000099/Sjc_0005402/Sjc_0008405/Sjc_0007937/Sjc_0001890	13	Molecular Function
GO:0000982	transcription factor activity, RNA polymerase II proximal promoter sequence-specific DNA binding	16/351	91/5440	0.000192959	0.00244415	0.00198037	Sjc_0008495/Sjc_0000041/Sjc_0005298/Sjc_0006032/Sjc_0002069/Sjc_0006510/Sjc_0001928/Sjc_0005497/Sjc_0005403/Sjc_0000860/Sjc_0008087/Sjc_0000099/Sjc_0005402/Sjc_0008405/Sjc_0007937/Sjc_0001890	16	Molecular Function
GO:0005272	sodium channel activity	5/351	10/5440	0.000209075	0.00252131	0.00204289	Sjc_0004209/Sjc_0009293/Sjc_0001430/Sjc_0006336/Sjc_0003873	5	Molecular Function
GO:0004112	cyclic-nucleotide phosphodiesterase activity	6/351	15/5440	0.00021011	0.00252131	0.00204289	Sjc_0000107/Sjc_0008163/Sjc_0007375/Sjc_0004107/Sjc_0002732/Sjc_0008747	6	Molecular Function
GO:0099094	ligand-gated cation channel activity	7/351	21/5440	0.000231382	0.00270539	0.00219204	Sjc_0006136/Sjc_0001800/Sjc_0006554/Sjc_0009441/Sjc_0009293/Sjc_0003470/Sjc_0009440	7	Molecular Function
GO:0042165	neurotransmitter binding	7/351	22/5440	0.000320779	0.00365688	0.00296298	Sjc_0002356/Sjc_0007274/Sjc_0005944/Sjc_0007275/Sjc_0009751/Sjc_0001525/Sjc_0003470	7	Molecular Function
GO:0051393	alpha-actinin binding	5/351	11/5440	0.00036312	0.00397532	0.003221	Sjc_0006136/Sjc_0005809/Sjc_0005810/Sjc_0000256/Sjc_0007469	5	Molecular Function
GO:0003700	DNA-binding transcription factor activity	34/351	288/5440	0.000366148	0.00397532	0.003221	Sjc_0003693/Sjc_0003449/Sjc_0004706/Sjc_0008495/Sjc_0000293/Sjc_0000536/Sjc_0006063/Sjc_0001831/Sjc_0004705/Sjc_0000041/Sjc_0005298/Sjc_0004526/Sjc_0006032/Sjc_0009309/Sjc_0002193/Sjc_0002069/Sjc_0006510/Sjc_0001928/Sjc_0005497/Sjc_0005403/Sjc_0000860/Sjc_0008087/Sjc_0000099/Sjc_0001644/Sjc_0008646/Sjc_0005402/Sjc_0008532/Sjc_0008405/Sjc_0008649/Sjc_0001025/Sjc_0001936/Sjc_0007937/Sjc_0001890/Sjc…	34	Molecular Function
GO:0099106	ion channel regulator activity	10/351	44/5440	0.000377489	0.00399895	0.00324015	Sjc_0009298/Sjc_0006136/Sjc_0005590/Sjc_0008362/Sjc_0006368/Sjc_0008129/Sjc_0002596/Sjc_0008128/Sjc_0000937/Sjc_0009336	10	Molecular Function
GO:0005215	transporter activity	51/351	494/5440	0.000385864	0.00399895	0.00324015	Sjc_0004269/Sjc_0006020/Sjc_0008065/Sjc_0004394/Sjc_0001790/Sjc_0001653/Sjc_0006136/Sjc_0002356/Sjc_0004979/Sjc_0001800/Sjc_0000448/Sjc_0007976/Sjc_0004452/Sjc_0000293/Sjc_0005590/Sjc_0004342/Sjc_0006432/Sjc_0006554/Sjc_0005809/Sjc_0001590/Sjc_0000406/Sjc_0008861/Sjc_0004907/Sjc_0006203/Sjc_0005786/Sjc_0007795/Sjc_0009441/Sjc_0004209/Sjc_0005810/Sjc_0001846/Sjc_0007577/Sjc_0009169/Sjc_0000256/Sjc…	51	Molecular Function
GO:0035326	enhancer binding	10/351	46/5440	0.000552348	0.00559713	0.00453507	Sjc_0003693/Sjc_0001928/Sjc_0005497/Sjc_0005403/Sjc_0000860/Sjc_0008087/Sjc_0000099/Sjc_0005402/Sjc_0001025/Sjc_0007937	10	Molecular Function
GO:0070405	ammonium ion binding	7/351	24/5440	0.000581751	0.00576693	0.00467265	Sjc_0007274/Sjc_0004907/Sjc_0005944/Sjc_0007275/Sjc_0001525/Sjc_0000937/Sjc_0009336	7	Molecular Function
GO:0000977	RNA polymerase II regulatory region sequence-specific DNA binding	21/351	153/5440	0.000734694	0.00712809	0.00577553	Sjc_0003693/Sjc_0003449/Sjc_0008495/Sjc_0000536/Sjc_0006063/Sjc_0001831/Sjc_0000041/Sjc_0005298/Sjc_0006032/Sjc_0002069/Sjc_0006510/Sjc_0001928/Sjc_0005497/Sjc_0005403/Sjc_0000860/Sjc_0000099/Sjc_0005402/Sjc_0008405/Sjc_0001025/Sjc_0007937/Sjc_0001890	21	Molecular Function
GO:0070851	growth factor receptor binding	9/351	40/5440	0.000799463	0.0075949	0.00615376	Sjc_0008687/Sjc_0009705/Sjc_0001928/Sjc_0000350/Sjc_0008961/Sjc_0006327/Sjc_0003470/Sjc_0004419/Sjc_0008962	9	Molecular Function
GO:0005102	signaling receptor binding	44/351	423/5440	0.000856013	0.00796371	0.00645259	Sjc_0000820/Sjc_0005233/Sjc_0004182/Sjc_0009298/Sjc_0008442/Sjc_0002167/Sjc_0004035/Sjc_0008687/Sjc_0006136/Sjc_0008495/Sjc_0006904/Sjc_0006447/Sjc_0009040/Sjc_0006951/Sjc_0005763/Sjc_0009102/Sjc_0000041/Sjc_0006075/Sjc_0005298/Sjc_0004529/Sjc_0008381/Sjc_0008379/Sjc_0009705/Sjc_0005944/Sjc_0007942/Sjc_0001928/Sjc_0000718/Sjc_0003748/Sjc_0000860/Sjc_0001009/Sjc_0009087/Sjc_0009104/Sjc_0000350/Sjc…	44	Molecular Function
GO:0001012	RNA polymerase II regulatory region DNA binding	21/351	155/5440	0.000873214	0.00796371	0.00645259	Sjc_0003693/Sjc_0003449/Sjc_0008495/Sjc_0000536/Sjc_0006063/Sjc_0001831/Sjc_0000041/Sjc_0005298/Sjc_0006032/Sjc_0002069/Sjc_0006510/Sjc_0001928/Sjc_0005497/Sjc_0005403/Sjc_0000860/Sjc_0000099/Sjc_0005402/Sjc_0008405/Sjc_0001025/Sjc_0007937/Sjc_0001890	21	Molecular Function
GO:0016247	channel regulator activity	10/351	50/5440	0.00110458	0.00987622	0.0080022	Sjc_0009298/Sjc_0006136/Sjc_0005590/Sjc_0008362/Sjc_0006368/Sjc_0008129/Sjc_0002596/Sjc_0008128/Sjc_0000937/Sjc_0009336	10	Molecular Function
GO:0001227	DNA-binding transcription repressor activity, RNA polymerase II-specific	9/351	42/5440	0.00116246	0.0101939	0.0082596	Sjc_0004706/Sjc_0004705/Sjc_0006032/Sjc_0002069/Sjc_0001928/Sjc_0005497/Sjc_0008087/Sjc_0001644/Sjc_0008532	9	Molecular Function
GO:0022824	transmitter-gated ion channel activity	5/351	14/5440	0.00133851	0.0113029	0.0091582	Sjc_0002356/Sjc_0009441/Sjc_0009751/Sjc_0003470/Sjc_0009440	5	Molecular Function
GO:0022835	transmitter-gated channel activity	5/351	14/5440	0.00133851	0.0113029	0.0091582	Sjc_0002356/Sjc_0009441/Sjc_0009751/Sjc_0003470/Sjc_0009440	5	Molecular Function
GO:0051015	actin filament binding	13/351	79/5440	0.00144696	0.0119966	0.00972025	Sjc_0004920/Sjc_0000536/Sjc_0009040/Sjc_0009102/Sjc_0008681/Sjc_0002799/Sjc_0006368/Sjc_0006350/Sjc_0004529/Sjc_0009705/Sjc_0009104/Sjc_0008961/Sjc_0008962	13	Molecular Function
GO:0015459	potassium channel regulator activity	6/351	21/5440	0.00163557	0.0133182	0.010791	Sjc_0009298/Sjc_0006136/Sjc_0008129/Sjc_0008128/Sjc_0000937/Sjc_0009336	6	Molecular Function
GO:0044212	transcription regulatory region DNA binding	27/351	234/5440	0.00207515	0.0166012	0.0134511	Sjc_0003693/Sjc_0003449/Sjc_0001087/Sjc_0008495/Sjc_0000536/Sjc_0006063/Sjc_0001831/Sjc_0000041/Sjc_0005298/Sjc_0006032/Sjc_0009705/Sjc_0002193/Sjc_0002069/Sjc_0006510/Sjc_0001928/Sjc_0005497/Sjc_0005403/Sjc_0000860/Sjc_0008087/Sjc_0008961/Sjc_0000099/Sjc_0005402/Sjc_0008405/Sjc_0008962/Sjc_0001025/Sjc_0007937/Sjc_0001890	27	Molecular Function
GO:0042805	actinin binding	5/351	16/5440	0.002623	0.0204933	0.0166047	Sjc_0006136/Sjc_0005809/Sjc_0005810/Sjc_0000256/Sjc_0007469	5	Molecular Function
GO:0001067	regulatory region nucleic acid binding	27/351	238/5440	0.00265155	0.0204933	0.0166047	Sjc_0003693/Sjc_0003449/Sjc_0001087/Sjc_0008495/Sjc_0000536/Sjc_0006063/Sjc_0001831/Sjc_0000041/Sjc_0005298/Sjc_0006032/Sjc_0009705/Sjc_0002193/Sjc_0002069/Sjc_0006510/Sjc_0001928/Sjc_0005497/Sjc_0005403/Sjc_0000860/Sjc_0008087/Sjc_0008961/Sjc_0000099/Sjc_0005402/Sjc_0008405/Sjc_0008962/Sjc_0001025/Sjc_0007937/Sjc_0001890	27	Molecular Function
GO:0000976	transcription regulatory region sequence-specific DNA binding	21/351	170/5440	0.00282919	0.0215018	0.0174218	Sjc_0003693/Sjc_0003449/Sjc_0008495/Sjc_0000536/Sjc_0006063/Sjc_0001831/Sjc_0000041/Sjc_0005298/Sjc_0006032/Sjc_0002069/Sjc_0006510/Sjc_0001928/Sjc_0005497/Sjc_0005403/Sjc_0000860/Sjc_0000099/Sjc_0005402/Sjc_0008405/Sjc_0001025/Sjc_0007937/Sjc_0001890	21	Molecular Function
GO:0001158	enhancer sequence-specific DNA binding	8/351	39/5440	0.00291243	0.0217716	0.0176404	Sjc_0003693/Sjc_0001928/Sjc_0005403/Sjc_0000860/Sjc_0000099/Sjc_0005402/Sjc_0001025/Sjc_0007937	8	Molecular Function
GO:0005085	guanyl-nucleotide exchange factor activity	15/351	106/5440	0.00305167	0.0224445	0.0181857	Sjc_0005259/Sjc_0005001/Sjc_0004338/Sjc_0006943/Sjc_0007718/Sjc_0003722/Sjc_0009705/Sjc_0005845/Sjc_0003748/Sjc_0009087/Sjc_0006926/Sjc_0008961/Sjc_0003470/Sjc_0008962/Sjc_0002365	15	Molecular Function
GO:0003690	double-stranded DNA binding	28/351	254/5440	0.00337742	0.0244461	0.0198074	Sjc_0003693/Sjc_0003449/Sjc_0004706/Sjc_0006596/Sjc_0008495/Sjc_0000536/Sjc_0006063/Sjc_0001831/Sjc_0004705/Sjc_0000041/Sjc_0005298/Sjc_0006032/Sjc_0009705/Sjc_0002069/Sjc_0006510/Sjc_0001928/Sjc_0005497/Sjc_0005403/Sjc_0000860/Sjc_0008087/Sjc_0008961/Sjc_0000099/Sjc_0005402/Sjc_0008405/Sjc_0008962/Sjc_0001025/Sjc_0007937/Sjc_0001890	28	Molecular Function
GO:0005089	Rho guanyl-nucleotide exchange factor activity	6/351	24/5440	0.0034408	0.0245157	0.0198638	Sjc_0005259/Sjc_0005001/Sjc_0004338/Sjc_0005845/Sjc_0003748/Sjc_0009087	6	Molecular Function
GO:0034595	phosphatidylinositol phosphate 5-phosphatase activity	4/351	11/5440	0.00390908	0.0270082	0.0218834	Sjc_0005444/Sjc_0003795/Sjc_0005447/Sjc_0005445	4	Molecular Function
GO:0034596	phosphatidylinositol phosphate 4-phosphatase activity	4/351	11/5440	0.00390908	0.0270082	0.0218834	Sjc_0005444/Sjc_0003795/Sjc_0005447/Sjc_0005445	4	Molecular Function
GO:1990837	sequence-specific double-stranded DNA binding	23/351	198/5440	0.00401541	0.0270938	0.0219527	Sjc_0003693/Sjc_0003449/Sjc_0006596/Sjc_0008495/Sjc_0000536/Sjc_0006063/Sjc_0001831/Sjc_0000041/Sjc_0005298/Sjc_0006032/Sjc_0002069/Sjc_0006510/Sjc_0001928/Sjc_0005497/Sjc_0005403/Sjc_0000860/Sjc_0008087/Sjc_0000099/Sjc_0005402/Sjc_0008405/Sjc_0001025/Sjc_0007937/Sjc_0001890	23	Molecular Function
GO:0015081	sodium ion transmembrane transporter activity	8/351	41/5440	0.0040403	0.0270938	0.0219527	Sjc_0001790/Sjc_0001590/Sjc_0004907/Sjc_0004209/Sjc_0009293/Sjc_0001430/Sjc_0006336/Sjc_0003873	8	Molecular Function
GO:0000978	RNA polymerase II proximal promoter sequence-specific DNA binding	14/351	99/5440	0.00417801	0.0276112	0.022372	Sjc_0008495/Sjc_0000041/Sjc_0005298/Sjc_0006032/Sjc_0002069/Sjc_0006510/Sjc_0001928/Sjc_0005403/Sjc_0000860/Sjc_0000099/Sjc_0005402/Sjc_0001025/Sjc_0007937/Sjc_0001890	14	Molecular Function
GO:0035254	glutamate receptor binding	7/351	33/5440	0.00434127	0.0282802	0.022914	Sjc_0009102/Sjc_0009087/Sjc_0009104/Sjc_0000937/Sjc_0003470/Sjc_0008827/Sjc_0009336	7	Molecular Function
GO:0000987	proximal promoter sequence-specific DNA binding	14/351	102/5440	0.005484	0.0352212	0.0285379	Sjc_0008495/Sjc_0000041/Sjc_0005298/Sjc_0006032/Sjc_0002069/Sjc_0006510/Sjc_0001928/Sjc_0005403/Sjc_0000860/Sjc_0000099/Sjc_0005402/Sjc_0001025/Sjc_0007937/Sjc_0001890	14	Molecular Function
GO:0015269	calcium-activated potassium channel activity	4/351	12/5440	0.00556874	0.0352687	0.0285764	Sjc_0005809/Sjc_0008861/Sjc_0005810/Sjc_0000256	4	Molecular Function
GO:0005088	Ras guanyl-nucleotide exchange factor activity	12/351	82/5440	0.00588863	0.0367837	0.029804	Sjc_0005259/Sjc_0005001/Sjc_0004338/Sjc_0006943/Sjc_0003722/Sjc_0009705/Sjc_0005845/Sjc_0003748/Sjc_0009087/Sjc_0008961/Sjc_0003470/Sjc_0008962	12	Molecular Function
