# Supplementary material for: A metabotropic glutamate receptor affects the growth and development of Schistosoma japonicum
Source: Front Microbiol. 2022 Nov 30;13:1045490. doi: 10.3389/fmicb.2022.1045490 (PMC9750798; doi:10.3389/fmicb.2022.1045490)
Supplement: Supplementary Table 2 — dsSjGRM7_VS_dsGFP_F_GOterms_enrichment. [file Table_2.XLSX]

## Sheet: Down expression GO terms
Enrichment GO terms of down-regulated genes in male(SjGRM7 vs GFP)
ID	Description	GeneRatio	BgRatio	pvalue	p.adjust	qvalue	geneID	Count	type
GO:0005930	axoneme	11/174	85/5339	8.41537e-05	0.0144926	0.0139224	Sjc_0002449/Sjc_0007338/Sjc_0004176/Sjc_0005045/Sjc_0001214/Sjc_0005047/Sjc_0006036/Sjc_0007146/Sjc_0004623/Sjc_0002252/Sjc_0002257	11	Cellular Component
GO:0097014	ciliary plasm	11/174	86/5339	9.38034e-05	0.0144926	0.0139224	Sjc_0002449/Sjc_0007338/Sjc_0004176/Sjc_0005045/Sjc_0001214/Sjc_0005047/Sjc_0006036/Sjc_0007146/Sjc_0004623/Sjc_0002252/Sjc_0002257	11	Cellular Component
GO:0070286	axonemal dynein complex assembly	7/174	24/5475	6.35957e-06	0.0178195	0.0178195	Sjc_0002449/Sjc_0007950/Sjc_0001214/Sjc_0005047/Sjc_0007146/Sjc_0002252/Sjc_0002257	7	Biological Process
