# Supplementary material for: A metabotropic glutamate receptor affects the growth and development of Schistosoma japonicum
Source: Front Microbiol. 2022 Nov 30;13:1045490. doi: 10.3389/fmicb.2022.1045490 (PMC9750798; doi:10.3389/fmicb.2022.1045490)
Supplement: Supplementary Table 3 — dsSjGRM7_VS_dsGFP_M_GSEA_enrichment. [file Table_3.XLSX]

## Sheet: GSEA GO Biological Process
ID	Description	setSize	enrichmentScore	NES	pvalue	p.adjust	qvalues	rank	leading_edge	core_enrichment
GO:0032990	cell part morphogenesis	494	-0.405807	-1.51723	0.00102775	0.0130482	0.00931717	2368	tags=33%, list=28%, signal=25%	Sjc_0007478/Sjc_0003335/Sjc_0007320/Sjc_0006808/Sjc_0002234/Sjc_0009501/Sjc_0000110/Sjc_0002666/Sjc_0009026/Sjc_0005006/Sjc_0004712/Sjc_0004634/Sjc_0002168/Sjc_0003882/Sjc_0002210/Sjc_0006113/Sjc_0001193/Sjc_0009232/Sjc_0003145/Sjc_0005286/Sjc_0005500/Sjc_0006048/Sjc_0000404/Sjc_0002583/Sjc_0003738/Sjc_0003768/Sjc_0000764/Sjc_0007949/Sjc_0001869/Sjc_0003305/Sjc_0005044/Sjc_0007072/Sjc_0002623/Sjc…
GO:0048858	cell projection morphogenesis	482	-0.412078	-1.53927	0.00102775	0.0130482	0.00931717	2368	tags=33%, list=28%, signal=25%	Sjc_0007478/Sjc_0003335/Sjc_0007320/Sjc_0006808/Sjc_0002234/Sjc_0009501/Sjc_0000110/Sjc_0002666/Sjc_0009026/Sjc_0005006/Sjc_0004712/Sjc_0004634/Sjc_0002168/Sjc_0003882/Sjc_0002210/Sjc_0006113/Sjc_0001193/Sjc_0009232/Sjc_0003145/Sjc_0005500/Sjc_0006048/Sjc_0000404/Sjc_0002583/Sjc_0003738/Sjc_0003768/Sjc_0000764/Sjc_0007949/Sjc_0001869/Sjc_0003305/Sjc_0005044/Sjc_0007072/Sjc_0002623/Sjc_0005747/Sjc…
GO:0120039	plasma membrane bounded cell projection morphogenesis	481	-0.412901	-1.54224	0.00102775	0.0130482	0.00931717	2368	tags=33%, list=28%, signal=25%	Sjc_0007478/Sjc_0003335/Sjc_0007320/Sjc_0006808/Sjc_0002234/Sjc_0009501/Sjc_0000110/Sjc_0002666/Sjc_0009026/Sjc_0005006/Sjc_0004712/Sjc_0004634/Sjc_0002168/Sjc_0003882/Sjc_0002210/Sjc_0006113/Sjc_0001193/Sjc_0009232/Sjc_0003145/Sjc_0005500/Sjc_0006048/Sjc_0000404/Sjc_0002583/Sjc_0003738/Sjc_0003768/Sjc_0000764/Sjc_0007949/Sjc_0001869/Sjc_0003305/Sjc_0005044/Sjc_0007072/Sjc_0002623/Sjc_0005747/Sjc…
GO:0035239	tube morphogenesis	484	-0.396742	-1.48144	0.00102987	0.0130482	0.00931717	2362	tags=32%, list=28%, signal=24%	Sjc_0007550/Sjc_0007320/Sjc_0007814/Sjc_0002234/Sjc_0009501/Sjc_0005006/Sjc_0004712/Sjc_0004104/Sjc_0004523/Sjc_0001281/Sjc_0008730/Sjc_0001184/Sjc_0007780/Sjc_0007724/Sjc_0003145/Sjc_0003547/Sjc_0001297/Sjc_0006048/Sjc_0002784/Sjc_0006071/Sjc_0003738/Sjc_0003768/Sjc_0002462/Sjc_0006499/Sjc_0003305/Sjc_0003361/Sjc_0009116/Sjc_0005044/Sjc_0002376/Sjc_0000194/Sjc_0002623/Sjc_0000534/Sjc_0005207/Sjc…
GO:0048812	neuron projection morphogenesis	478	-0.414477	-1.54669	0.00102987	0.0130482	0.00931717	2368	tags=33%, list=28%, signal=26%	Sjc_0007478/Sjc_0003335/Sjc_0007320/Sjc_0006808/Sjc_0002234/Sjc_0009501/Sjc_0000110/Sjc_0002666/Sjc_0009026/Sjc_0005006/Sjc_0004712/Sjc_0004634/Sjc_0002168/Sjc_0003882/Sjc_0002210/Sjc_0006113/Sjc_0001193/Sjc_0009232/Sjc_0003145/Sjc_0005500/Sjc_0006048/Sjc_0000404/Sjc_0002583/Sjc_0003738/Sjc_0003768/Sjc_0000764/Sjc_0007949/Sjc_0001869/Sjc_0003305/Sjc_0005044/Sjc_0007072/Sjc_0002623/Sjc_0005747/Sjc…
GO:0022603	regulation of anatomical structure morphogenesis	456	-0.439941	-1.63853	0.00103199	0.0130482	0.00931717	2368	tags=36%, list=28%, signal=27%	Sjc_0007478/Sjc_0003335/Sjc_0007550/Sjc_0007320/Sjc_0006972/Sjc_0006808/Sjc_0002234/Sjc_0009343/Sjc_0009501/Sjc_0000110/Sjc_0003937/Sjc_0006876/Sjc_0009026/Sjc_0005006/Sjc_0004712/Sjc_0004104/Sjc_0002168/Sjc_0003882/Sjc_0001281/Sjc_0001184/Sjc_0007780/Sjc_0009232/Sjc_0003145/Sjc_0002583/Sjc_0003738/Sjc_0003768/Sjc_0007949/Sjc_0003305/Sjc_0004334/Sjc_0005044/Sjc_0007072/Sjc_0002623/Sjc_0007308/Sjc…
GO:0048667	cell morphogenesis involved in neuron differentiation	457	-0.42901	-1.59788	0.00103199	0.0130482	0.00931717	2368	tags=34%, list=28%, signal=26%	Sjc_0007478/Sjc_0003335/Sjc_0007320/Sjc_0006808/Sjc_0002234/Sjc_0005815/Sjc_0009501/Sjc_0000110/Sjc_0002666/Sjc_0003937/Sjc_0009026/Sjc_0005006/Sjc_0004712/Sjc_0004634/Sjc_0002168/Sjc_0003882/Sjc_0002210/Sjc_0006113/Sjc_0001193/Sjc_0003145/Sjc_0005500/Sjc_0006048/Sjc_0000404/Sjc_0002583/Sjc_0003738/Sjc_0003768/Sjc_0000764/Sjc_0007949/Sjc_0001869/Sjc_0003305/Sjc_0005044/Sjc_0007072/Sjc_0002623/Sjc…
GO:0050767	regulation of neurogenesis	456	-0.41844	-1.55845	0.00103199	0.0130482	0.00931717	2368	tags=34%, list=28%, signal=26%	Sjc_0007478/Sjc_0003335/Sjc_0007550/Sjc_0007320/Sjc_0006808/Sjc_0002234/Sjc_0009501/Sjc_0002666/Sjc_0009026/Sjc_0005006/Sjc_0002168/Sjc_0003882/Sjc_0005072/Sjc_0006652/Sjc_0009232/Sjc_0003145/Sjc_0003794/Sjc_0001713/Sjc_0006048/Sjc_0000404/Sjc_0002583/Sjc_0003768/Sjc_0006661/Sjc_0007949/Sjc_0003305/Sjc_0005044/Sjc_0007072/Sjc_0002623/Sjc_0004339/Sjc_0006623/Sjc_0005207/Sjc_0004024/Sjc_0007441/Sjc…
GO:0051241	negative regulation of multicellular organismal process	470	-0.4142	-1.54401	0.00103306	0.0130482	0.00931717	2368	tags=33%, list=28%, signal=25%	Sjc_0007478/Sjc_0007550/Sjc_0007320/Sjc_0004447/Sjc_0006972/Sjc_0005815/Sjc_0009501/Sjc_0003937/Sjc_0009026/Sjc_0005006/Sjc_0004523/Sjc_0003882/Sjc_0007780/Sjc_0002210/Sjc_0005072/Sjc_0006652/Sjc_0007724/Sjc_0005286/Sjc_0000150/Sjc_0003794/Sjc_0006048/Sjc_0000404/Sjc_0003768/Sjc_0007949/Sjc_0003305/Sjc_0005044/Sjc_0001553/Sjc_0002623/Sjc_0004553/Sjc_0003380/Sjc_0007429/Sjc_0006623/Sjc_0005207/Sjc…
GO:0072359	circulatory system development	419	-0.427192	-1.58467	0.00103627	0.0130482	0.00931717	2368	tags=37%, list=28%, signal=28%	Sjc_0007478/Sjc_0007550/Sjc_0007320/Sjc_0000110/Sjc_0007175/Sjc_0005006/Sjc_0004712/Sjc_0004104/Sjc_0004523/Sjc_0002346/Sjc_0001281/Sjc_0009312/Sjc_0001184/Sjc_0007780/Sjc_0007724/Sjc_0002665/Sjc_0002784/Sjc_0000404/Sjc_0003768/Sjc_0006499/Sjc_0003305/Sjc_0003361/Sjc_0001398/Sjc_0005044/Sjc_0000194/Sjc_0002623/Sjc_0004798/Sjc_0004339/Sjc_0000534/Sjc_0005207/Sjc_0002104/Sjc_0000043/Sjc_0007224/Sjc…
GO:0006812	cation transport	431	-0.386733	-1.43589	0.00103842	0.0130482	0.00931717	1730	tags=26%, list=20%, signal=22%	Sjc_0005013/Sjc_0006170/Sjc_0009770/Sjc_0006556/Sjc_0008776/Sjc_0003512/Sjc_0005707/Sjc_0007319/Sjc_0007089/Sjc_0002676/Sjc_0002672/Sjc_0002999/Sjc_0002701/Sjc_0002191/Sjc_0001396/Sjc_0003591/Sjc_0006235/Sjc_0005960/Sjc_0004793/Sjc_0009031/Sjc_0005515/Sjc_0002382/Sjc_0004725/Sjc_0005455/Sjc_0005818/Sjc_0000580/Sjc_0005932/Sjc_0006666/Sjc_0008710/Sjc_0001877/Sjc_0003555/Sjc_0004789/Sjc_0008804/Sjc…
GO:0040012	regulation of locomotion	433	-0.436924	-1.62185	0.00103842	0.0130482	0.00931717	2368	tags=37%, list=28%, signal=28%	Sjc_0007478/Sjc_0003335/Sjc_0007320/Sjc_0006808/Sjc_0009343/Sjc_0005815/Sjc_0009501/Sjc_0007926/Sjc_0009026/Sjc_0005006/Sjc_0000009/Sjc_0004523/Sjc_0003882/Sjc_0001184/Sjc_0007780/Sjc_0007666/Sjc_0005072/Sjc_0006652/Sjc_0002843/Sjc_0002665/Sjc_0002583/Sjc_0003768/Sjc_0003305/Sjc_0001398/Sjc_0004219/Sjc_0005044/Sjc_0002783/Sjc_0001553/Sjc_0002623/Sjc_0004339/Sjc_0003380/Sjc_0005207/Sjc_0004024/Sjc…
GO:0051093	negative regulation of developmental process	414	-0.385433	-1.42726	0.00103842	0.0130482	0.00931717	1587	tags=22%, list=19%, signal=19%	Sjc_0008959/Sjc_0002701/Sjc_0002191/Sjc_0006880/Sjc_0007287/Sjc_0007002/Sjc_0006314/Sjc_0007768/Sjc_0003867/Sjc_0000014/Sjc_0009335/Sjc_0002339/Sjc_0004299/Sjc_0004530/Sjc_0004680/Sjc_0003704/Sjc_0004936/Sjc_0003787/Sjc_0005306/Sjc_0001069/Sjc_0006881/Sjc_0007293/Sjc_0004317/Sjc_0005045/Sjc_0005806/Sjc_0001306/Sjc_0005394/Sjc_0004628/Sjc_0001440/Sjc_0006445/Sjc_0004420/Sjc_0006796/Sjc_0008960/Sjc…
GO:0050877	nervous system process	446	-0.466804	-1.734	0.0010395	0.0130482	0.00931717	2193	tags=36%, list=26%, signal=28%	Sjc_0005072/Sjc_0006652/Sjc_0007724/Sjc_0009232/Sjc_0005286/Sjc_0003794/Sjc_0001713/Sjc_0002665/Sjc_0001933/Sjc_0002583/Sjc_0006979/Sjc_0003305/Sjc_0001398/Sjc_0008265/Sjc_0002376/Sjc_0001553/Sjc_0002623/Sjc_0005747/Sjc_0004553/Sjc_0003380/Sjc_0006623/Sjc_0005207/Sjc_0007224/Sjc_0003773/Sjc_0007972/Sjc_0005467/Sjc_0000739/Sjc_0003073/Sjc_0007980/Sjc_0003779/Sjc_0007490/Sjc_0006846/Sjc_0006170/Sjc…
GO:0060322	head development	413	-0.420037	-1.5547	0.0010395	0.0130482	0.00931717	2143	tags=33%, list=25%, signal=26%	Sjc_0002665/Sjc_0002784/Sjc_0001933/Sjc_0002434/Sjc_0000404/Sjc_0004828/Sjc_0003305/Sjc_0001398/Sjc_0005044/Sjc_0001553/Sjc_0002309/Sjc_0002623/Sjc_0004798/Sjc_0004339/Sjc_0005207/Sjc_0005897/Sjc_0004024/Sjc_0000043/Sjc_0007224/Sjc_0003775/Sjc_0002417/Sjc_0004303/Sjc_0005467/Sjc_0003073/Sjc_0002467/Sjc_0006846/Sjc_0002877/Sjc_0006170/Sjc_0005266/Sjc_0007146/Sjc_0006586/Sjc_0006124/Sjc_0006945/Sjc…
GO:0061564	axon development	380	-0.459942	-1.70138	0.00104058	0.0130482	0.00931717	2136	tags=33%, list=25%, signal=26%	Sjc_0006048/Sjc_0000404/Sjc_0003738/Sjc_0003768/Sjc_0000764/Sjc_0007949/Sjc_0001869/Sjc_0003305/Sjc_0005044/Sjc_0002376/Sjc_0007072/Sjc_0002623/Sjc_0005747/Sjc_0000982/Sjc_0004339/Sjc_0006623/Sjc_0004024/Sjc_0008441/Sjc_0000043/Sjc_0007224/Sjc_0009123/Sjc_0004303/Sjc_0003073/Sjc_0007980/Sjc_0001215/Sjc_0006124/Sjc_0003512/Sjc_0006945/Sjc_0005707/Sjc_0002676/Sjc_0003835/Sjc_0000889/Sjc_0000985/Sjc…
GO:0048598	embryonic morphogenesis	396	-0.403743	-1.4939	0.00104167	0.0130482	0.00931717	2143	tags=30%, list=25%, signal=23%	Sjc_0002665/Sjc_0002784/Sjc_0006071/Sjc_0003738/Sjc_0003768/Sjc_0003305/Sjc_0003361/Sjc_0005044/Sjc_0006654/Sjc_0001553/Sjc_0004798/Sjc_0006894/Sjc_0005207/Sjc_0002104/Sjc_0000043/Sjc_0003775/Sjc_0009123/Sjc_0004303/Sjc_0000813/Sjc_0006105/Sjc_0005919/Sjc_0000527/Sjc_0002877/Sjc_0001215/Sjc_0008876/Sjc_0003835/Sjc_0008959/Sjc_0005675/Sjc_0008936/Sjc_0007987/Sjc_0007768/Sjc_0006235/Sjc_0002339/Sjc…
GO:0007268	chemical synaptic transmission	385	-0.489611	-1.81083	0.00104275	0.0130482	0.00931717	2193	tags=39%, list=26%, signal=30%	Sjc_0005072/Sjc_0006652/Sjc_0009232/Sjc_0005286/Sjc_0002665/Sjc_0004352/Sjc_0000404/Sjc_0006979/Sjc_0000764/Sjc_0002190/Sjc_0003305/Sjc_0001398/Sjc_0001485/Sjc_0002376/Sjc_0007072/Sjc_0002623/Sjc_0004553/Sjc_0003380/Sjc_0006894/Sjc_0004908/Sjc_0005207/Sjc_0008441/Sjc_0007224/Sjc_0003624/Sjc_0002417/Sjc_0007962/Sjc_0002896/Sjc_0000017/Sjc_0008889/Sjc_0006448/Sjc_0003073/Sjc_0001762/Sjc_0007980/Sjc…
GO:0030029	actin filament-based process	376	-0.394452	-1.45792	0.00104275	0.0130482	0.00931717	2475	tags=37%, list=29%, signal=27%	Sjc_0007215/Sjc_0005054/Sjc_0002164/Sjc_0003084/Sjc_0005361/Sjc_0006375/Sjc_0001425/Sjc_0007320/Sjc_0009343/Sjc_0009501/Sjc_0000110/Sjc_0002666/Sjc_0005006/Sjc_0004523/Sjc_0000867/Sjc_0007282/Sjc_0008730/Sjc_0001656/Sjc_0001184/Sjc_0007780/Sjc_0005286/Sjc_0006048/Sjc_0006071/Sjc_0005358/Sjc_0006979/Sjc_0003768/Sjc_0002717/Sjc_0008265/Sjc_0002623/Sjc_0000982/Sjc_0008167/Sjc_0004553/Sjc_0003380/Sjc…
GO:0045664	regulation of neuron differentiation	379	-0.415296	-1.53491	0.00104275	0.0130482	0.00931717	2368	tags=34%, list=28%, signal=26%	Sjc_0007478/Sjc_0003335/Sjc_0007320/Sjc_0006808/Sjc_0002234/Sjc_0009501/Sjc_0002666/Sjc_0009026/Sjc_0005006/Sjc_0002168/Sjc_0003882/Sjc_0006652/Sjc_0009232/Sjc_0003145/Sjc_0003794/Sjc_0001713/Sjc_0006048/Sjc_0000404/Sjc_0002583/Sjc_0003768/Sjc_0006661/Sjc_0007949/Sjc_0005044/Sjc_0007072/Sjc_0002623/Sjc_0004339/Sjc_0006623/Sjc_0005207/Sjc_0004024/Sjc_0007441/Sjc_0007224/Sjc_0003775/Sjc_0009123/Sjc…
GO:0098916	anterograde trans-synaptic signaling	385	-0.489611	-1.81083	0.00104275	0.0130482	0.00931717	2193	tags=39%, list=26%, signal=30%	Sjc_0005072/Sjc_0006652/Sjc_0009232/Sjc_0005286/Sjc_0002665/Sjc_0004352/Sjc_0000404/Sjc_0006979/Sjc_0000764/Sjc_0002190/Sjc_0003305/Sjc_0001398/Sjc_0001485/Sjc_0002376/Sjc_0007072/Sjc_0002623/Sjc_0004553/Sjc_0003380/Sjc_0006894/Sjc_0004908/Sjc_0005207/Sjc_0008441/Sjc_0007224/Sjc_0003624/Sjc_0002417/Sjc_0007962/Sjc_0002896/Sjc_0000017/Sjc_0008889/Sjc_0006448/Sjc_0003073/Sjc_0001762/Sjc_0007980/Sjc…
GO:0007420	brain development	389	-0.43043	-1.59278	0.00104384	0.0130482	0.00931717	2199	tags=35%, list=26%, signal=27%	Sjc_0001193/Sjc_0006652/Sjc_0003145/Sjc_0002665/Sjc_0002784/Sjc_0001933/Sjc_0002434/Sjc_0000404/Sjc_0004828/Sjc_0003305/Sjc_0001398/Sjc_0005044/Sjc_0001553/Sjc_0002309/Sjc_0002623/Sjc_0004798/Sjc_0004339/Sjc_0005207/Sjc_0005897/Sjc_0004024/Sjc_0000043/Sjc_0007224/Sjc_0003775/Sjc_0002417/Sjc_0004303/Sjc_0005467/Sjc_0003073/Sjc_0002467/Sjc_0006846/Sjc_0002877/Sjc_0006170/Sjc_0005266/Sjc_0007146/Sjc…
GO:0031344	regulation of cell projection organization	390	-0.405285	-1.49912	0.00104384	0.0130482	0.00931717	2373	tags=35%, list=28%, signal=26%	Sjc_0000288/Sjc_0007478/Sjc_0003335/Sjc_0007320/Sjc_0006808/Sjc_0002234/Sjc_0009343/Sjc_0009501/Sjc_0000110/Sjc_0002666/Sjc_0009026/Sjc_0005006/Sjc_0004634/Sjc_0004104/Sjc_0002168/Sjc_0003882/Sjc_0006652/Sjc_0009232/Sjc_0003145/Sjc_0003794/Sjc_0001713/Sjc_0006048/Sjc_0002583/Sjc_0006071/Sjc_0003768/Sjc_0007949/Sjc_0002783/Sjc_0007072/Sjc_0002623/Sjc_0004339/Sjc_0006623/Sjc_0005207/Sjc_0000043/Sjc…
GO:0048880	sensory system development	371	-0.389842	-1.44062	0.00104384	0.0130482	0.00931717	2160	tags=30%, list=25%, signal=24%	Sjc_0003547/Sjc_0001297/Sjc_0002665/Sjc_0006048/Sjc_0003738/Sjc_0006979/Sjc_0003768/Sjc_0007949/Sjc_0003305/Sjc_0005044/Sjc_0008265/Sjc_0002376/Sjc_0000982/Sjc_0005193/Sjc_0000534/Sjc_0002104/Sjc_0007441/Sjc_0000043/Sjc_0003775/Sjc_0001307/Sjc_0000739/Sjc_0003073/Sjc_0006846/Sjc_0002877/Sjc_0008876/Sjc_0008959/Sjc_0002492/Sjc_0003321/Sjc_0005675/Sjc_0000971/Sjc_0007287/Sjc_0005772/Sjc_0006235/Sjc…
GO:0099536	synaptic signaling	386	-0.489356	-1.80914	0.00104493	0.0130482	0.00931717	2193	tags=39%, list=26%, signal=30%	Sjc_0005072/Sjc_0006652/Sjc_0009232/Sjc_0005286/Sjc_0002665/Sjc_0004352/Sjc_0000404/Sjc_0006979/Sjc_0000764/Sjc_0002190/Sjc_0003305/Sjc_0001398/Sjc_0001485/Sjc_0002376/Sjc_0007072/Sjc_0002623/Sjc_0004553/Sjc_0003380/Sjc_0006894/Sjc_0004908/Sjc_0005207/Sjc_0008441/Sjc_0007224/Sjc_0003624/Sjc_0002417/Sjc_0007962/Sjc_0002896/Sjc_0000017/Sjc_0008889/Sjc_0006448/Sjc_0003073/Sjc_0001762/Sjc_0007980/Sjc…
GO:0099537	trans-synaptic signaling	386	-0.489356	-1.80914	0.00104493	0.0130482	0.00931717	2193	tags=39%, list=26%, signal=30%	Sjc_0005072/Sjc_0006652/Sjc_0009232/Sjc_0005286/Sjc_0002665/Sjc_0004352/Sjc_0000404/Sjc_0006979/Sjc_0000764/Sjc_0002190/Sjc_0003305/Sjc_0001398/Sjc_0001485/Sjc_0002376/Sjc_0007072/Sjc_0002623/Sjc_0004553/Sjc_0003380/Sjc_0006894/Sjc_0004908/Sjc_0005207/Sjc_0008441/Sjc_0007224/Sjc_0003624/Sjc_0002417/Sjc_0007962/Sjc_0002896/Sjc_0000017/Sjc_0008889/Sjc_0006448/Sjc_0003073/Sjc_0001762/Sjc_0007980/Sjc…
GO:0120035	regulation of plasma membrane bounded cell projection organization	386	-0.40704	-1.50482	0.00104493	0.0130482	0.00931717	2373	tags=35%, list=28%, signal=26%	Sjc_0000288/Sjc_0007478/Sjc_0003335/Sjc_0007320/Sjc_0006808/Sjc_0002234/Sjc_0009343/Sjc_0009501/Sjc_0000110/Sjc_0002666/Sjc_0009026/Sjc_0005006/Sjc_0004634/Sjc_0004104/Sjc_0002168/Sjc_0003882/Sjc_0006652/Sjc_0009232/Sjc_0003145/Sjc_0003794/Sjc_0001713/Sjc_0006048/Sjc_0002583/Sjc_0006071/Sjc_0003768/Sjc_0007949/Sjc_0002783/Sjc_0007072/Sjc_0002623/Sjc_0004339/Sjc_0006623/Sjc_0005207/Sjc_0000043/Sjc…
GO:0007409	axonogenesis	356	-0.4612	-1.70047	0.00104822	0.0130482	0.00931717	2136	tags=33%, list=25%, signal=26%	Sjc_0006048/Sjc_0000404/Sjc_0003738/Sjc_0003768/Sjc_0000764/Sjc_0007949/Sjc_0001869/Sjc_0003305/Sjc_0005044/Sjc_0007072/Sjc_0002623/Sjc_0005747/Sjc_0000982/Sjc_0004339/Sjc_0006623/Sjc_0004024/Sjc_0008441/Sjc_0000043/Sjc_0007224/Sjc_0009123/Sjc_0004303/Sjc_0003073/Sjc_0001215/Sjc_0006124/Sjc_0003512/Sjc_0006945/Sjc_0005707/Sjc_0002676/Sjc_0003835/Sjc_0000889/Sjc_0000985/Sjc_0008959/Sjc_0008803/Sjc…
GO:0051270	regulation of cellular component movement	344	-0.432925	-1.59584	0.00104822	0.0130482	0.00931717	2368	tags=38%, list=28%, signal=28%	Sjc_0007478/Sjc_0003335/Sjc_0007320/Sjc_0009501/Sjc_0009026/Sjc_0005006/Sjc_0004712/Sjc_0004523/Sjc_0003882/Sjc_0001184/Sjc_0007780/Sjc_0005072/Sjc_0006652/Sjc_0002843/Sjc_0002665/Sjc_0005354/Sjc_0002583/Sjc_0003768/Sjc_0003305/Sjc_0001398/Sjc_0004219/Sjc_0005044/Sjc_0002783/Sjc_0001553/Sjc_0002623/Sjc_0004339/Sjc_0003380/Sjc_0005207/Sjc_0004024/Sjc_0000043/Sjc_0007224/Sjc_0000353/Sjc_0002707/Sjc…
GO:0001654	eye development	364	-0.390038	-1.43882	0.00104932	0.0130482	0.00931717	2160	tags=31%, list=25%, signal=24%	Sjc_0003547/Sjc_0001297/Sjc_0002665/Sjc_0006048/Sjc_0003738/Sjc_0006979/Sjc_0003768/Sjc_0007949/Sjc_0003305/Sjc_0005044/Sjc_0008265/Sjc_0002376/Sjc_0000982/Sjc_0005193/Sjc_0000534/Sjc_0002104/Sjc_0007441/Sjc_0000043/Sjc_0003775/Sjc_0001307/Sjc_0000739/Sjc_0003073/Sjc_0006846/Sjc_0002877/Sjc_0008876/Sjc_0008959/Sjc_0002492/Sjc_0003321/Sjc_0005675/Sjc_0000971/Sjc_0007287/Sjc_0005772/Sjc_0006235/Sjc…
GO:0007155	cell adhesion	368	-0.533831	-1.97049	0.00104932	0.0130482	0.00931717	2136	tags=40%, list=25%, signal=31%	Sjc_0006048/Sjc_0002434/Sjc_0000404/Sjc_0003768/Sjc_0003305/Sjc_0009669/Sjc_0000145/Sjc_0005044/Sjc_0008265/Sjc_0002623/Sjc_0000982/Sjc_0004339/Sjc_0000043/Sjc_0009123/Sjc_0007545/Sjc_0000353/Sjc_0003401/Sjc_0008645/Sjc_0003976/Sjc_0007980/Sjc_0003779/Sjc_0007490/Sjc_0000527/Sjc_0006170/Sjc_0001215/Sjc_0003512/Sjc_0004636/Sjc_0000889/Sjc_0008959/Sjc_0002492/Sjc_0005675/Sjc_0007287/Sjc_0001375/Sjc…
GO:0022610	biological adhesion	368	-0.533831	-1.97049	0.00104932	0.0130482	0.00931717	2136	tags=40%, list=25%, signal=31%	Sjc_0006048/Sjc_0002434/Sjc_0000404/Sjc_0003768/Sjc_0003305/Sjc_0009669/Sjc_0000145/Sjc_0005044/Sjc_0008265/Sjc_0002623/Sjc_0000982/Sjc_0004339/Sjc_0000043/Sjc_0009123/Sjc_0007545/Sjc_0000353/Sjc_0003401/Sjc_0008645/Sjc_0003976/Sjc_0007980/Sjc_0003779/Sjc_0007490/Sjc_0000527/Sjc_0006170/Sjc_0001215/Sjc_0003512/Sjc_0004636/Sjc_0000889/Sjc_0008959/Sjc_0002492/Sjc_0005675/Sjc_0007287/Sjc_0001375/Sjc…
GO:0150063	visual system development	364	-0.390038	-1.43882	0.00104932	0.0130482	0.00931717	2160	tags=31%, list=25%, signal=24%	Sjc_0003547/Sjc_0001297/Sjc_0002665/Sjc_0006048/Sjc_0003738/Sjc_0006979/Sjc_0003768/Sjc_0007949/Sjc_0003305/Sjc_0005044/Sjc_0008265/Sjc_0002376/Sjc_0000982/Sjc_0005193/Sjc_0000534/Sjc_0002104/Sjc_0007441/Sjc_0000043/Sjc_0003775/Sjc_0001307/Sjc_0000739/Sjc_0003073/Sjc_0006846/Sjc_0002877/Sjc_0008876/Sjc_0008959/Sjc_0002492/Sjc_0003321/Sjc_0005675/Sjc_0000971/Sjc_0007287/Sjc_0005772/Sjc_0006235/Sjc…
GO:0050808	synapse organization	329	-0.493517	-1.8129	0.00105152	0.0130482	0.00931717	1994	tags=34%, list=23%, signal=27%	Sjc_0007072/Sjc_0002623/Sjc_0000982/Sjc_0004553/Sjc_0006894/Sjc_0005207/Sjc_0007224/Sjc_0002671/Sjc_0001307/Sjc_0008889/Sjc_0007980/Sjc_0007490/Sjc_0006527/Sjc_0003512/Sjc_0006945/Sjc_0005707/Sjc_0006591/Sjc_0002676/Sjc_0004636/Sjc_0007079/Sjc_0002672/Sjc_0002999/Sjc_0008959/Sjc_0002191/Sjc_0007073/Sjc_0007287/Sjc_0001909/Sjc_0007768/Sjc_0001973/Sjc_0006235/Sjc_0006606/Sjc_0004816/Sjc_0006963/Sjc…
GO:0030031	cell projection assembly	366	-0.399975	-1.47516	0.00105263	0.0130482	0.00931717	2373	tags=43%, list=28%, signal=33%	Sjc_0006483/Sjc_0006199/Sjc_0008546/Sjc_0008122/Sjc_0009103/Sjc_0007472/Sjc_0000986/Sjc_0007280/Sjc_0008145/Sjc_0004809/Sjc_0006392/Sjc_0005065/Sjc_0000454/Sjc_0002399/Sjc_0009267/Sjc_0003100/Sjc_0002164/Sjc_0004176/Sjc_0000288/Sjc_0007320/Sjc_0003052/Sjc_0009343/Sjc_0009501/Sjc_0000110/Sjc_0005006/Sjc_0004712/Sjc_0004634/Sjc_0004104/Sjc_0002168/Sjc_0005998/Sjc_0001281/Sjc_0007548/Sjc_0008730/Sjc…
GO:0042330	taxis	339	-0.45823	-1.68423	0.00105374	0.0130482	0.00931717	2364	tags=38%, list=28%, signal=29%	Sjc_0003335/Sjc_0007320/Sjc_0006972/Sjc_0009343/Sjc_0009501/Sjc_0002666/Sjc_0003937/Sjc_0009026/Sjc_0005006/Sjc_0004712/Sjc_0004634/Sjc_0003882/Sjc_0006113/Sjc_0001193/Sjc_0005072/Sjc_0002665/Sjc_0006048/Sjc_0000404/Sjc_0006071/Sjc_0000764/Sjc_0003654/Sjc_0003305/Sjc_0005044/Sjc_0007072/Sjc_0002623/Sjc_0005747/Sjc_0004339/Sjc_0004024/Sjc_0008441/Sjc_0001916/Sjc_0003773/Sjc_0008889/Sjc_0007972/Sjc…
GO:0048638	regulation of developmental growth	320	-0.416135	-1.52801	0.00105374	0.0130482	0.00931717	2193	tags=30%, list=26%, signal=23%	Sjc_0005072/Sjc_0009232/Sjc_0005286/Sjc_0002784/Sjc_0004828/Sjc_0003768/Sjc_0007949/Sjc_0003305/Sjc_0005044/Sjc_0001553/Sjc_0007072/Sjc_0002623/Sjc_0006623/Sjc_0005207/Sjc_0002104/Sjc_0000043/Sjc_0002417/Sjc_0002671/Sjc_0003773/Sjc_0006105/Sjc_0007980/Sjc_0006846/Sjc_0002149/Sjc_0006945/Sjc_0005707/Sjc_0006591/Sjc_0002672/Sjc_0008959/Sjc_0002191/Sjc_0008803/Sjc_0008682/Sjc_0007073/Sjc_0007287/Sjc…
GO:0061061	muscle structure development	337	-0.430968	-1.58347	0.00105485	0.0130482	0.00931717	2390	tags=38%, list=28%, signal=29%	Sjc_0008378/Sjc_0001425/Sjc_0007478/Sjc_0007320/Sjc_0002234/Sjc_0003492/Sjc_0000110/Sjc_0009026/Sjc_0005006/Sjc_0004523/Sjc_0007282/Sjc_0008730/Sjc_0009312/Sjc_0004319/Sjc_0001193/Sjc_0005072/Sjc_0005286/Sjc_0001297/Sjc_0000150/Sjc_0000404/Sjc_0004828/Sjc_0003768/Sjc_0008801/Sjc_0003654/Sjc_0006499/Sjc_0003305/Sjc_0001398/Sjc_0005044/Sjc_0006654/Sjc_0000982/Sjc_0005207/Sjc_0004024/Sjc_0000043/Sjc…
GO:0060562	epithelial tube morphogenesis	351	-0.416862	-1.53334	0.00105597	0.0130482	0.00931717	2172	tags=30%, list=26%, signal=23%	Sjc_0003145/Sjc_0003547/Sjc_0001297/Sjc_0002784/Sjc_0006071/Sjc_0003738/Sjc_0003768/Sjc_0002462/Sjc_0003305/Sjc_0003361/Sjc_0009116/Sjc_0005044/Sjc_0002376/Sjc_0005207/Sjc_0002104/Sjc_0003775/Sjc_0004303/Sjc_0000813/Sjc_0003976/Sjc_0005919/Sjc_0007980/Sjc_0002848/Sjc_0002877/Sjc_0001215/Sjc_0008876/Sjc_0000402/Sjc_0004636/Sjc_0003835/Sjc_0008959/Sjc_0008936/Sjc_0007987/Sjc_0007768/Sjc_0009265/Sjc…
GO:0016049	cell growth	312	-0.422383	-1.54724	0.00105932	0.0130482	0.00931717	2188	tags=33%, list=26%, signal=26%	Sjc_0006652/Sjc_0007724/Sjc_0009232/Sjc_0007982/Sjc_0008082/Sjc_0002583/Sjc_0003738/Sjc_0007949/Sjc_0001869/Sjc_0003305/Sjc_0002376/Sjc_0007072/Sjc_0002623/Sjc_0000982/Sjc_0000622/Sjc_0000477/Sjc_0006623/Sjc_0007224/Sjc_0009123/Sjc_0002417/Sjc_0007803/Sjc_0003773/Sjc_0007490/Sjc_0005852/Sjc_0006170/Sjc_0006945/Sjc_0005707/Sjc_0005789/Sjc_0008959/Sjc_0008936/Sjc_0008682/Sjc_0007073/Sjc_0007987/Sjc…
GO:0070848	response to growth factor	309	-0.414818	-1.51738	0.00105932	0.0130482	0.00931717	1668	tags=31%, list=20%, signal=26%	Sjc_0002665/Sjc_0002784/Sjc_0004828/Sjc_0003768/Sjc_0003305/Sjc_0008779/Sjc_0002623/Sjc_0004798/Sjc_0005207/Sjc_0008441/Sjc_0000043/Sjc_0007224/Sjc_0009123/Sjc_0003773/Sjc_0008645/Sjc_0006105/Sjc_0003512/Sjc_0005707/Sjc_0003835/Sjc_0008959/Sjc_0006880/Sjc_0007287/Sjc_0007002/Sjc_0007768/Sjc_0004850/Sjc_0004703/Sjc_0006754/Sjc_0009335/Sjc_0002339/Sjc_0006921/Sjc_0004530/Sjc_0003704/Sjc_0004936/Sjc…
GO:0071363	cellular response to growth factor stimulus	308	-0.416447	-1.52342	0.00106045	0.0130482	0.00931717	1668	tags=31%, list=20%, signal=26%	Sjc_0002665/Sjc_0002784/Sjc_0004828/Sjc_0003768/Sjc_0003305/Sjc_0008779/Sjc_0002623/Sjc_0004798/Sjc_0005207/Sjc_0008441/Sjc_0000043/Sjc_0007224/Sjc_0009123/Sjc_0003773/Sjc_0008645/Sjc_0006105/Sjc_0003512/Sjc_0005707/Sjc_0003835/Sjc_0008959/Sjc_0006880/Sjc_0007287/Sjc_0007002/Sjc_0007768/Sjc_0004850/Sjc_0004703/Sjc_0006754/Sjc_0009335/Sjc_0002339/Sjc_0006921/Sjc_0004530/Sjc_0003704/Sjc_0004936/Sjc…
GO:0006935	chemotaxis	305	-0.461626	-1.68913	0.00106157	0.0130482	0.00931717	2364	tags=38%, list=28%, signal=28%	Sjc_0003335/Sjc_0007320/Sjc_0009343/Sjc_0009501/Sjc_0002666/Sjc_0009026/Sjc_0005006/Sjc_0004712/Sjc_0004634/Sjc_0003882/Sjc_0006113/Sjc_0001193/Sjc_0005072/Sjc_0006048/Sjc_0000404/Sjc_0006071/Sjc_0000764/Sjc_0003654/Sjc_0003305/Sjc_0005044/Sjc_0007072/Sjc_0002623/Sjc_0005747/Sjc_0004339/Sjc_0004024/Sjc_0008441/Sjc_0001916/Sjc_0003773/Sjc_0008889/Sjc_0003073/Sjc_0005919/Sjc_0001215/Sjc_0003512/Sjc…
GO:0007507	heart development	301	-0.430757	-1.57497	0.0010627	0.0130482	0.00931717	2368	tags=36%, list=28%, signal=27%	Sjc_0007478/Sjc_0007550/Sjc_0000110/Sjc_0007175/Sjc_0005006/Sjc_0004712/Sjc_0004523/Sjc_0002346/Sjc_0001281/Sjc_0009312/Sjc_0002665/Sjc_0002784/Sjc_0000404/Sjc_0003305/Sjc_0003361/Sjc_0001398/Sjc_0005044/Sjc_0002623/Sjc_0004798/Sjc_0004339/Sjc_0005207/Sjc_0000043/Sjc_0003775/Sjc_0003720/Sjc_0007980/Sjc_0003779/Sjc_0000527/Sjc_0007174/Sjc_0006224/Sjc_0006846/Sjc_0002877/Sjc_0001215/Sjc_0007146/Sjc…
GO:0030001	metal ion transport	307	-0.439771	-1.60849	0.0010627	0.0130482	0.00931717	2361	tags=36%, list=28%, signal=27%	Sjc_0007320/Sjc_0004447/Sjc_0006808/Sjc_0005815/Sjc_0005006/Sjc_0002833/Sjc_0009312/Sjc_0003717/Sjc_0007163/Sjc_0001184/Sjc_0005072/Sjc_0006652/Sjc_0000150/Sjc_0004352/Sjc_0002583/Sjc_0008671/Sjc_0001398/Sjc_0000145/Sjc_0008265/Sjc_0002623/Sjc_0006623/Sjc_0004908/Sjc_0008486/Sjc_0002671/Sjc_0005467/Sjc_0005597/Sjc_0003779/Sjc_0005013/Sjc_0006170/Sjc_0009770/Sjc_0006556/Sjc_0003512/Sjc_0005707/Sjc…
GO:0098660	inorganic ion transmembrane transport	301	-0.39406	-1.44079	0.0010627	0.0130482	0.00931717	1730	tags=26%, list=20%, signal=21%	Sjc_0005013/Sjc_0009770/Sjc_0006556/Sjc_0007319/Sjc_0007089/Sjc_0002676/Sjc_0002672/Sjc_0002701/Sjc_0001396/Sjc_0003591/Sjc_0006235/Sjc_0005960/Sjc_0005515/Sjc_0002382/Sjc_0004725/Sjc_0005455/Sjc_0000580/Sjc_0005932/Sjc_0008710/Sjc_0001877/Sjc_0004789/Sjc_0008804/Sjc_0009119/Sjc_0007486/Sjc_0009120/Sjc_0009121/Sjc_0009644/Sjc_0006445/Sjc_0005710/Sjc_0009118/Sjc_0001878/Sjc_0003666/Sjc_0006200/Sjc…
GO:2000145	regulation of cell motility	296	-0.414395	-1.51235	0.00106838	0.0130482	0.00931717	2510	tags=38%, list=29%, signal=28%	Sjc_0001660/Sjc_0004399/Sjc_0008394/Sjc_0002164/Sjc_0006486/Sjc_0003084/Sjc_0004176/Sjc_0007478/Sjc_0003335/Sjc_0007320/Sjc_0009501/Sjc_0005006/Sjc_0004523/Sjc_0003882/Sjc_0001184/Sjc_0007780/Sjc_0005072/Sjc_0006652/Sjc_0002843/Sjc_0002665/Sjc_0002583/Sjc_0003768/Sjc_0003305/Sjc_0001398/Sjc_0004219/Sjc_0005044/Sjc_0002783/Sjc_0001553/Sjc_0002623/Sjc_0004339/Sjc_0003380/Sjc_0005207/Sjc_0004024/Sjc…
GO:0045165	cell fate commitment	289	-0.388693	-1.41587	0.00107066	0.0130482	0.00931717	1587	tags=24%, list=19%, signal=20%	Sjc_0008959/Sjc_0003321/Sjc_0008936/Sjc_0007987/Sjc_0006314/Sjc_0005772/Sjc_0002339/Sjc_0006606/Sjc_0004530/Sjc_0004680/Sjc_0005560/Sjc_0004168/Sjc_0007968/Sjc_0008710/Sjc_0006762/Sjc_0008063/Sjc_0005045/Sjc_0001604/Sjc_0006445/Sjc_0002288/Sjc_0008960/Sjc_0006951/Sjc_0005757/Sjc_0004526/Sjc_0009316/Sjc_0000099/Sjc_0000718/Sjc_0000932/Sjc_0009095/Sjc_0001928/Sjc_0008087/Sjc_0003924/Sjc_0006510/Sjc…
GO:0010975	regulation of neuron projection development	288	-0.393267	-1.43159	0.00107296	0.0130482	0.00931717	2368	tags=34%, list=28%, signal=25%	Sjc_0007478/Sjc_0003335/Sjc_0007320/Sjc_0006808/Sjc_0002234/Sjc_0009501/Sjc_0002666/Sjc_0009026/Sjc_0005006/Sjc_0002168/Sjc_0003882/Sjc_0006652/Sjc_0009232/Sjc_0003145/Sjc_0003794/Sjc_0001713/Sjc_0006048/Sjc_0002583/Sjc_0003768/Sjc_0007949/Sjc_0007072/Sjc_0002623/Sjc_0004339/Sjc_0006623/Sjc_0005207/Sjc_0007224/Sjc_0003775/Sjc_0009123/Sjc_0002417/Sjc_0001307/Sjc_0007980/Sjc_0006354/Sjc_0001582/Sjc…
GO:0030334	regulation of cell migration	275	-0.425419	-1.5441	0.00107527	0.0130482	0.00931717	2368	tags=37%, list=28%, signal=27%	Sjc_0007478/Sjc_0003335/Sjc_0007320/Sjc_0009501/Sjc_0005006/Sjc_0004523/Sjc_0003882/Sjc_0001184/Sjc_0007780/Sjc_0005072/Sjc_0006652/Sjc_0002843/Sjc_0002665/Sjc_0002583/Sjc_0003768/Sjc_0003305/Sjc_0001398/Sjc_0004219/Sjc_0005044/Sjc_0002783/Sjc_0002623/Sjc_0004339/Sjc_0003380/Sjc_0005207/Sjc_0004024/Sjc_0000043/Sjc_0007224/Sjc_0000353/Sjc_0002707/Sjc_0003976/Sjc_0006354/Sjc_0006170/Sjc_0006124/Sjc…
GO:0009611	response to wounding	268	-0.414162	-1.50112	0.00107643	0.0130482	0.00931717	2193	tags=32%, list=26%, signal=24%	Sjc_0005072/Sjc_0006652/Sjc_0005286/Sjc_0002665/Sjc_0003738/Sjc_0003768/Sjc_0007949/Sjc_0003305/Sjc_0005044/Sjc_0002376/Sjc_0002623/Sjc_0005747/Sjc_0004339/Sjc_0004553/Sjc_0008832/Sjc_0007972/Sjc_0007980/Sjc_0001582/Sjc_0006170/Sjc_0001215/Sjc_0006124/Sjc_0003512/Sjc_0005707/Sjc_0000054/Sjc_0000985/Sjc_0008959/Sjc_0007287/Sjc_0007768/Sjc_0005772/Sjc_0000590/Sjc_0006754/Sjc_0000014/Sjc_0002339/Sjc…
GO:0032101	regulation of response to external stimulus	265	-0.422828	-1.53184	0.00107643	0.0130482	0.00931717	2475	tags=35%, list=29%, signal=25%	Sjc_0007215/Sjc_0003203/Sjc_0002164/Sjc_0007202/Sjc_0008378/Sjc_0005069/Sjc_0003335/Sjc_0004447/Sjc_0006972/Sjc_0006808/Sjc_0009434/Sjc_0009343/Sjc_0002666/Sjc_0009026/Sjc_0003882/Sjc_0005072/Sjc_0006652/Sjc_0009232/Sjc_0000150/Sjc_0007812/Sjc_0003654/Sjc_0007949/Sjc_0003305/Sjc_0007467/Sjc_0001553/Sjc_0002623/Sjc_0000622/Sjc_0004339/Sjc_0008832/Sjc_0003773/Sjc_0007972/Sjc_0005467/Sjc_0007980/Sjc…
GO:0090596	sensory organ morphogenesis	266	-0.431991	-1.56521	0.00107643	0.0130482	0.00931717	2156	tags=33%, list=25%, signal=26%	Sjc_0001297/Sjc_0002665/Sjc_0006048/Sjc_0003738/Sjc_0006979/Sjc_0003768/Sjc_0007949/Sjc_0003305/Sjc_0005044/Sjc_0008265/Sjc_0000982/Sjc_0002104/Sjc_0007441/Sjc_0000043/Sjc_0003775/Sjc_0003073/Sjc_0006846/Sjc_0002877/Sjc_0001215/Sjc_0008876/Sjc_0008959/Sjc_0003321/Sjc_0000971/Sjc_0007287/Sjc_0005772/Sjc_0006235/Sjc_0002339/Sjc_0006606/Sjc_0004680/Sjc_0005560/Sjc_0001407/Sjc_0001069/Sjc_0000495/Sjc…
GO:0045596	negative regulation of cell differentiation	273	-0.410489	-1.48915	0.00107875	0.0130482	0.00931717	1587	tags=23%, list=19%, signal=19%	Sjc_0008959/Sjc_0002701/Sjc_0007287/Sjc_0007768/Sjc_0003867/Sjc_0002339/Sjc_0004299/Sjc_0004530/Sjc_0004680/Sjc_0004936/Sjc_0003787/Sjc_0001069/Sjc_0005045/Sjc_0001306/Sjc_0005394/Sjc_0001440/Sjc_0006445/Sjc_0004420/Sjc_0008960/Sjc_0000312/Sjc_0007418/Sjc_0009133/Sjc_0009316/Sjc_0000718/Sjc_0001928/Sjc_0004267/Sjc_0002150/Sjc_0000107/Sjc_0004529/Sjc_0003748/Sjc_0007295/Sjc_0002621/Sjc_0009029/Sjc…
GO:0051046	regulation of secretion	270	-0.465034	-1.68555	0.00107875	0.0130482	0.00931717	2199	tags=35%, list=26%, signal=27%	Sjc_0001193/Sjc_0005072/Sjc_0009232/Sjc_0004352/Sjc_0002583/Sjc_0006071/Sjc_0005358/Sjc_0008801/Sjc_0003305/Sjc_0004334/Sjc_0002783/Sjc_0001267/Sjc_0000982/Sjc_0003380/Sjc_0005207/Sjc_0003775/Sjc_0002417/Sjc_0008889/Sjc_0005919/Sjc_0006527/Sjc_0003512/Sjc_0006838/Sjc_0000054/Sjc_0008959/Sjc_0002191/Sjc_0008936/Sjc_0007987/Sjc_0007287/Sjc_0000014/Sjc_0005960/Sjc_0002606/Sjc_0004793/Sjc_0009031/Sjc…
GO:0009886	post-embryonic animal morphogenesis	256	-0.403117	-1.45867	0.00108342	0.0130482	0.00931717	2205	tags=29%, list=26%, signal=22%	Sjc_0006113/Sjc_0003145/Sjc_0003547/Sjc_0001297/Sjc_0002784/Sjc_0003738/Sjc_0003768/Sjc_0002462/Sjc_0003305/Sjc_0009116/Sjc_0002376/Sjc_0007072/Sjc_0002104/Sjc_0000813/Sjc_0003976/Sjc_0007980/Sjc_0002848/Sjc_0001215/Sjc_0008876/Sjc_0000402/Sjc_0004636/Sjc_0008959/Sjc_0008147/Sjc_0008936/Sjc_0007073/Sjc_0007987/Sjc_0007768/Sjc_0009265/Sjc_0005772/Sjc_0000590/Sjc_0002339/Sjc_0000165/Sjc_0003704/Sjc…
GO:0022604	regulation of cell morphogenesis	256	-0.401962	-1.45449	0.00108342	0.0130482	0.00931717	2861	tags=41%, list=34%, signal=28%	Sjc_0003982/Sjc_0006099/Sjc_0006703/Sjc_0001318/Sjc_0003877/Sjc_0006858/Sjc_0002931/Sjc_0008875/Sjc_0008948/Sjc_0009290/Sjc_0000278/Sjc_0008620/Sjc_0002011/Sjc_0005553/Sjc_0009103/Sjc_0009187/Sjc_0006100/Sjc_0007280/Sjc_0005434/Sjc_0003946/Sjc_0002660/Sjc_0003084/Sjc_0007478/Sjc_0003335/Sjc_0007320/Sjc_0006808/Sjc_0002234/Sjc_0009343/Sjc_0009501/Sjc_0009026/Sjc_0005006/Sjc_0004712/Sjc_0002168/Sjc…
GO:0007264	small GTPase mediated signal transduction	226	-0.419596	-1.50425	0.0010929	0.0130482	0.00931717	2870	tags=44%, list=34%, signal=30%	Sjc_0008328/Sjc_0003982/Sjc_0008166/Sjc_0006703/Sjc_0004337/Sjc_0000455/Sjc_0006858/Sjc_0008875/Sjc_0008172/Sjc_0001030/Sjc_0000278/Sjc_0002011/Sjc_0007474/Sjc_0003371/Sjc_0001546/Sjc_0006446/Sjc_0001957/Sjc_0001481/Sjc_0003946/Sjc_0006348/Sjc_0007070/Sjc_0007215/Sjc_0007382/Sjc_0005613/Sjc_0000790/Sjc_0001425/Sjc_0007320/Sjc_0007814/Sjc_0002666/Sjc_0003882/Sjc_0007982/Sjc_0004828/Sjc_0003768/Sjc…
GO:0043087	regulation of GTPase activity	232	-0.463791	-1.66391	0.00109409	0.0130482	0.00931717	2567	tags=43%, list=30%, signal=31%	Sjc_0001957/Sjc_0004809/Sjc_0001481/Sjc_0005777/Sjc_0006348/Sjc_0009267/Sjc_0007215/Sjc_0005054/Sjc_0007382/Sjc_0008711/Sjc_0000790/Sjc_0001425/Sjc_0007814/Sjc_0006972/Sjc_0002234/Sjc_0002666/Sjc_0008730/Sjc_0001552/Sjc_0006093/Sjc_0004828/Sjc_0002717/Sjc_0007949/Sjc_0003305/Sjc_0002623/Sjc_0004339/Sjc_0008167/Sjc_0008441/Sjc_0000043/Sjc_0007224/Sjc_0007689/Sjc_0001307/Sjc_0002707/Sjc_0006124/Sjc…
GO:0044057	regulation of system process	222	-0.515404	-1.84484	0.00109409	0.0130482	0.00931717	2334	tags=44%, list=27%, signal=33%	Sjc_0005815/Sjc_0005006/Sjc_0004523/Sjc_0003882/Sjc_0003717/Sjc_0007163/Sjc_0007780/Sjc_0005072/Sjc_0007724/Sjc_0009232/Sjc_0005286/Sjc_0003794/Sjc_0002665/Sjc_0002583/Sjc_0003768/Sjc_0003305/Sjc_0001398/Sjc_0002623/Sjc_0001267/Sjc_0000982/Sjc_0004339/Sjc_0004553/Sjc_0003380/Sjc_0006623/Sjc_0005207/Sjc_0008486/Sjc_0002671/Sjc_0003073/Sjc_0003512/Sjc_0005547/Sjc_0002676/Sjc_0002672/Sjc_0000054/Sjc…
GO:0050804	modulation of chemical synaptic transmission	222	-0.503389	-1.80183	0.00109409	0.0130482	0.00931717	2188	tags=42%, list=26%, signal=32%	Sjc_0006652/Sjc_0009232/Sjc_0005286/Sjc_0000404/Sjc_0006979/Sjc_0002190/Sjc_0003305/Sjc_0001398/Sjc_0002376/Sjc_0007072/Sjc_0002623/Sjc_0004553/Sjc_0003380/Sjc_0005207/Sjc_0008441/Sjc_0007224/Sjc_0002417/Sjc_0008889/Sjc_0003073/Sjc_0007980/Sjc_0006354/Sjc_0007490/Sjc_0006170/Sjc_0004278/Sjc_0002676/Sjc_0004636/Sjc_0002999/Sjc_0008959/Sjc_0002191/Sjc_0007073/Sjc_0007287/Sjc_0007768/Sjc_0001396/Sjc…
GO:0099177	regulation of trans-synaptic signaling	222	-0.503389	-1.80183	0.00109409	0.0130482	0.00931717	2188	tags=42%, list=26%, signal=32%	Sjc_0006652/Sjc_0009232/Sjc_0005286/Sjc_0000404/Sjc_0006979/Sjc_0002190/Sjc_0003305/Sjc_0001398/Sjc_0002376/Sjc_0007072/Sjc_0002623/Sjc_0004553/Sjc_0003380/Sjc_0005207/Sjc_0008441/Sjc_0007224/Sjc_0002417/Sjc_0008889/Sjc_0003073/Sjc_0007980/Sjc_0006354/Sjc_0007490/Sjc_0006170/Sjc_0004278/Sjc_0002676/Sjc_0004636/Sjc_0002999/Sjc_0008959/Sjc_0002191/Sjc_0007073/Sjc_0007287/Sjc_0007768/Sjc_0001396/Sjc…
GO:0098609	cell-cell adhesion	227	-0.600526	-2.15365	0.00109529	0.0130482	0.00931717	1623	tags=49%, list=19%, signal=41%	Sjc_0006048/Sjc_0002434/Sjc_0000404/Sjc_0003768/Sjc_0003305/Sjc_0000145/Sjc_0005044/Sjc_0002623/Sjc_0000982/Sjc_0004339/Sjc_0009123/Sjc_0007545/Sjc_0008645/Sjc_0007490/Sjc_0000527/Sjc_0006170/Sjc_0003512/Sjc_0004636/Sjc_0000889/Sjc_0008959/Sjc_0002492/Sjc_0001375/Sjc_0007768/Sjc_0000014/Sjc_0003342/Sjc_0007285/Sjc_0004680/Sjc_0003704/Sjc_0006963/Sjc_0004168/Sjc_0007601/Sjc_0006659/Sjc_0004715/Sjc…
GO:0001505	regulation of neurotransmitter levels	223	-0.464426	-1.66303	0.00109649	0.0130482	0.00931717	1990	tags=32%, list=23%, signal=25%	Sjc_0002623/Sjc_0003380/Sjc_0004908/Sjc_0005207/Sjc_0001916/Sjc_0003624/Sjc_0002417/Sjc_0007962/Sjc_0000017/Sjc_0008889/Sjc_0006448/Sjc_0006527/Sjc_0004278/Sjc_0006591/Sjc_0007089/Sjc_0006838/Sjc_0002191/Sjc_0005675/Sjc_0007287/Sjc_0007768/Sjc_0006754/Sjc_0000014/Sjc_0006235/Sjc_0006606/Sjc_0005137/Sjc_0004793/Sjc_0009031/Sjc_0006963/Sjc_0005455/Sjc_0006666/Sjc_0009243/Sjc_0006814/Sjc_0005806/Sjc…
GO:0007411	axon guidance	224	-0.484033	-1.73344	0.00109649	0.0130482	0.00931717	2364	tags=39%, list=28%, signal=29%	Sjc_0003335/Sjc_0007320/Sjc_0009501/Sjc_0009026/Sjc_0005006/Sjc_0004712/Sjc_0004634/Sjc_0003882/Sjc_0006113/Sjc_0001193/Sjc_0006048/Sjc_0000404/Sjc_0000764/Sjc_0003305/Sjc_0005044/Sjc_0007072/Sjc_0002623/Sjc_0005747/Sjc_0004024/Sjc_0008441/Sjc_0003073/Sjc_0001215/Sjc_0003512/Sjc_0006945/Sjc_0003835/Sjc_0000889/Sjc_0000985/Sjc_0008959/Sjc_0008803/Sjc_0008682/Sjc_0007073/Sjc_0007768/Sjc_0006415/Sjc…
GO:0007611	learning or memory	229	-0.477516	-1.71161	0.00109649	0.0130482	0.00931717	2143	tags=34%, list=25%, signal=27%	Sjc_0002665/Sjc_0002583/Sjc_0006979/Sjc_0003305/Sjc_0001398/Sjc_0008265/Sjc_0002376/Sjc_0005747/Sjc_0003380/Sjc_0005207/Sjc_0007224/Sjc_0003773/Sjc_0000739/Sjc_0003073/Sjc_0007490/Sjc_0006846/Sjc_0003512/Sjc_0006945/Sjc_0004278/Sjc_0007319/Sjc_0002676/Sjc_0000985/Sjc_0008959/Sjc_0007287/Sjc_0007768/Sjc_0001396/Sjc_0006754/Sjc_0006160/Sjc_0001407/Sjc_0004980/Sjc_0003787/Sjc_0000580/Sjc_0007968/Sjc…
GO:0023061	signal release	239	-0.47315	-1.70087	0.00109649	0.0130482	0.00931717	2094	tags=44%, list=25%, signal=34%	Sjc_0008948/Sjc_0004888/Sjc_0000412/Sjc_0007378/Sjc_0009167/Sjc_0000201/Sjc_0002718/Sjc_0003038/Sjc_0006476/Sjc_0003506/Sjc_0005553/Sjc_0001426/Sjc_0003341/Sjc_0002624/Sjc_0007261/Sjc_0001546/Sjc_0001149/Sjc_0004809/Sjc_0005434/Sjc_0002586/Sjc_0007215/Sjc_0002660/Sjc_0006273/Sjc_0006808/Sjc_0009026/Sjc_0003882/Sjc_0009232/Sjc_0004352/Sjc_0008801/Sjc_0002190/Sjc_0003305/Sjc_0004334/Sjc_0001267/Sjc…
GO:0035107	appendage morphogenesis	220	-0.425689	-1.52247	0.00109649	0.0130482	0.00931717	2172	tags=31%, list=26%, signal=24%	Sjc_0003145/Sjc_0003547/Sjc_0001297/Sjc_0002784/Sjc_0003768/Sjc_0003305/Sjc_0009116/Sjc_0005044/Sjc_0002376/Sjc_0004798/Sjc_0002104/Sjc_0000813/Sjc_0003976/Sjc_0007980/Sjc_0002848/Sjc_0008876/Sjc_0000402/Sjc_0004636/Sjc_0008959/Sjc_0008936/Sjc_0007987/Sjc_0007768/Sjc_0009265/Sjc_0005772/Sjc_0002339/Sjc_0000165/Sjc_0004530/Sjc_0003704/Sjc_0004168/Sjc_0008606/Sjc_0007968/Sjc_0003003/Sjc_0000409/Sjc…
GO:0048592	eye morphogenesis	247	-0.42244	-1.51911	0.00109649	0.0130482	0.00931717	2156	tags=33%, list=25%, signal=25%	Sjc_0001297/Sjc_0002665/Sjc_0006048/Sjc_0003738/Sjc_0006979/Sjc_0003768/Sjc_0007949/Sjc_0003305/Sjc_0005044/Sjc_0008265/Sjc_0000982/Sjc_0002104/Sjc_0007441/Sjc_0000043/Sjc_0003775/Sjc_0003073/Sjc_0006846/Sjc_0002877/Sjc_0008876/Sjc_0008959/Sjc_0003321/Sjc_0000971/Sjc_0007287/Sjc_0005772/Sjc_0002339/Sjc_0006606/Sjc_0004680/Sjc_0005560/Sjc_0001407/Sjc_0001069/Sjc_0000495/Sjc_0008807/Sjc_0008729/Sjc…
GO:0051051	negative regulation of transport	224	-0.422374	-1.51263	0.00109649	0.0130482	0.00931717	2221	tags=32%, list=26%, signal=24%	Sjc_0001184/Sjc_0006652/Sjc_0005286/Sjc_0000150/Sjc_0008801/Sjc_0003305/Sjc_0002783/Sjc_0002623/Sjc_0004553/Sjc_0003380/Sjc_0003775/Sjc_0001271/Sjc_0002671/Sjc_0003773/Sjc_0006170/Sjc_0003512/Sjc_0007319/Sjc_0002672/Sjc_0003162/Sjc_0008959/Sjc_0002191/Sjc_0007287/Sjc_0000014/Sjc_0004793/Sjc_0006963/Sjc_0001272/Sjc_0006666/Sjc_0009243/Sjc_0008710/Sjc_0005806/Sjc_0009457/Sjc_0008960/Sjc_0008484/Sjc…
GO:0097485	neuron projection guidance	228	-0.480912	-1.72503	0.00109649	0.0130482	0.00931717	2364	tags=39%, list=28%, signal=29%	Sjc_0003335/Sjc_0007320/Sjc_0009501/Sjc_0009026/Sjc_0005006/Sjc_0004712/Sjc_0004634/Sjc_0003882/Sjc_0006113/Sjc_0001193/Sjc_0006048/Sjc_0000404/Sjc_0000764/Sjc_0003305/Sjc_0005044/Sjc_0007072/Sjc_0002623/Sjc_0005747/Sjc_0004024/Sjc_0008441/Sjc_0003073/Sjc_0001215/Sjc_0003512/Sjc_0006945/Sjc_0003835/Sjc_0000889/Sjc_0000985/Sjc_0008959/Sjc_0008803/Sjc_0008682/Sjc_0007073/Sjc_0007768/Sjc_0006415/Sjc…
GO:1903530	regulation of secretion by cell	244	-0.472869	-1.70136	0.00109649	0.0130482	0.00931717	2127	tags=35%, list=25%, signal=27%	Sjc_0004352/Sjc_0006071/Sjc_0005358/Sjc_0008801/Sjc_0003305/Sjc_0004334/Sjc_0002783/Sjc_0001267/Sjc_0003380/Sjc_0005207/Sjc_0003775/Sjc_0002417/Sjc_0008889/Sjc_0005919/Sjc_0006527/Sjc_0003512/Sjc_0006838/Sjc_0008959/Sjc_0002191/Sjc_0007287/Sjc_0000014/Sjc_0005960/Sjc_0002606/Sjc_0004793/Sjc_0009031/Sjc_0006963/Sjc_0006561/Sjc_0005455/Sjc_0006666/Sjc_0009243/Sjc_0006814/Sjc_0005806/Sjc_0005615/Sjc…
GO:0001667	ameboidal-type cell migration	245	-0.449499	-1.6168	0.00109769	0.0130482	0.00931717	2221	tags=33%, list=26%, signal=25%	Sjc_0001184/Sjc_0007780/Sjc_0006093/Sjc_0005072/Sjc_0002665/Sjc_0006048/Sjc_0002784/Sjc_0003738/Sjc_0006979/Sjc_0003768/Sjc_0001869/Sjc_0003305/Sjc_0001398/Sjc_0002623/Sjc_0004339/Sjc_0003380/Sjc_0005207/Sjc_0008441/Sjc_0007224/Sjc_0008486/Sjc_0002707/Sjc_0003976/Sjc_0006354/Sjc_0003512/Sjc_0006591/Sjc_0004636/Sjc_0008959/Sjc_0008682/Sjc_0007287/Sjc_0007768/Sjc_0001396/Sjc_0008357/Sjc_0005306/Sjc…
GO:0007626	locomotory behavior	234	-0.484338	-1.73623	0.00109769	0.0130482	0.00931717	1982	tags=43%, list=23%, signal=34%	Sjc_0007320/Sjc_0006972/Sjc_0006808/Sjc_0005815/Sjc_0007926/Sjc_0003937/Sjc_0004523/Sjc_0003882/Sjc_0007163/Sjc_0000150/Sjc_0003794/Sjc_0002665/Sjc_0003738/Sjc_0002376/Sjc_0005747/Sjc_0007429/Sjc_0006623/Sjc_0004908/Sjc_0005207/Sjc_0005897/Sjc_0008160/Sjc_0002417/Sjc_0003073/Sjc_0001762/Sjc_0006846/Sjc_0005707/Sjc_0004278/Sjc_0002676/Sjc_0002999/Sjc_0000985/Sjc_0002191/Sjc_0007764/Sjc_0007287/Sjc…
GO:0050890	cognition	245	-0.482256	-1.73462	0.00109769	0.0130482	0.00931717	2112	tags=34%, list=25%, signal=26%	Sjc_0002583/Sjc_0006979/Sjc_0003305/Sjc_0001398/Sjc_0008265/Sjc_0002376/Sjc_0005747/Sjc_0003380/Sjc_0005207/Sjc_0007224/Sjc_0003773/Sjc_0000739/Sjc_0003073/Sjc_0007490/Sjc_0006846/Sjc_0003512/Sjc_0006945/Sjc_0004278/Sjc_0007319/Sjc_0002676/Sjc_0000985/Sjc_0008959/Sjc_0007287/Sjc_0007768/Sjc_0001396/Sjc_0006754/Sjc_0006160/Sjc_0001407/Sjc_0004980/Sjc_0003787/Sjc_0000580/Sjc_0007968/Sjc_0009243/Sjc…
GO:0040017	positive regulation of locomotion	230	-0.45082	-1.61464	0.0010989	0.0130482	0.00931717	2450	tags=41%, list=29%, signal=30%	Sjc_0002164/Sjc_0006486/Sjc_0003084/Sjc_0008378/Sjc_0007478/Sjc_0003335/Sjc_0007320/Sjc_0005815/Sjc_0009501/Sjc_0007926/Sjc_0009026/Sjc_0005006/Sjc_0003882/Sjc_0001184/Sjc_0005072/Sjc_0003768/Sjc_0003305/Sjc_0001398/Sjc_0005044/Sjc_0002623/Sjc_0004339/Sjc_0003380/Sjc_0004024/Sjc_0000043/Sjc_0007224/Sjc_0008160/Sjc_0009123/Sjc_0002671/Sjc_0003773/Sjc_0006448/Sjc_0006124/Sjc_0003512/Sjc_0006945/Sjc…
GO:0048736	appendage development	236	-0.411588	-1.47742	0.0010989	0.0130482	0.00931717	2172	tags=30%, list=26%, signal=23%	Sjc_0003145/Sjc_0003547/Sjc_0001297/Sjc_0002784/Sjc_0003768/Sjc_0003305/Sjc_0009116/Sjc_0005044/Sjc_0002376/Sjc_0004798/Sjc_0002104/Sjc_0000813/Sjc_0003976/Sjc_0007980/Sjc_0002848/Sjc_0006945/Sjc_0008876/Sjc_0000402/Sjc_0004636/Sjc_0008959/Sjc_0008936/Sjc_0007987/Sjc_0007768/Sjc_0009265/Sjc_0005772/Sjc_0002339/Sjc_0000165/Sjc_0004530/Sjc_0003704/Sjc_0004168/Sjc_0008606/Sjc_0007968/Sjc_0003003/Sjc…
GO:1905114	cell surface receptor signaling pathway involved in cell-cell signaling	235	-0.440515	-1.58022	0.0010989	0.0130482	0.00931717	2362	tags=37%, list=28%, signal=28%	Sjc_0007550/Sjc_0007320/Sjc_0009501/Sjc_0004712/Sjc_0003882/Sjc_0001281/Sjc_0002897/Sjc_0007780/Sjc_0005072/Sjc_0009232/Sjc_0005286/Sjc_0002784/Sjc_0003768/Sjc_0006661/Sjc_0003305/Sjc_0004334/Sjc_0005044/Sjc_0001255/Sjc_0002623/Sjc_0004553/Sjc_0005701/Sjc_0005207/Sjc_0000043/Sjc_0007224/Sjc_0009123/Sjc_0007980/Sjc_0001215/Sjc_0006945/Sjc_0002676/Sjc_0008959/Sjc_0008936/Sjc_0007987/Sjc_0002339/Sjc…
GO:0048568	embryonic organ development	218	-0.430497	-1.53763	0.00110011	0.0130482	0.00931717	2068	tags=32%, list=24%, signal=25%	Sjc_0003305/Sjc_0003361/Sjc_0001398/Sjc_0005044/Sjc_0004339/Sjc_0006894/Sjc_0005207/Sjc_0002104/Sjc_0000043/Sjc_0008160/Sjc_0003775/Sjc_0002877/Sjc_0001215/Sjc_0003512/Sjc_0008876/Sjc_0003835/Sjc_0008959/Sjc_0001396/Sjc_0006235/Sjc_0002339/Sjc_0005560/Sjc_0008606/Sjc_0001069/Sjc_0001877/Sjc_0005045/Sjc_0005615/Sjc_0003012/Sjc_0005025/Sjc_0008592/Sjc_0000180/Sjc_0006445/Sjc_0003445/Sjc_0008392/Sjc…
GO:0072358	cardiovascular system development	214	-0.497153	-1.77338	0.00110132	0.0130482	0.00931717	2221	tags=40%, list=26%, signal=30%	Sjc_0001184/Sjc_0007780/Sjc_0007724/Sjc_0002784/Sjc_0003768/Sjc_0006499/Sjc_0003305/Sjc_0005044/Sjc_0000194/Sjc_0002623/Sjc_0004798/Sjc_0004339/Sjc_0000534/Sjc_0005207/Sjc_0002104/Sjc_0007224/Sjc_0009123/Sjc_0001307/Sjc_0003698/Sjc_0003976/Sjc_0006846/Sjc_0001215/Sjc_0003512/Sjc_0003835/Sjc_0008959/Sjc_0006880/Sjc_0007287/Sjc_0003867/Sjc_0000014/Sjc_0009335/Sjc_0004530/Sjc_0008606/Sjc_0005306/Sjc…
GO:0001944	vasculature development	213	-0.498221	-1.77643	0.00110254	0.0130482	0.00931717	2221	tags=40%, list=26%, signal=31%	Sjc_0001184/Sjc_0007780/Sjc_0007724/Sjc_0002784/Sjc_0003768/Sjc_0006499/Sjc_0003305/Sjc_0005044/Sjc_0000194/Sjc_0002623/Sjc_0004798/Sjc_0004339/Sjc_0000534/Sjc_0005207/Sjc_0002104/Sjc_0007224/Sjc_0009123/Sjc_0001307/Sjc_0003698/Sjc_0003976/Sjc_0006846/Sjc_0001215/Sjc_0003512/Sjc_0003835/Sjc_0008959/Sjc_0006880/Sjc_0007287/Sjc_0003867/Sjc_0000014/Sjc_0009335/Sjc_0004530/Sjc_0008606/Sjc_0005306/Sjc…
GO:0007600	sensory perception	213	-0.461219	-1.6445	0.00110254	0.0130482	0.00931717	1829	tags=33%, list=21%, signal=27%	Sjc_0003773/Sjc_0007972/Sjc_0005467/Sjc_0003073/Sjc_0007980/Sjc_0003779/Sjc_0006170/Sjc_0003512/Sjc_0004278/Sjc_0002676/Sjc_0003162/Sjc_0001804/Sjc_0000014/Sjc_0006235/Sjc_0002339/Sjc_0003342/Sjc_0000279/Sjc_0004680/Sjc_0002382/Sjc_0003704/Sjc_0001407/Sjc_0001069/Sjc_0000580/Sjc_0009243/Sjc_0003837/Sjc_0005806/Sjc_0004789/Sjc_0009119/Sjc_0000621/Sjc_0007486/Sjc_0009120/Sjc_0009121/Sjc_0009644/Sjc…
GO:0055065	metal ion homeostasis	210	-0.413926	-1.47539	0.00110497	0.0130482	0.00931717	2361	tags=34%, list=28%, signal=25%	Sjc_0007320/Sjc_0004447/Sjc_0006972/Sjc_0005815/Sjc_0003937/Sjc_0008730/Sjc_0003811/Sjc_0005072/Sjc_0002583/Sjc_0006661/Sjc_0003305/Sjc_0001398/Sjc_0008265/Sjc_0002623/Sjc_0003380/Sjc_0006623/Sjc_0004908/Sjc_0008486/Sjc_0007962/Sjc_0007948/Sjc_0002467/Sjc_0007490/Sjc_0003512/Sjc_0004278/Sjc_0002676/Sjc_0008959/Sjc_0005083/Sjc_0001396/Sjc_0008787/Sjc_0000014/Sjc_0006235/Sjc_0005960/Sjc_0000792/Sjc…
GO:0048563	post-embryonic animal organ morphogenesis	209	-0.416272	-1.48192	0.00110865	0.0130482	0.00931717	2205	tags=30%, list=26%, signal=23%	Sjc_0006113/Sjc_0003145/Sjc_0003547/Sjc_0001297/Sjc_0002784/Sjc_0003738/Sjc_0003768/Sjc_0002462/Sjc_0003305/Sjc_0009116/Sjc_0002376/Sjc_0002104/Sjc_0000813/Sjc_0003976/Sjc_0007980/Sjc_0002848/Sjc_0001215/Sjc_0008876/Sjc_0000402/Sjc_0004636/Sjc_0008959/Sjc_0008936/Sjc_0007987/Sjc_0007768/Sjc_0009265/Sjc_0005772/Sjc_0002339/Sjc_0000165/Sjc_0003704/Sjc_0004168/Sjc_0007968/Sjc_0003003/Sjc_0000409/Sjc…
GO:0007560	imaginal disc morphogenesis	204	-0.421947	-1.49945	0.00111111	0.0130482	0.00931717	2172	tags=30%, list=26%, signal=23%	Sjc_0003145/Sjc_0003547/Sjc_0001297/Sjc_0002784/Sjc_0003738/Sjc_0003768/Sjc_0002462/Sjc_0003305/Sjc_0009116/Sjc_0002376/Sjc_0002104/Sjc_0000813/Sjc_0003976/Sjc_0007980/Sjc_0002848/Sjc_0001215/Sjc_0008876/Sjc_0000402/Sjc_0004636/Sjc_0008959/Sjc_0008936/Sjc_0007987/Sjc_0007768/Sjc_0009265/Sjc_0005772/Sjc_0002339/Sjc_0000165/Sjc_0003704/Sjc_0004168/Sjc_0007968/Sjc_0003003/Sjc_0000409/Sjc_0007815/Sjc…
GO:0015672	monovalent inorganic cation transport	203	-0.430336	-1.52896	0.00111111	0.0130482	0.00931717	2334	tags=40%, list=27%, signal=30%	Sjc_0005815/Sjc_0005514/Sjc_0005006/Sjc_0002833/Sjc_0004613/Sjc_0009312/Sjc_0003717/Sjc_0007163/Sjc_0005072/Sjc_0006652/Sjc_0002583/Sjc_0008671/Sjc_0001398/Sjc_0000145/Sjc_0002623/Sjc_0004908/Sjc_0002671/Sjc_0005597/Sjc_0003779/Sjc_0005013/Sjc_0006170/Sjc_0009770/Sjc_0006556/Sjc_0007319/Sjc_0007089/Sjc_0002672/Sjc_0001396/Sjc_0003591/Sjc_0006235/Sjc_0005960/Sjc_0005515/Sjc_0002382/Sjc_0004725/Sjc…
GO:0007416	synapse assembly	193	-0.474629	-1.68325	0.00111359	0.0130482	0.00931717	1994	tags=33%, list=23%, signal=26%	Sjc_0007072/Sjc_0002623/Sjc_0000982/Sjc_0005207/Sjc_0002671/Sjc_0007980/Sjc_0007490/Sjc_0003512/Sjc_0006945/Sjc_0005707/Sjc_0006591/Sjc_0002676/Sjc_0004636/Sjc_0002672/Sjc_0002191/Sjc_0007073/Sjc_0007287/Sjc_0007768/Sjc_0001973/Sjc_0006963/Sjc_0004980/Sjc_0005306/Sjc_0007293/Sjc_0008710/Sjc_0006814/Sjc_0000180/Sjc_0009644/Sjc_0006445/Sjc_0003532/Sjc_0005360/Sjc_0004939/Sjc_0009316/Sjc_0007489/Sjc…
GO:0010631	epithelial cell migration	193	-0.451375	-1.60078	0.00111359	0.0130482	0.00931717	2221	tags=33%, list=26%, signal=25%	Sjc_0001184/Sjc_0007780/Sjc_0006093/Sjc_0005072/Sjc_0002665/Sjc_0006048/Sjc_0002784/Sjc_0003738/Sjc_0006979/Sjc_0003768/Sjc_0001869/Sjc_0003305/Sjc_0002623/Sjc_0004339/Sjc_0003380/Sjc_0005207/Sjc_0008441/Sjc_0007224/Sjc_0002707/Sjc_0003976/Sjc_0006354/Sjc_0003512/Sjc_0006591/Sjc_0004636/Sjc_0008959/Sjc_0007287/Sjc_0008357/Sjc_0005306/Sjc_0007968/Sjc_0006814/Sjc_0006095/Sjc_0005615/Sjc_0004628/Sjc…
GO:0010769	regulation of cell morphogenesis involved in differentiation	185	-0.434274	-1.53825	0.00111483	0.0130482	0.00931717	2861	tags=44%, list=34%, signal=30%	Sjc_0003982/Sjc_0006099/Sjc_0006703/Sjc_0001318/Sjc_0003877/Sjc_0002931/Sjc_0008948/Sjc_0009290/Sjc_0000278/Sjc_0008620/Sjc_0002011/Sjc_0005553/Sjc_0009103/Sjc_0006100/Sjc_0007280/Sjc_0005434/Sjc_0002660/Sjc_0003084/Sjc_0007478/Sjc_0003335/Sjc_0007320/Sjc_0006808/Sjc_0002234/Sjc_0009026/Sjc_0005006/Sjc_0002168/Sjc_0003882/Sjc_0003145/Sjc_0002583/Sjc_0003768/Sjc_0007949/Sjc_0007072/Sjc_0002623/Sjc…
GO:0001568	blood vessel development	186	-0.519459	-1.83911	0.00111857	0.0130482	0.00931717	2221	tags=41%, list=26%, signal=31%	Sjc_0001184/Sjc_0007780/Sjc_0007724/Sjc_0002784/Sjc_0003768/Sjc_0006499/Sjc_0003305/Sjc_0005044/Sjc_0000194/Sjc_0002623/Sjc_0004798/Sjc_0004339/Sjc_0000534/Sjc_0005207/Sjc_0002104/Sjc_0007224/Sjc_0003976/Sjc_0006846/Sjc_0001215/Sjc_0003512/Sjc_0003835/Sjc_0008959/Sjc_0006880/Sjc_0007287/Sjc_0003867/Sjc_0000014/Sjc_0009335/Sjc_0004530/Sjc_0008606/Sjc_0005306/Sjc_0006881/Sjc_0003003/Sjc_0006992/Sjc…
GO:0006836	neurotransmitter transport	191	-0.509107	-1.80082	0.00111857	0.0130482	0.00931717	2193	tags=38%, list=26%, signal=29%	Sjc_0005072/Sjc_0009232/Sjc_0002665/Sjc_0004352/Sjc_0002190/Sjc_0004668/Sjc_0003380/Sjc_0006623/Sjc_0004908/Sjc_0005207/Sjc_0003624/Sjc_0002417/Sjc_0007962/Sjc_0002671/Sjc_0008889/Sjc_0006448/Sjc_0006527/Sjc_0006591/Sjc_0007089/Sjc_0002672/Sjc_0002999/Sjc_0006838/Sjc_0002191/Sjc_0005675/Sjc_0007287/Sjc_0007768/Sjc_0006754/Sjc_0006606/Sjc_0005137/Sjc_0004793/Sjc_0009031/Sjc_0006963/Sjc_0005455/Sjc…
GO:0030900	forebrain development	191	-0.497701	-1.76047	0.00111857	0.0130482	0.00931717	2068	tags=40%, list=24%, signal=31%	Sjc_0003305/Sjc_0001398/Sjc_0005044/Sjc_0001553/Sjc_0002623/Sjc_0004798/Sjc_0005207/Sjc_0005897/Sjc_0004024/Sjc_0007224/Sjc_0004303/Sjc_0003073/Sjc_0006124/Sjc_0006945/Sjc_0008025/Sjc_0000907/Sjc_0002676/Sjc_0003835/Sjc_0008959/Sjc_0007287/Sjc_0007768/Sjc_0006286/Sjc_0001396/Sjc_0006235/Sjc_0002339/Sjc_0001407/Sjc_0001069/Sjc_0008807/Sjc_0000438/Sjc_0005045/Sjc_0009119/Sjc_0009120/Sjc_0004628/Sjc…
GO:0090132	epithelium migration	194	-0.45384	-1.60704	0.00111857	0.0130482	0.00931717	2221	tags=34%, list=26%, signal=25%	Sjc_0001184/Sjc_0007780/Sjc_0006093/Sjc_0005072/Sjc_0002665/Sjc_0006048/Sjc_0002784/Sjc_0003738/Sjc_0006979/Sjc_0003768/Sjc_0001869/Sjc_0003305/Sjc_0002623/Sjc_0004339/Sjc_0003380/Sjc_0005207/Sjc_0008441/Sjc_0007224/Sjc_0002707/Sjc_0003976/Sjc_0006354/Sjc_0003512/Sjc_0006591/Sjc_0004636/Sjc_0008959/Sjc_0007287/Sjc_0007285/Sjc_0008357/Sjc_0005306/Sjc_0007968/Sjc_0006814/Sjc_0006095/Sjc_0005615/Sjc…
GO:0097305	response to alcohol	194	-0.45115	-1.59752	0.00111857	0.0130482	0.00931717	784	tags=20%, list=9%, signal=19%	Sjc_0009644/Sjc_0008960/Sjc_0009102/Sjc_0009104/Sjc_0006129/Sjc_0001525/Sjc_0003470/Sjc_0009336/Sjc_0006237/Sjc_0002621/Sjc_0004998/Sjc_0006904/Sjc_0002356/Sjc_0005238/Sjc_0009293/Sjc_0009169/Sjc_0009704/Sjc_0000937/Sjc_0009693/Sjc_0008379/Sjc_0008398/Sjc_0008133/Sjc_0006075/Sjc_0004155/Sjc_0002622/Sjc_0007275/Sjc_0005479/Sjc_0001025/Sjc_0008381/Sjc_0005480/Sjc_0004117/Sjc_0001890/Sjc_0004026/Sjc…
GO:0007186	G protein-coupled receptor signaling pathway	182	-0.536344	-1.89707	0.00111982	0.0130482	0.00931717	2031	tags=44%, list=24%, signal=34%	Sjc_0008265/Sjc_0000420/Sjc_0001267/Sjc_0003380/Sjc_0007429/Sjc_0008441/Sjc_0001307/Sjc_0007972/Sjc_0005467/Sjc_0003073/Sjc_0007980/Sjc_0003512/Sjc_0003026/Sjc_0000054/Sjc_0001852/Sjc_0006030/Sjc_0006235/Sjc_0000792/Sjc_0004530/Sjc_0004936/Sjc_0006992/Sjc_0009243/Sjc_0000438/Sjc_0004789/Sjc_0001306/Sjc_0000467/Sjc_0004952/Sjc_0009209/Sjc_0000180/Sjc_0009644/Sjc_0006445/Sjc_0000355/Sjc_0004528/Sjc…
GO:0043269	regulation of ion transport	197	-0.481406	-1.70466	0.00111982	0.0130482	0.00931717	2390	tags=38%, list=28%, signal=28%	Sjc_0008378/Sjc_0007320/Sjc_0004447/Sjc_0006808/Sjc_0005815/Sjc_0005006/Sjc_0004613/Sjc_0009312/Sjc_0001184/Sjc_0005072/Sjc_0006652/Sjc_0000150/Sjc_0002583/Sjc_0001398/Sjc_0002623/Sjc_0003380/Sjc_0006623/Sjc_0005207/Sjc_0002417/Sjc_0002671/Sjc_0003773/Sjc_0005013/Sjc_0006170/Sjc_0003512/Sjc_0007319/Sjc_0002676/Sjc_0002672/Sjc_0002191/Sjc_0001396/Sjc_0006235/Sjc_0005960/Sjc_0004793/Sjc_0009031/Sjc…
GO:0090130	tissue migration	196	-0.454137	-1.60873	0.00111982	0.0130482	0.00931717	2221	tags=34%, list=26%, signal=25%	Sjc_0001184/Sjc_0007780/Sjc_0006093/Sjc_0005072/Sjc_0002665/Sjc_0006048/Sjc_0002784/Sjc_0003738/Sjc_0006979/Sjc_0003768/Sjc_0001869/Sjc_0003305/Sjc_0002623/Sjc_0004339/Sjc_0003380/Sjc_0005207/Sjc_0008441/Sjc_0007224/Sjc_0002707/Sjc_0003976/Sjc_0006354/Sjc_0003512/Sjc_0006591/Sjc_0004636/Sjc_0008959/Sjc_0007287/Sjc_0007285/Sjc_0008357/Sjc_0005306/Sjc_0007968/Sjc_0006814/Sjc_0006095/Sjc_0005615/Sjc…
GO:0010721	negative regulation of cell development	181	-0.432325	-1.52779	0.00112233	0.0130482	0.00931717	2539	tags=36%, list=30%, signal=26%	Sjc_0007203/Sjc_0003528/Sjc_0009267/Sjc_0002660/Sjc_0001930/Sjc_0003084/Sjc_0007478/Sjc_0007550/Sjc_0007320/Sjc_0006972/Sjc_0003937/Sjc_0005006/Sjc_0003882/Sjc_0006048/Sjc_0000404/Sjc_0007949/Sjc_0003305/Sjc_0005044/Sjc_0002623/Sjc_0006623/Sjc_0000043/Sjc_0007224/Sjc_0001307/Sjc_0007980/Sjc_0006846/Sjc_0006945/Sjc_0008959/Sjc_0002701/Sjc_0007287/Sjc_0007768/Sjc_0004299/Sjc_0004680/Sjc_0001069/Sjc…
GO:0048737	imaginal disc-derived appendage development	181	-0.442687	-1.5644	0.00112233	0.0130482	0.00931717	2172	tags=31%, list=26%, signal=24%	Sjc_0003145/Sjc_0003547/Sjc_0001297/Sjc_0002784/Sjc_0003768/Sjc_0003305/Sjc_0009116/Sjc_0002376/Sjc_0002104/Sjc_0000813/Sjc_0003976/Sjc_0007980/Sjc_0002848/Sjc_0006945/Sjc_0008876/Sjc_0000402/Sjc_0004636/Sjc_0008959/Sjc_0008936/Sjc_0007987/Sjc_0007768/Sjc_0009265/Sjc_0005772/Sjc_0002339/Sjc_0000165/Sjc_0003704/Sjc_0004168/Sjc_0007968/Sjc_0003003/Sjc_0000409/Sjc_0007815/Sjc_0008739/Sjc_0004628/Sjc…
GO:0051961	negative regulation of nervous system development	198	-0.429551	-1.51967	0.0011236	0.0130482	0.00931717	2482	tags=36%, list=29%, signal=26%	Sjc_0009267/Sjc_0002660/Sjc_0002164/Sjc_0003084/Sjc_0007478/Sjc_0007550/Sjc_0007320/Sjc_0009026/Sjc_0005006/Sjc_0003882/Sjc_0007724/Sjc_0005286/Sjc_0003794/Sjc_0006048/Sjc_0000404/Sjc_0007949/Sjc_0003305/Sjc_0005044/Sjc_0002623/Sjc_0004553/Sjc_0006623/Sjc_0007224/Sjc_0001307/Sjc_0007980/Sjc_0006846/Sjc_0006945/Sjc_0005707/Sjc_0008959/Sjc_0002701/Sjc_0007287/Sjc_0005306/Sjc_0001069/Sjc_0007293/Sjc…
GO:0035114	imaginal disc-derived appendage morphogenesis	178	-0.443562	-1.56459	0.00112613	0.0130482	0.00931717	2172	tags=31%, list=26%, signal=24%	Sjc_0003145/Sjc_0003547/Sjc_0001297/Sjc_0002784/Sjc_0003768/Sjc_0003305/Sjc_0009116/Sjc_0002376/Sjc_0002104/Sjc_0000813/Sjc_0003976/Sjc_0007980/Sjc_0002848/Sjc_0008876/Sjc_0000402/Sjc_0004636/Sjc_0008959/Sjc_0008936/Sjc_0007987/Sjc_0007768/Sjc_0009265/Sjc_0005772/Sjc_0002339/Sjc_0000165/Sjc_0003704/Sjc_0004168/Sjc_0007968/Sjc_0003003/Sjc_0000409/Sjc_0007815/Sjc_0008739/Sjc_0004628/Sjc_0008738/Sjc…
GO:0007517	muscle organ development	176	-0.500341	-1.76344	0.0011274	0.0130482	0.00931717	2315	tags=44%, list=27%, signal=33%	Sjc_0002234/Sjc_0009026/Sjc_0005006/Sjc_0004523/Sjc_0008730/Sjc_0004319/Sjc_0001193/Sjc_0005072/Sjc_0005286/Sjc_0000150/Sjc_0000404/Sjc_0006499/Sjc_0003305/Sjc_0005044/Sjc_0000982/Sjc_0005207/Sjc_0000043/Sjc_0003073/Sjc_0006535/Sjc_0006846/Sjc_0006945/Sjc_0007319/Sjc_0008959/Sjc_0002352/Sjc_0008936/Sjc_0006880/Sjc_0008682/Sjc_0007987/Sjc_0007287/Sjc_0007768/Sjc_0004850/Sjc_0006415/Sjc_0009335/Sjc…
GO:0030155	regulation of cell adhesion	176	-0.502482	-1.77098	0.0011274	0.0130482	0.00931717	2361	tags=41%, list=28%, signal=30%	Sjc_0007320/Sjc_0004447/Sjc_0006808/Sjc_0002234/Sjc_0009501/Sjc_0005006/Sjc_0003882/Sjc_0007780/Sjc_0006652/Sjc_0003768/Sjc_0003305/Sjc_0000145/Sjc_0005044/Sjc_0002623/Sjc_0004339/Sjc_0000043/Sjc_0009123/Sjc_0000353/Sjc_0008645/Sjc_0003976/Sjc_0006170/Sjc_0003512/Sjc_0008959/Sjc_0007287/Sjc_0007768/Sjc_0000014/Sjc_0003342/Sjc_0004530/Sjc_0004680/Sjc_0003704/Sjc_0006659/Sjc_0000669/Sjc_0005045/Sjc…
GO:0035120	post-embryonic appendage morphogenesis	177	-0.445454	-1.56904	0.0011274	0.0130482	0.00931717	2172	tags=32%, list=26%, signal=24%	Sjc_0003145/Sjc_0003547/Sjc_0001297/Sjc_0002784/Sjc_0003768/Sjc_0003305/Sjc_0009116/Sjc_0002376/Sjc_0002104/Sjc_0000813/Sjc_0003976/Sjc_0007980/Sjc_0002848/Sjc_0008876/Sjc_0000402/Sjc_0004636/Sjc_0008959/Sjc_0008936/Sjc_0007987/Sjc_0007768/Sjc_0009265/Sjc_0005772/Sjc_0002339/Sjc_0000165/Sjc_0003704/Sjc_0004168/Sjc_0007968/Sjc_0003003/Sjc_0000409/Sjc_0007815/Sjc_0008739/Sjc_0004628/Sjc_0008738/Sjc…
GO:0043547	positive regulation of GTPase activity	173	-0.475024	-1.67197	0.0011274	0.0130482	0.00931717	2854	tags=49%, list=34%, signal=33%	Sjc_0008166/Sjc_0001318/Sjc_0000455/Sjc_0008875/Sjc_0001030/Sjc_0003719/Sjc_0008948/Sjc_0000201/Sjc_0002011/Sjc_0005124/Sjc_0001546/Sjc_0001957/Sjc_0004809/Sjc_0005777/Sjc_0006348/Sjc_0009267/Sjc_0007215/Sjc_0005054/Sjc_0007382/Sjc_0008711/Sjc_0007814/Sjc_0006972/Sjc_0002234/Sjc_0008730/Sjc_0001552/Sjc_0006093/Sjc_0004828/Sjc_0002717/Sjc_0003305/Sjc_0002623/Sjc_0004339/Sjc_0008167/Sjc_0008441/Sjc…
GO:0048511	rhythmic process	173	-0.507273	-1.78548	0.0011274	0.0130482	0.00931717	1668	tags=34%, list=20%, signal=28%	Sjc_0003512/Sjc_0004278/Sjc_0007319/Sjc_0002676/Sjc_0000985/Sjc_0008959/Sjc_0008936/Sjc_0007987/Sjc_0007287/Sjc_0006754/Sjc_0000792/Sjc_0005137/Sjc_0005314/Sjc_0001069/Sjc_0008739/Sjc_0004178/Sjc_0008738/Sjc_0008131/Sjc_0006445/Sjc_0003532/Sjc_0008960/Sjc_0003666/Sjc_0001893/Sjc_0008861/Sjc_0004979/Sjc_0003924/Sjc_0001525/Sjc_0003470/Sjc_0009336/Sjc_0004907/Sjc_0005944/Sjc_0008362/Sjc_0006904/Sjc…
GO:0008015	blood circulation	168	-0.563335	-1.98093	0.00112867	0.0130482	0.00931717	2235	tags=46%, list=26%, signal=34%	Sjc_0007163/Sjc_0001184/Sjc_0007780/Sjc_0007314/Sjc_0001193/Sjc_0005072/Sjc_0002665/Sjc_0002784/Sjc_0002583/Sjc_0003305/Sjc_0001398/Sjc_0001553/Sjc_0002623/Sjc_0004339/Sjc_0003380/Sjc_0006623/Sjc_0005207/Sjc_0001916/Sjc_0002671/Sjc_0003512/Sjc_0005547/Sjc_0002672/Sjc_0008959/Sjc_0001396/Sjc_0000014/Sjc_0006235/Sjc_0005455/Sjc_0000580/Sjc_0006992/Sjc_0001877/Sjc_0005806/Sjc_0008804/Sjc_0007486/Sjc…
GO:0002791	regulation of peptide secretion	142	-0.464536	-1.61247	0.0011325	0.0130482	0.00931717	1443	tags=25%, list=17%, signal=21%	Sjc_0000014/Sjc_0005960/Sjc_0006561/Sjc_0006666/Sjc_0009243/Sjc_0005806/Sjc_0005615/Sjc_0000180/Sjc_0006445/Sjc_0008960/Sjc_0007885/Sjc_0001790/Sjc_0005432/Sjc_0001853/Sjc_0001928/Sjc_0000044/Sjc_0007942/Sjc_0000107/Sjc_0004920/Sjc_0009336/Sjc_0008096/Sjc_0008651/Sjc_0009040/Sjc_0004336/Sjc_0009704/Sjc_0000937/Sjc_0006075/Sjc_0006136/Sjc_0009298/Sjc_0007029/Sjc_0008495/Sjc_0001890/Sjc_0008961/Sjc…
GO:0003012	muscle system process	167	-0.536954	-1.88556	0.0011325	0.0130482	0.00931717	2334	tags=45%, list=27%, signal=33%	Sjc_0005815/Sjc_0000110/Sjc_0005006/Sjc_0004523/Sjc_0000867/Sjc_0003717/Sjc_0001184/Sjc_0007780/Sjc_0005072/Sjc_0003768/Sjc_0001398/Sjc_0001553/Sjc_0002623/Sjc_0001267/Sjc_0004339/Sjc_0003380/Sjc_0005207/Sjc_0008486/Sjc_0002671/Sjc_0006535/Sjc_0003512/Sjc_0005547/Sjc_0002672/Sjc_0002999/Sjc_0002191/Sjc_0007768/Sjc_0001396/Sjc_0004743/Sjc_0006235/Sjc_0004299/Sjc_0002382/Sjc_0007447/Sjc_0005455/Sjc…
GO:0007623	circadian rhythm	139	-0.468268	-1.62204	0.0011325	0.0130482	0.00931717	2353	tags=40%, list=28%, signal=30%	Sjc_0006972/Sjc_0003937/Sjc_0002833/Sjc_0009312/Sjc_0007163/Sjc_0000150/Sjc_0002665/Sjc_0003738/Sjc_0003768/Sjc_0003305/Sjc_0000145/Sjc_0002376/Sjc_0005747/Sjc_0004908/Sjc_0005207/Sjc_0003512/Sjc_0004278/Sjc_0007319/Sjc_0000985/Sjc_0008959/Sjc_0007287/Sjc_0006754/Sjc_0000792/Sjc_0001069/Sjc_0008739/Sjc_0008738/Sjc_0008131/Sjc_0008960/Sjc_0003666/Sjc_0008861/Sjc_0004979/Sjc_0003924/Sjc_0001525/Sjc…
GO:0050768	negative regulation of neurogenesis	156	-0.451053	-1.57144	0.0011325	0.0130482	0.00931717	1148	tags=21%, list=13%, signal=18%	Sjc_0005045/Sjc_0001306/Sjc_0005394/Sjc_0001440/Sjc_0006445/Sjc_0004420/Sjc_0008960/Sjc_0000312/Sjc_0003748/Sjc_0007295/Sjc_0002621/Sjc_0009029/Sjc_0000350/Sjc_0003645/Sjc_0006779/Sjc_0009704/Sjc_0005447/Sjc_0004338/Sjc_0006634/Sjc_0002622/Sjc_0008532/Sjc_0005479/Sjc_0005480/Sjc_0005445/Sjc_0001890/Sjc_0004419/Sjc_0008961/Sjc_0005444/Sjc_0000313/Sjc_0008962/Sjc_0009705/Sjc_0000860
GO:0072507	divalent inorganic cation homeostasis	166	-0.469702	-1.64752	0.0011325	0.0130482	0.00931717	2361	tags=39%, list=28%, signal=29%	Sjc_0007320/Sjc_0004447/Sjc_0006972/Sjc_0005815/Sjc_0003937/Sjc_0008730/Sjc_0003811/Sjc_0005072/Sjc_0003305/Sjc_0001398/Sjc_0008265/Sjc_0002623/Sjc_0003380/Sjc_0006623/Sjc_0004908/Sjc_0008486/Sjc_0007948/Sjc_0002467/Sjc_0007490/Sjc_0003512/Sjc_0002676/Sjc_0008959/Sjc_0005083/Sjc_0001396/Sjc_0008787/Sjc_0000014/Sjc_0006235/Sjc_0005960/Sjc_0005455/Sjc_0005932/Sjc_0006992/Sjc_0008710/Sjc_0001877/Sjc…
GO:0010817	regulation of hormone levels	169	-0.498893	-1.75218	0.00113379	0.0130482	0.00931717	1697	tags=30%, list=20%, signal=24%	Sjc_0006527/Sjc_0003512/Sjc_0008018/Sjc_0002672/Sjc_0002999/Sjc_0000054/Sjc_0008959/Sjc_0002191/Sjc_0002200/Sjc_0005960/Sjc_0002606/Sjc_0004793/Sjc_0006666/Sjc_0009243/Sjc_0003555/Sjc_0004178/Sjc_0008960/Sjc_0007885/Sjc_0003666/Sjc_0000718/Sjc_0001790/Sjc_0005432/Sjc_0001853/Sjc_0001928/Sjc_0000107/Sjc_0009336/Sjc_0005786/Sjc_0008362/Sjc_0006526/Sjc_0002193/Sjc_0009169/Sjc_0009704/Sjc_0004559/Sjc…
GO:0030534	adult behavior	154	-0.524692	-1.82751	0.00113379	0.0130482	0.00931717	2361	tags=44%, list=28%, signal=32%	Sjc_0007320/Sjc_0006972/Sjc_0006808/Sjc_0003937/Sjc_0005006/Sjc_0004523/Sjc_0003882/Sjc_0002665/Sjc_0003305/Sjc_0002376/Sjc_0001553/Sjc_0005747/Sjc_0007429/Sjc_0006623/Sjc_0004908/Sjc_0003073/Sjc_0002848/Sjc_0005707/Sjc_0004278/Sjc_0002676/Sjc_0000985/Sjc_0008959/Sjc_0007764/Sjc_0007287/Sjc_0005772/Sjc_0004743/Sjc_0006160/Sjc_0005455/Sjc_0000440/Sjc_0000580/Sjc_0006814/Sjc_0007486/Sjc_0009644/Sjc…
GO:0043010	camera-type eye development	145	-0.465948	-1.61839	0.00113379	0.0130482	0.00931717	2143	tags=41%, list=25%, signal=31%	Sjc_0002665/Sjc_0006048/Sjc_0003305/Sjc_0005044/Sjc_0005193/Sjc_0000534/Sjc_0000043/Sjc_0003775/Sjc_0001307/Sjc_0000739/Sjc_0006846/Sjc_0002877/Sjc_0008959/Sjc_0002492/Sjc_0007287/Sjc_0006235/Sjc_0005560/Sjc_0001407/Sjc_0001069/Sjc_0008729/Sjc_0005045/Sjc_0004789/Sjc_0009119/Sjc_0001306/Sjc_0009120/Sjc_0005025/Sjc_0008592/Sjc_0009121/Sjc_0000180/Sjc_0006445/Sjc_0003445/Sjc_0006796/Sjc_0008960/Sjc…
GO:0045926	negative regulation of growth	145	-0.44314	-1.53917	0.00113379	0.0130482	0.00931717	2188	tags=35%, list=26%, signal=27%	Sjc_0008378/Sjc_0007320/Sjc_0009026/Sjc_0003882/Sjc_0006652/Sjc_0007724/Sjc_0007982/Sjc_0008082/Sjc_0007949/Sjc_0001553/Sjc_0002623/Sjc_0000043/Sjc_0007224/Sjc_0009123/Sjc_0003773/Sjc_0007980/Sjc_0006846/Sjc_0006170/Sjc_0006945/Sjc_0005707/Sjc_0007287/Sjc_0007768/Sjc_0000014/Sjc_0004299/Sjc_0004530/Sjc_0007293/Sjc_0008710/Sjc_0005806/Sjc_0007799/Sjc_0004178/Sjc_0006445/Sjc_0004420/Sjc_0001853/Sjc…
GO:0007269	neurotransmitter secretion	146	-0.481313	-1.67137	0.00113507	0.0130482	0.00931717	2769	tags=45%, list=33%, signal=31%	Sjc_0008948/Sjc_0004888/Sjc_0007378/Sjc_0009167/Sjc_0000201/Sjc_0002718/Sjc_0006476/Sjc_0003506/Sjc_0001426/Sjc_0002624/Sjc_0007261/Sjc_0001149/Sjc_0004809/Sjc_0005434/Sjc_0002660/Sjc_0006273/Sjc_0006808/Sjc_0009232/Sjc_0004352/Sjc_0002190/Sjc_0003380/Sjc_0005207/Sjc_0003624/Sjc_0002417/Sjc_0007962/Sjc_0008889/Sjc_0006448/Sjc_0006527/Sjc_0006591/Sjc_0006838/Sjc_0002191/Sjc_0005675/Sjc_0007287/Sjc…
GO:0007612	learning	138	-0.461885	-1.59771	0.00113507	0.0130482	0.00931717	2614	tags=44%, list=31%, signal=31%	Sjc_0003371/Sjc_0009187/Sjc_0007280/Sjc_0003074/Sjc_0005434/Sjc_0003528/Sjc_0002660/Sjc_0009188/Sjc_0006486/Sjc_0009189/Sjc_0008378/Sjc_0007320/Sjc_0007163/Sjc_0002665/Sjc_0002583/Sjc_0006979/Sjc_0003305/Sjc_0001398/Sjc_0002376/Sjc_0005747/Sjc_0003380/Sjc_0007224/Sjc_0003773/Sjc_0003073/Sjc_0007490/Sjc_0006846/Sjc_0006945/Sjc_0002676/Sjc_0000985/Sjc_0008959/Sjc_0007287/Sjc_0007768/Sjc_0001396/Sjc…
GO:0019098	reproductive behavior	153	-0.495149	-1.72376	0.00113507	0.0130482	0.00931717	2455	tags=44%, list=29%, signal=32%	Sjc_0002660/Sjc_0005146/Sjc_0008378/Sjc_0006808/Sjc_0000110/Sjc_0002833/Sjc_0003882/Sjc_0003717/Sjc_0006652/Sjc_0009232/Sjc_0002665/Sjc_0003654/Sjc_0009116/Sjc_0000420/Sjc_0002834/Sjc_0007429/Sjc_0004024/Sjc_0002671/Sjc_0003773/Sjc_0008889/Sjc_0007980/Sjc_0006170/Sjc_0002676/Sjc_0002672/Sjc_0000054/Sjc_0002191/Sjc_0008682/Sjc_0006754/Sjc_0002382/Sjc_0000580/Sjc_0006666/Sjc_0009243/Sjc_0006814/Sjc…
GO:0048871	multicellular organismal homeostasis	146	-0.453556	-1.57498	0.00113507	0.0130482	0.00931717	2005	tags=32%, list=24%, signal=25%	Sjc_0003305/Sjc_0001553/Sjc_0007072/Sjc_0002623/Sjc_0005747/Sjc_0005193/Sjc_0009123/Sjc_0007972/Sjc_0000527/Sjc_0001847/Sjc_0002877/Sjc_0003512/Sjc_0000402/Sjc_0004278/Sjc_0000985/Sjc_0008959/Sjc_0007764/Sjc_0007073/Sjc_0007287/Sjc_0001804/Sjc_0000014/Sjc_0000792/Sjc_0004168/Sjc_0005314/Sjc_0005806/Sjc_0000621/Sjc_0008812/Sjc_0004628/Sjc_0007338/Sjc_0004813/Sjc_0008960/Sjc_0001928/Sjc_0004267/Sjc…
GO:0050795	regulation of behavior	140	-0.487323	-1.68798	0.00113507	0.0130482	0.00931717	2082	tags=38%, list=24%, signal=29%	Sjc_0003654/Sjc_0002376/Sjc_0000420/Sjc_0003380/Sjc_0007429/Sjc_0005207/Sjc_0008160/Sjc_0003775/Sjc_0002417/Sjc_0002671/Sjc_0003773/Sjc_0008889/Sjc_0003073/Sjc_0007980/Sjc_0004278/Sjc_0007319/Sjc_0002672/Sjc_0000054/Sjc_0002191/Sjc_0007002/Sjc_0006921/Sjc_0000327/Sjc_0000792/Sjc_0009031/Sjc_0002382/Sjc_0008739/Sjc_0008738/Sjc_0009644/Sjc_0006200/Sjc_0001853/Sjc_0006129/Sjc_0001525/Sjc_0009336/Sjc…
GO:0051056	regulation of small GTPase mediated signal transduction	146	-0.474281	-1.64695	0.00113507	0.0130482	0.00931717	2108	tags=37%, list=25%, signal=28%	Sjc_0004828/Sjc_0007949/Sjc_0001869/Sjc_0003305/Sjc_0004339/Sjc_0008167/Sjc_0007224/Sjc_0007689/Sjc_0001307/Sjc_0002707/Sjc_0005852/Sjc_0006124/Sjc_0005547/Sjc_0008959/Sjc_0002701/Sjc_0007287/Sjc_0004850/Sjc_0003839/Sjc_0005846/Sjc_0004168/Sjc_0001352/Sjc_0006666/Sjc_0007815/Sjc_0000672/Sjc_0003910/Sjc_0001306/Sjc_0004628/Sjc_0006347/Sjc_0004420/Sjc_0008960/Sjc_0002235/Sjc_0006926/Sjc_0002365/Sjc…
GO:0055123	digestive system development	153	-0.485648	-1.69069	0.00113507	0.0130482	0.00931717	2331	tags=39%, list=27%, signal=29%	Sjc_0009501/Sjc_0004523/Sjc_0003882/Sjc_0008607/Sjc_0006113/Sjc_0006048/Sjc_0008082/Sjc_0003768/Sjc_0003305/Sjc_0005044/Sjc_0005207/Sjc_0000043/Sjc_0003775/Sjc_0000813/Sjc_0003073/Sjc_0002848/Sjc_0008959/Sjc_0008936/Sjc_0006880/Sjc_0007987/Sjc_0005083/Sjc_0000014/Sjc_0009335/Sjc_0004530/Sjc_0006881/Sjc_0007968/Sjc_0006762/Sjc_0005045/Sjc_0005806/Sjc_0003012/Sjc_0004628/Sjc_0005025/Sjc_0006445/Sjc…
GO:0072001	renal system development	140	-0.527852	-1.82836	0.00113507	0.0130482	0.00931717	2068	tags=41%, list=24%, signal=31%	Sjc_0003305/Sjc_0003361/Sjc_0005044/Sjc_0000982/Sjc_0005207/Sjc_0000043/Sjc_0003775/Sjc_0000813/Sjc_0003976/Sjc_0002848/Sjc_0002877/Sjc_0000402/Sjc_0008959/Sjc_0007287/Sjc_0001407/Sjc_0004980/Sjc_0006992/Sjc_0006762/Sjc_0000669/Sjc_0005045/Sjc_0004178/Sjc_0003012/Sjc_0004628/Sjc_0006445/Sjc_0003445/Sjc_0008392/Sjc_0008960/Sjc_0007418/Sjc_0006447/Sjc_0009316/Sjc_0000718/Sjc_0009095/Sjc_0001928/Sjc…
GO:0099643	signal release from synapse	146	-0.481313	-1.67137	0.00113507	0.0130482	0.00931717	2769	tags=45%, list=33%, signal=31%	Sjc_0008948/Sjc_0004888/Sjc_0007378/Sjc_0009167/Sjc_0000201/Sjc_0002718/Sjc_0006476/Sjc_0003506/Sjc_0001426/Sjc_0002624/Sjc_0007261/Sjc_0001149/Sjc_0004809/Sjc_0005434/Sjc_0002660/Sjc_0006273/Sjc_0006808/Sjc_0009232/Sjc_0004352/Sjc_0002190/Sjc_0003380/Sjc_0005207/Sjc_0003624/Sjc_0002417/Sjc_0007962/Sjc_0008889/Sjc_0006448/Sjc_0006527/Sjc_0006591/Sjc_0006838/Sjc_0002191/Sjc_0005675/Sjc_0007287/Sjc…
GO:0003013	circulatory system process	170	-0.561598	-1.97258	0.00113636	0.0130482	0.00931717	2235	tags=45%, list=26%, signal=34%	Sjc_0007163/Sjc_0001184/Sjc_0007780/Sjc_0007314/Sjc_0001193/Sjc_0005072/Sjc_0002665/Sjc_0002784/Sjc_0002583/Sjc_0003305/Sjc_0001398/Sjc_0001553/Sjc_0002623/Sjc_0004339/Sjc_0003380/Sjc_0006623/Sjc_0005207/Sjc_0001916/Sjc_0002671/Sjc_0003512/Sjc_0005547/Sjc_0002672/Sjc_0008959/Sjc_0001396/Sjc_0000014/Sjc_0006235/Sjc_0005455/Sjc_0000580/Sjc_0006992/Sjc_0001877/Sjc_0005806/Sjc_0008804/Sjc_0007486/Sjc…
GO:0014706	striated muscle tissue development	144	-0.490838	-1.70342	0.00113636	0.0130482	0.00931717	2313	tags=39%, list=27%, signal=29%	Sjc_0005006/Sjc_0004523/Sjc_0009312/Sjc_0004319/Sjc_0001193/Sjc_0005072/Sjc_0005286/Sjc_0000150/Sjc_0000404/Sjc_0006499/Sjc_0003305/Sjc_0001398/Sjc_0005044/Sjc_0000982/Sjc_0005207/Sjc_0000043/Sjc_0003720/Sjc_0006846/Sjc_0007319/Sjc_0008959/Sjc_0007287/Sjc_0007768/Sjc_0001396/Sjc_0004299/Sjc_0005306/Sjc_0002730/Sjc_0001877/Sjc_0005045/Sjc_0000602/Sjc_0008243/Sjc_0006445/Sjc_0008960/Sjc_0001878/Sjc…
GO:0046530	photoreceptor cell differentiation	144	-0.480205	-1.66652	0.00113636	0.0130482	0.00931717	2156	tags=36%, list=25%, signal=27%	Sjc_0001297/Sjc_0002665/Sjc_0003738/Sjc_0003305/Sjc_0008265/Sjc_0000982/Sjc_0004339/Sjc_0007441/Sjc_0003775/Sjc_0003073/Sjc_0002877/Sjc_0008876/Sjc_0008959/Sjc_0002492/Sjc_0003321/Sjc_0000971/Sjc_0005772/Sjc_0006606/Sjc_0001407/Sjc_0001069/Sjc_0000495/Sjc_0006762/Sjc_0008739/Sjc_0004789/Sjc_0009119/Sjc_0009120/Sjc_0008738/Sjc_0009121/Sjc_0001440/Sjc_0003445/Sjc_0004813/Sjc_0008960/Sjc_0009118/Sjc…
GO:0048565	digestive tract development	144	-0.495702	-1.7203	0.00113636	0.0130482	0.00931717	2331	tags=40%, list=27%, signal=30%	Sjc_0009501/Sjc_0004523/Sjc_0003882/Sjc_0008607/Sjc_0006113/Sjc_0006048/Sjc_0008082/Sjc_0003768/Sjc_0003305/Sjc_0005044/Sjc_0005207/Sjc_0000043/Sjc_0003775/Sjc_0000813/Sjc_0003073/Sjc_0002848/Sjc_0008959/Sjc_0008936/Sjc_0006880/Sjc_0007987/Sjc_0005083/Sjc_0000014/Sjc_0009335/Sjc_0004530/Sjc_0006881/Sjc_0007968/Sjc_0006762/Sjc_0005045/Sjc_0005806/Sjc_0003012/Sjc_0004628/Sjc_0006445/Sjc_0008392/Sjc…
GO:0001525	angiogenesis	136	-0.52423	-1.81002	0.00113766	0.0130482	0.00931717	2221	tags=42%, list=26%, signal=31%	Sjc_0001184/Sjc_0007780/Sjc_0007724/Sjc_0003768/Sjc_0006499/Sjc_0003305/Sjc_0000194/Sjc_0002623/Sjc_0000534/Sjc_0002104/Sjc_0007224/Sjc_0003976/Sjc_0006846/Sjc_0003512/Sjc_0008959/Sjc_0006880/Sjc_0007287/Sjc_0003867/Sjc_0000014/Sjc_0009335/Sjc_0004530/Sjc_0005306/Sjc_0006881/Sjc_0003003/Sjc_0006992/Sjc_0005713/Sjc_0005806/Sjc_0004628/Sjc_0000180/Sjc_0006445/Sjc_0004420/Sjc_0008960/Sjc_0001928/Sjc…
GO:0001655	urogenital system development	150	-0.521579	-1.81338	0.00113766	0.0130482	0.00931717	2068	tags=40%, list=24%, signal=31%	Sjc_0003305/Sjc_0003361/Sjc_0005044/Sjc_0000982/Sjc_0005207/Sjc_0000043/Sjc_0003775/Sjc_0009123/Sjc_0000813/Sjc_0003976/Sjc_0002848/Sjc_0002877/Sjc_0000402/Sjc_0008959/Sjc_0007287/Sjc_0001407/Sjc_0004980/Sjc_0006992/Sjc_0006762/Sjc_0000669/Sjc_0005045/Sjc_0004178/Sjc_0003012/Sjc_0004628/Sjc_0006445/Sjc_0003445/Sjc_0008392/Sjc_0008960/Sjc_0007418/Sjc_0006447/Sjc_0009316/Sjc_0000718/Sjc_0007863/Sjc…
GO:0007369	gastrulation	150	-0.495906	-1.72413	0.00113766	0.0130482	0.00931717	1587	tags=28%, list=19%, signal=23%	Sjc_0008959/Sjc_0005675/Sjc_0008936/Sjc_0007987/Sjc_0002339/Sjc_0004530/Sjc_0004168/Sjc_0001041/Sjc_0001440/Sjc_0006445/Sjc_0008392/Sjc_0004813/Sjc_0008960/Sjc_0006951/Sjc_0000718/Sjc_0009095/Sjc_0003449/Sjc_0005673/Sjc_0003184/Sjc_0000038/Sjc_0005097/Sjc_0008886/Sjc_0009704/Sjc_0005402/Sjc_0008398/Sjc_0006075/Sjc_0006032/Sjc_0005403/Sjc_0005187/Sjc_0005479/Sjc_0001645/Sjc_0002656/Sjc_0005480/Sjc…
GO:0050708	regulation of protein secretion	135	-0.471962	-1.62961	0.00113766	0.0130482	0.00931717	1443	tags=26%, list=17%, signal=22%	Sjc_0000014/Sjc_0005960/Sjc_0006561/Sjc_0006666/Sjc_0009243/Sjc_0005806/Sjc_0005615/Sjc_0000180/Sjc_0006445/Sjc_0008960/Sjc_0007885/Sjc_0001790/Sjc_0005432/Sjc_0001853/Sjc_0001928/Sjc_0000044/Sjc_0007942/Sjc_0000107/Sjc_0004920/Sjc_0009336/Sjc_0008096/Sjc_0008651/Sjc_0009040/Sjc_0004336/Sjc_0009704/Sjc_0000937/Sjc_0006075/Sjc_0006136/Sjc_0009298/Sjc_0008495/Sjc_0001890/Sjc_0008961/Sjc_0008962/Sjc…
GO:0019932	second-messenger-mediated signaling	148	-0.563836	-1.95853	0.00113895	0.0130482	0.00931717	1706	tags=43%, list=20%, signal=35%	Sjc_0003305/Sjc_0001398/Sjc_0002376/Sjc_0002623/Sjc_0006623/Sjc_0003773/Sjc_0007980/Sjc_0006556/Sjc_0006527/Sjc_0003512/Sjc_0002676/Sjc_0000054/Sjc_0008959/Sjc_0007287/Sjc_0001396/Sjc_0000014/Sjc_0006235/Sjc_0000792/Sjc_0007447/Sjc_0005455/Sjc_0009243/Sjc_0000438/Sjc_0001877/Sjc_0005806/Sjc_0004789/Sjc_0008804/Sjc_0008960/Sjc_0002732/Sjc_0001878/Sjc_0003666/Sjc_0006927/Sjc_0007942/Sjc_0002596/Sjc…
GO:0034762	regulation of transmembrane transport	159	-0.492152	-1.71416	0.00113895	0.0130482	0.00931717	2390	tags=37%, list=28%, signal=27%	Sjc_0008378/Sjc_0007320/Sjc_0004447/Sjc_0005815/Sjc_0005006/Sjc_0004613/Sjc_0005552/Sjc_0001184/Sjc_0003305/Sjc_0001398/Sjc_0002623/Sjc_0006623/Sjc_0005207/Sjc_0003775/Sjc_0002671/Sjc_0003773/Sjc_0005013/Sjc_0003512/Sjc_0007319/Sjc_0005823/Sjc_0002672/Sjc_0006838/Sjc_0008959/Sjc_0007768/Sjc_0001396/Sjc_0006235/Sjc_0004725/Sjc_0005455/Sjc_0001877/Sjc_0000948/Sjc_0008804/Sjc_0008960/Sjc_0001878/Sjc…
GO:0042391	regulation of membrane potential	152	-0.503679	-1.75158	0.00113895	0.0130482	0.00931717	2244	tags=42%, list=26%, signal=32%	Sjc_0003717/Sjc_0007163/Sjc_0007780/Sjc_0005072/Sjc_0009232/Sjc_0005286/Sjc_0001398/Sjc_0002623/Sjc_0004553/Sjc_0003380/Sjc_0006623/Sjc_0005207/Sjc_0002671/Sjc_0005013/Sjc_0006556/Sjc_0002676/Sjc_0002672/Sjc_0001396/Sjc_0005960/Sjc_0004816/Sjc_0002382/Sjc_0004725/Sjc_0005455/Sjc_0000580/Sjc_0001877/Sjc_0004789/Sjc_0008804/Sjc_0007486/Sjc_0009644/Sjc_0005710/Sjc_0001878/Sjc_0006613/Sjc_0006927/Sjc…
GO:0048514	blood vessel morphogenesis	159	-0.520689	-1.81355	0.00113895	0.0130482	0.00931717	2097	tags=40%, list=25%, signal=31%	Sjc_0001184/Sjc_0007780/Sjc_0007724/Sjc_0003768/Sjc_0006499/Sjc_0003305/Sjc_0000194/Sjc_0002623/Sjc_0000534/Sjc_0002104/Sjc_0007224/Sjc_0003976/Sjc_0006846/Sjc_0003512/Sjc_0008959/Sjc_0006880/Sjc_0007287/Sjc_0003867/Sjc_0000014/Sjc_0009335/Sjc_0004530/Sjc_0005306/Sjc_0006881/Sjc_0003003/Sjc_0006992/Sjc_0005713/Sjc_0005806/Sjc_0004628/Sjc_0000180/Sjc_0006445/Sjc_0004420/Sjc_0008960/Sjc_0000718/Sjc…
GO:0048588	developmental cell growth	152	-0.473096	-1.64523	0.00113895	0.0130482	0.00931717	2109	tags=37%, list=25%, signal=28%	Sjc_0003738/Sjc_0007949/Sjc_0001869/Sjc_0002376/Sjc_0007072/Sjc_0000982/Sjc_0006623/Sjc_0009123/Sjc_0002417/Sjc_0006945/Sjc_0005707/Sjc_0008682/Sjc_0007073/Sjc_0007287/Sjc_0007768/Sjc_0006606/Sjc_0007285/Sjc_0004299/Sjc_0009031/Sjc_0004725/Sjc_0006724/Sjc_0000580/Sjc_0005713/Sjc_0008739/Sjc_0007486/Sjc_0008738/Sjc_0000180/Sjc_0001440/Sjc_0006445/Sjc_0003666/Sjc_0000718/Sjc_0005763/Sjc_0001853/Sjc…
GO:0060537	muscle tissue development	152	-0.490541	-1.7059	0.00113895	0.0130482	0.00931717	2313	tags=39%, list=27%, signal=29%	Sjc_0005006/Sjc_0004523/Sjc_0009312/Sjc_0004319/Sjc_0001193/Sjc_0005072/Sjc_0005286/Sjc_0000150/Sjc_0000404/Sjc_0006499/Sjc_0003305/Sjc_0001398/Sjc_0005044/Sjc_0000982/Sjc_0005207/Sjc_0000043/Sjc_0003720/Sjc_0006846/Sjc_0007319/Sjc_0008959/Sjc_0007287/Sjc_0007768/Sjc_0001396/Sjc_0004299/Sjc_0005306/Sjc_0002730/Sjc_0001877/Sjc_0005045/Sjc_0004178/Sjc_0000602/Sjc_0008243/Sjc_0006445/Sjc_0008960/Sjc…
GO:0060560	developmental growth involved in morphogenesis	163	-0.513187	-1.79428	0.00114025	0.0130482	0.00931717	2109	tags=40%, list=25%, signal=31%	Sjc_0003738/Sjc_0003768/Sjc_0007949/Sjc_0001869/Sjc_0002376/Sjc_0007072/Sjc_0000982/Sjc_0006623/Sjc_0009123/Sjc_0002417/Sjc_0001215/Sjc_0006945/Sjc_0005707/Sjc_0008936/Sjc_0008682/Sjc_0007073/Sjc_0007987/Sjc_0007768/Sjc_0006606/Sjc_0007285/Sjc_0004530/Sjc_0009031/Sjc_0004725/Sjc_0006724/Sjc_0004980/Sjc_0008807/Sjc_0005713/Sjc_0000669/Sjc_0008739/Sjc_0008738/Sjc_0000180/Sjc_0001440/Sjc_0006445/Sjc…
GO:0099504	synaptic vesicle cycle	151	-0.449005	-1.55964	0.00114025	0.0130482	0.00931717	2710	tags=40%, list=32%, signal=28%	Sjc_0007378/Sjc_0009167/Sjc_0000201/Sjc_0002718/Sjc_0006476/Sjc_0003506/Sjc_0001426/Sjc_0002624/Sjc_0007261/Sjc_0001149/Sjc_0005434/Sjc_0006273/Sjc_0006808/Sjc_0003882/Sjc_0009232/Sjc_0002665/Sjc_0002784/Sjc_0004352/Sjc_0004828/Sjc_0006979/Sjc_0003768/Sjc_0002190/Sjc_0004334/Sjc_0003624/Sjc_0002417/Sjc_0007962/Sjc_0008889/Sjc_0006448/Sjc_0006527/Sjc_0004278/Sjc_0006591/Sjc_0004636/Sjc_0006838/Sjc…
GO:2000027	regulation of animal organ morphogenesis	134	-0.537513	-1.84988	0.00114943	0.0130482	0.00931717	2097	tags=42%, list=25%, signal=32%	Sjc_0003768/Sjc_0003305/Sjc_0004334/Sjc_0005044/Sjc_0007308/Sjc_0007441/Sjc_0000043/Sjc_0003775/Sjc_0006105/Sjc_0009192/Sjc_0001215/Sjc_0003512/Sjc_0006945/Sjc_0008876/Sjc_0003835/Sjc_0008959/Sjc_0000971/Sjc_0005772/Sjc_0001142/Sjc_0004530/Sjc_0003704/Sjc_0004980/Sjc_0005045/Sjc_0008739/Sjc_0008738/Sjc_0000180/Sjc_0006445/Sjc_0008960/Sjc_0001141/Sjc_0009316/Sjc_0000718/Sjc_0009095/Sjc_0001928/Sjc…
GO:0001754	eye photoreceptor cell differentiation	122	-0.515366	-1.76005	0.00115207	0.0130482	0.00931717	2156	tags=39%, list=25%, signal=30%	Sjc_0001297/Sjc_0002665/Sjc_0003738/Sjc_0003305/Sjc_0008265/Sjc_0000982/Sjc_0007441/Sjc_0003775/Sjc_0003073/Sjc_0002877/Sjc_0008876/Sjc_0008959/Sjc_0003321/Sjc_0000971/Sjc_0005772/Sjc_0006606/Sjc_0001407/Sjc_0001069/Sjc_0000495/Sjc_0006762/Sjc_0008739/Sjc_0004789/Sjc_0009119/Sjc_0009120/Sjc_0008738/Sjc_0009121/Sjc_0001440/Sjc_0004813/Sjc_0008960/Sjc_0009118/Sjc_0007469/Sjc_0008087/Sjc_0008877/Sjc…
GO:0009914	hormone transport	118	-0.515378	-1.75118	0.00115207	0.0130482	0.00931717	2094	tags=36%, list=25%, signal=28%	Sjc_0008801/Sjc_0003305/Sjc_0001267/Sjc_0003380/Sjc_0005207/Sjc_0002671/Sjc_0006527/Sjc_0003512/Sjc_0002672/Sjc_0002999/Sjc_0008959/Sjc_0002191/Sjc_0005960/Sjc_0002606/Sjc_0004793/Sjc_0006666/Sjc_0009243/Sjc_0003555/Sjc_0008960/Sjc_0007885/Sjc_0001790/Sjc_0005432/Sjc_0001853/Sjc_0001928/Sjc_0000107/Sjc_0009336/Sjc_0005786/Sjc_0006526/Sjc_0009169/Sjc_0009704/Sjc_0000937/Sjc_0006075/Sjc_0006136/Sjc…
GO:0001708	cell fate specification	123	-0.512162	-1.75015	0.0011534	0.0130482	0.00931717	1587	tags=28%, list=19%, signal=23%	Sjc_0008959/Sjc_0003321/Sjc_0008936/Sjc_0007987/Sjc_0004530/Sjc_0004680/Sjc_0004168/Sjc_0007968/Sjc_0005045/Sjc_0006445/Sjc_0008960/Sjc_0004526/Sjc_0009316/Sjc_0000718/Sjc_0001928/Sjc_0003924/Sjc_0006510/Sjc_0005097/Sjc_0003645/Sjc_0009704/Sjc_0005402/Sjc_0006032/Sjc_0001831/Sjc_0005403/Sjc_0001861/Sjc_0006632/Sjc_0001645/Sjc_0002069/Sjc_0001890/Sjc_0008961/Sjc_0002680/Sjc_0005497/Sjc_0008962/Sjc…
GO:0003007	heart morphogenesis	124	-0.508091	-1.73701	0.0011534	0.0130482	0.00931717	2143	tags=39%, list=25%, signal=29%	Sjc_0002665/Sjc_0000404/Sjc_0003361/Sjc_0001398/Sjc_0005044/Sjc_0002623/Sjc_0005207/Sjc_0003775/Sjc_0007980/Sjc_0003779/Sjc_0000527/Sjc_0004636/Sjc_0003835/Sjc_0001396/Sjc_0005772/Sjc_0002339/Sjc_0004530/Sjc_0002302/Sjc_0001877/Sjc_0005045/Sjc_0003012/Sjc_0004628/Sjc_0006445/Sjc_0008392/Sjc_0004623/Sjc_0009316/Sjc_0001878/Sjc_0007863/Sjc_0001928/Sjc_0006368/Sjc_0003449/Sjc_0005989/Sjc_0008127/Sjc…
GO:0040013	negative regulation of locomotion	117	-0.574577	-1.95229	0.0011534	0.0130482	0.00931717	2068	tags=44%, list=24%, signal=34%	Sjc_0003305/Sjc_0002783/Sjc_0002623/Sjc_0005207/Sjc_0007224/Sjc_0000353/Sjc_0002671/Sjc_0006354/Sjc_0006945/Sjc_0002672/Sjc_0000054/Sjc_0008959/Sjc_0008682/Sjc_0007287/Sjc_0004530/Sjc_0004980/Sjc_0005306/Sjc_0004628/Sjc_0009457/Sjc_0006445/Sjc_0004420/Sjc_0008960/Sjc_0002732/Sjc_0003666/Sjc_0000718/Sjc_0001928/Sjc_0009336/Sjc_0008651/Sjc_0008362/Sjc_0002621/Sjc_0008747/Sjc_0002177/Sjc_0006779/Sjc…
GO:0043062	extracellular structure organization	123	-0.475908	-1.62626	0.0011534	0.0130482	0.00931717	2417	tags=40%, list=28%, signal=29%	Sjc_0005361/Sjc_0003537/Sjc_0007320/Sjc_0002234/Sjc_0005006/Sjc_0002710/Sjc_0006113/Sjc_0002709/Sjc_0003738/Sjc_0005358/Sjc_0006979/Sjc_0008779/Sjc_0002623/Sjc_0000982/Sjc_0007803/Sjc_0009192/Sjc_0000889/Sjc_0002352/Sjc_0006880/Sjc_0007287/Sjc_0000014/Sjc_0009335/Sjc_0004530/Sjc_0006597/Sjc_0005306/Sjc_0006881/Sjc_0000438/Sjc_0005806/Sjc_0008739/Sjc_0001356/Sjc_0005394/Sjc_0008738/Sjc_0006673/Sjc…
GO:0046328	regulation of JNK cascade	117	-0.480303	-1.63197	0.0011534	0.0130482	0.00931717	2294	tags=37%, list=27%, signal=27%	Sjc_0004523/Sjc_0003882/Sjc_0007724/Sjc_0005358/Sjc_0003654/Sjc_0003305/Sjc_0002623/Sjc_0000200/Sjc_0004024/Sjc_0007224/Sjc_0009123/Sjc_0008645/Sjc_0002149/Sjc_0008959/Sjc_0007768/Sjc_0002339/Sjc_0004530/Sjc_0004680/Sjc_0003704/Sjc_0004980/Sjc_0008807/Sjc_0008812/Sjc_0006172/Sjc_0000180/Sjc_0006445/Sjc_0004420/Sjc_0008960/Sjc_0007418/Sjc_0002150/Sjc_0000044/Sjc_0007942/Sjc_0007830/Sjc_0002621/Sjc…
GO:0007254	JNK cascade	130	-0.464923	-1.59442	0.00115473	0.0130482	0.00931717	2109	tags=34%, list=25%, signal=26%	Sjc_0003738/Sjc_0005358/Sjc_0003654/Sjc_0003305/Sjc_0002623/Sjc_0000982/Sjc_0000200/Sjc_0004024/Sjc_0007224/Sjc_0009123/Sjc_0008645/Sjc_0002149/Sjc_0008959/Sjc_0007768/Sjc_0002339/Sjc_0004530/Sjc_0004680/Sjc_0003704/Sjc_0004980/Sjc_0008807/Sjc_0008812/Sjc_0006172/Sjc_0000180/Sjc_0006445/Sjc_0004420/Sjc_0008960/Sjc_0007418/Sjc_0002150/Sjc_0000044/Sjc_0007469/Sjc_0007942/Sjc_0007830/Sjc_0002621/Sjc…
GO:0010959	regulation of metal ion transport	132	-0.464859	-1.59568	0.00115473	0.0130482	0.00931717	2361	tags=37%, list=28%, signal=27%	Sjc_0007320/Sjc_0004447/Sjc_0006808/Sjc_0005815/Sjc_0005006/Sjc_0009312/Sjc_0001184/Sjc_0005072/Sjc_0006652/Sjc_0000150/Sjc_0002583/Sjc_0001398/Sjc_0002623/Sjc_0006623/Sjc_0002671/Sjc_0005013/Sjc_0006170/Sjc_0007319/Sjc_0002676/Sjc_0002672/Sjc_0001396/Sjc_0006235/Sjc_0005960/Sjc_0004725/Sjc_0005455/Sjc_0001877/Sjc_0008804/Sjc_0001878/Sjc_0003666/Sjc_0006200/Sjc_0006927/Sjc_0005884/Sjc_0009336/Sjc…
GO:0006936	muscle contraction	121	-0.569251	-1.94038	0.00115607	0.0130482	0.00931717	2328	tags=50%, list=27%, signal=37%	Sjc_0000110/Sjc_0005006/Sjc_0000867/Sjc_0003717/Sjc_0001184/Sjc_0007780/Sjc_0005072/Sjc_0003768/Sjc_0001398/Sjc_0001553/Sjc_0001267/Sjc_0004339/Sjc_0003380/Sjc_0008486/Sjc_0002671/Sjc_0006535/Sjc_0003512/Sjc_0005547/Sjc_0002672/Sjc_0002999/Sjc_0002191/Sjc_0001396/Sjc_0004743/Sjc_0002382/Sjc_0005455/Sjc_0002302/Sjc_0000580/Sjc_0002730/Sjc_0001877/Sjc_0008804/Sjc_0007486/Sjc_0009644/Sjc_0001878/Sjc…
GO:0001501	skeletal system development	131	-0.468139	-1.60516	0.00115741	0.0130482	0.00931717	2451	tags=44%, list=29%, signal=31%	Sjc_0008711/Sjc_0000006/Sjc_0004176/Sjc_0007550/Sjc_0002234/Sjc_0001281/Sjc_0001193/Sjc_0007724/Sjc_0002784/Sjc_0008689/Sjc_0005044/Sjc_0001553/Sjc_0005207/Sjc_0008160/Sjc_0008486/Sjc_0006846/Sjc_0006085/Sjc_0003512/Sjc_0006945/Sjc_0002352/Sjc_0006314/Sjc_0002339/Sjc_0006921/Sjc_0004530/Sjc_0004680/Sjc_0005560/Sjc_0008606/Sjc_0006597/Sjc_0001877/Sjc_0005045/Sjc_0004178/Sjc_0005025/Sjc_0006445/Sjc…
GO:0008544	epidermis development	131	-0.476289	-1.63311	0.00115741	0.0130482	0.00931717	2334	tags=40%, list=27%, signal=30%	Sjc_0005815/Sjc_0009501/Sjc_0005006/Sjc_0004712/Sjc_0007780/Sjc_0003768/Sjc_0003305/Sjc_0005044/Sjc_0004339/Sjc_0000043/Sjc_0006105/Sjc_0007980/Sjc_0002848/Sjc_0008876/Sjc_0004636/Sjc_0008959/Sjc_0007287/Sjc_0009265/Sjc_0006235/Sjc_0005455/Sjc_0006597/Sjc_0007293/Sjc_0008807/Sjc_0005045/Sjc_0008739/Sjc_0009119/Sjc_0009120/Sjc_0008738/Sjc_0009121/Sjc_0008131/Sjc_0006445/Sjc_0008960/Sjc_0009118/Sjc…
GO:0048863	stem cell differentiation	125	-0.482519	-1.64833	0.00115875	0.0130482	0.00931717	1326	tags=24%, list=16%, signal=21%	Sjc_0005455/Sjc_0001069/Sjc_0007968/Sjc_0006762/Sjc_0008960/Sjc_0009316/Sjc_0007863/Sjc_0001928/Sjc_0003184/Sjc_0006063/Sjc_0000431/Sjc_0005097/Sjc_0003645/Sjc_0009704/Sjc_0005456/Sjc_0005402/Sjc_0006075/Sjc_0000546/Sjc_0003693/Sjc_0006032/Sjc_0001831/Sjc_0005403/Sjc_0006632/Sjc_0002069/Sjc_0001890/Sjc_0008961/Sjc_0005497/Sjc_0008962/Sjc_0009705/Sjc_0000860
GO:0090287	regulation of cellular response to growth factor stimulus	125	-0.484527	-1.65519	0.00115875	0.0130482	0.00931717	2036	tags=34%, list=24%, signal=27%	Sjc_0008779/Sjc_0004798/Sjc_0008441/Sjc_0007224/Sjc_0009123/Sjc_0003773/Sjc_0003512/Sjc_0005707/Sjc_0003835/Sjc_0004703/Sjc_0002339/Sjc_0006921/Sjc_0004530/Sjc_0004168/Sjc_0003787/Sjc_0000495/Sjc_0001604/Sjc_0006603/Sjc_0006445/Sjc_0004420/Sjc_0007418/Sjc_0009316/Sjc_0001456/Sjc_0000718/Sjc_0006927/Sjc_0001928/Sjc_0008442/Sjc_0005989/Sjc_0009040/Sjc_0001653/Sjc_0009693/Sjc_0008379/Sjc_0006075/Sjc…
GO:0001738	morphogenesis of a polarized epithelium	112	-0.520686	-1.75395	0.00116009	0.0130482	0.00931717	2619	tags=53%, list=31%, signal=37%	Sjc_0006935/Sjc_0001546/Sjc_0005267/Sjc_0006159/Sjc_0005434/Sjc_0007215/Sjc_0007550/Sjc_0007320/Sjc_0003882/Sjc_0001281/Sjc_0007548/Sjc_0006048/Sjc_0003738/Sjc_0006979/Sjc_0003768/Sjc_0003305/Sjc_0004334/Sjc_0007308/Sjc_0000982/Sjc_0008441/Sjc_0003775/Sjc_0002707/Sjc_0007980/Sjc_0009192/Sjc_0001215/Sjc_0006945/Sjc_0008959/Sjc_0002352/Sjc_0006606/Sjc_0001142/Sjc_0004530/Sjc_0001407/Sjc_0004980/Sjc…
GO:0007613	memory	112	-0.507632	-1.70998	0.00116009	0.0130482	0.00931717	2143	tags=38%, list=25%, signal=29%	Sjc_0002665/Sjc_0002583/Sjc_0006979/Sjc_0001398/Sjc_0008265/Sjc_0002376/Sjc_0003380/Sjc_0007224/Sjc_0000739/Sjc_0006945/Sjc_0004278/Sjc_0002676/Sjc_0007287/Sjc_0001396/Sjc_0006754/Sjc_0006160/Sjc_0004980/Sjc_0003787/Sjc_0000438/Sjc_0006814/Sjc_0008243/Sjc_0004420/Sjc_0004939/Sjc_0009316/Sjc_0001525/Sjc_0000465/Sjc_0003470/Sjc_0009336/Sjc_0005944/Sjc_0009273/Sjc_0001590/Sjc_0000350/Sjc_0000937/Sjc…
GO:0045785	positive regulation of cell adhesion	112	-0.527851	-1.77809	0.00116009	0.0130482	0.00931717	2361	tags=44%, list=28%, signal=32%	Sjc_0007320/Sjc_0002234/Sjc_0005006/Sjc_0003882/Sjc_0007780/Sjc_0003768/Sjc_0003305/Sjc_0000145/Sjc_0005044/Sjc_0002623/Sjc_0000043/Sjc_0000353/Sjc_0003512/Sjc_0008959/Sjc_0007768/Sjc_0000014/Sjc_0003342/Sjc_0004530/Sjc_0003704/Sjc_0000669/Sjc_0005045/Sjc_0005806/Sjc_0006445/Sjc_0004813/Sjc_0008960/Sjc_0009102/Sjc_0009342/Sjc_0000718/Sjc_0001928/Sjc_0009104/Sjc_0007942/Sjc_0003449/Sjc_0002621/Sjc…
GO:0018108	peptidyl-tyrosine phosphorylation	115	-0.480754	-1.62563	0.00116279	0.0130482	0.00931717	2361	tags=41%, list=28%, signal=30%	Sjc_0007320/Sjc_0009501/Sjc_0003606/Sjc_0002666/Sjc_0007175/Sjc_0004295/Sjc_0006071/Sjc_0003305/Sjc_0002623/Sjc_0009123/Sjc_0003073/Sjc_0005919/Sjc_0007174/Sjc_0004128/Sjc_0001215/Sjc_0003512/Sjc_0000054/Sjc_0008959/Sjc_0007768/Sjc_0000014/Sjc_0004530/Sjc_0004725/Sjc_0007968/Sjc_0004317/Sjc_0005806/Sjc_0005636/Sjc_0008960/Sjc_0006447/Sjc_0007942/Sjc_0005989/Sjc_0002621/Sjc_0005648/Sjc_0000350/Sjc…
GO:0034765	regulation of ion transmembrane transport	114	-0.495742	-1.67259	0.00116414	0.0130482	0.00931717	2390	tags=39%, list=28%, signal=29%	Sjc_0008378/Sjc_0007320/Sjc_0004447/Sjc_0005815/Sjc_0005006/Sjc_0004613/Sjc_0001184/Sjc_0001398/Sjc_0002623/Sjc_0006623/Sjc_0005207/Sjc_0002671/Sjc_0003773/Sjc_0005013/Sjc_0003512/Sjc_0007319/Sjc_0002672/Sjc_0001396/Sjc_0006235/Sjc_0004725/Sjc_0005455/Sjc_0001877/Sjc_0008804/Sjc_0001878/Sjc_0003666/Sjc_0006200/Sjc_0005884/Sjc_0006129/Sjc_0009336/Sjc_0006237/Sjc_0008362/Sjc_0002621/Sjc_0000937/Sjc…
GO:0046879	hormone secretion	111	-0.504553	-1.69711	0.00116414	0.0130482	0.00931717	1697	tags=30%, list=20%, signal=24%	Sjc_0006527/Sjc_0003512/Sjc_0008959/Sjc_0002191/Sjc_0005960/Sjc_0002606/Sjc_0004793/Sjc_0006666/Sjc_0009243/Sjc_0008960/Sjc_0007885/Sjc_0001790/Sjc_0005432/Sjc_0001853/Sjc_0001928/Sjc_0000107/Sjc_0009336/Sjc_0005786/Sjc_0006526/Sjc_0009169/Sjc_0009704/Sjc_0000937/Sjc_0006075/Sjc_0006136/Sjc_0009298/Sjc_0007029/Sjc_0006032/Sjc_0008495/Sjc_0001890/Sjc_0008961/Sjc_0008962/Sjc_0009705/Sjc_0000860
GO:0050770	regulation of axonogenesis	114	-0.497271	-1.67775	0.00116414	0.0130482	0.00931717	2097	tags=37%, list=25%, signal=28%	Sjc_0003768/Sjc_0007949/Sjc_0007072/Sjc_0002623/Sjc_0004339/Sjc_0006623/Sjc_0007224/Sjc_0009123/Sjc_0006945/Sjc_0005707/Sjc_0002676/Sjc_0008682/Sjc_0007073/Sjc_0007768/Sjc_0005960/Sjc_0004816/Sjc_0001440/Sjc_0006445/Sjc_0004420/Sjc_0000718/Sjc_0005432/Sjc_0001853/Sjc_0003924/Sjc_0007295/Sjc_0002621/Sjc_0001009/Sjc_0009273/Sjc_0002799/Sjc_0008932/Sjc_0001922/Sjc_0003645/Sjc_0008398/Sjc_0008681/Sjc…
GO:0071241	cellular response to inorganic substance	111	-0.484861	-1.63087	0.00116414	0.0130482	0.00931717	2193	tags=38%, list=26%, signal=28%	Sjc_0005072/Sjc_0007724/Sjc_0002665/Sjc_0003305/Sjc_0004908/Sjc_0005207/Sjc_0002417/Sjc_0007281/Sjc_0002149/Sjc_0002676/Sjc_0008959/Sjc_0005083/Sjc_0005772/Sjc_0004793/Sjc_0009031/Sjc_0005515/Sjc_0004680/Sjc_0000580/Sjc_0001877/Sjc_0007486/Sjc_0001834/Sjc_0009644/Sjc_0006445/Sjc_0008960/Sjc_0001878/Sjc_0003746/Sjc_0002150/Sjc_0003470/Sjc_0007607/Sjc_0004907/Sjc_0002356/Sjc_0003816/Sjc_0009169/Sjc…
GO:1990138	neuron projection extension	111	-0.483278	-1.62555	0.00116414	0.0130482	0.00931717	2077	tags=37%, list=24%, signal=28%	Sjc_0007949/Sjc_0001869/Sjc_0007072/Sjc_0006623/Sjc_0009123/Sjc_0002417/Sjc_0006945/Sjc_0005707/Sjc_0008682/Sjc_0007073/Sjc_0007768/Sjc_0006606/Sjc_0007285/Sjc_0009031/Sjc_0004725/Sjc_0005713/Sjc_0008739/Sjc_0008738/Sjc_0000180/Sjc_0001440/Sjc_0006445/Sjc_0000718/Sjc_0005763/Sjc_0001853/Sjc_0000044/Sjc_0003924/Sjc_0007295/Sjc_0009273/Sjc_0002799/Sjc_0008932/Sjc_0004035/Sjc_0007297/Sjc_0008398/Sjc…
GO:0007498	mesoderm development	99	-0.528979	-1.74535	0.00116686	0.0130482	0.00931717	1812	tags=35%, list=21%, signal=28%	Sjc_0006105/Sjc_0003073/Sjc_0002848/Sjc_0002352/Sjc_0008936/Sjc_0007987/Sjc_0004743/Sjc_0002339/Sjc_0004530/Sjc_0000810/Sjc_0006445/Sjc_0004813/Sjc_0009316/Sjc_0007863/Sjc_0005004/Sjc_0001893/Sjc_0000107/Sjc_0008087/Sjc_0003449/Sjc_0000038/Sjc_0007782/Sjc_0001712/Sjc_0009765/Sjc_0005097/Sjc_0005402/Sjc_0006032/Sjc_0005403/Sjc_0005479/Sjc_0001645/Sjc_0002656/Sjc_0005480/Sjc_0002069/Sjc_0001890/Sjc…
GO:0032103	positive regulation of response to external stimulus	99	-0.493417	-1.62802	0.00116686	0.0130482	0.00931717	2193	tags=38%, list=26%, signal=29%	Sjc_0008378/Sjc_0003335/Sjc_0009026/Sjc_0005072/Sjc_0009232/Sjc_0007812/Sjc_0003654/Sjc_0003305/Sjc_0002623/Sjc_0003773/Sjc_0003512/Sjc_0006945/Sjc_0005707/Sjc_0007079/Sjc_0008959/Sjc_0008682/Sjc_0006992/Sjc_0006445/Sjc_0008960/Sjc_0000718/Sjc_0003924/Sjc_0006129/Sjc_0002621/Sjc_0003685/Sjc_0009273/Sjc_0002799/Sjc_0006833/Sjc_0009704/Sjc_0009693/Sjc_0008379/Sjc_0008681/Sjc_0002622/Sjc_0005479/Sjc…
GO:0007631	feeding behavior	102	-0.545602	-1.80857	0.00116822	0.0130482	0.00931717	1874	tags=38%, list=22%, signal=30%	Sjc_0002417/Sjc_0003773/Sjc_0008889/Sjc_0007980/Sjc_0002848/Sjc_0002676/Sjc_0002352/Sjc_0002191/Sjc_0007764/Sjc_0007002/Sjc_0000014/Sjc_0004793/Sjc_0009031/Sjc_0005806/Sjc_0009644/Sjc_0006200/Sjc_0001853/Sjc_0006368/Sjc_0003470/Sjc_0003722/Sjc_0009336/Sjc_0007607/Sjc_0005944/Sjc_0000169/Sjc_0000431/Sjc_0004143/Sjc_0002356/Sjc_0001590/Sjc_0009169/Sjc_0000937/Sjc_0009693/Sjc_0008379/Sjc_0008133/Sjc…
GO:0022612	gland morphogenesis	104	-0.55506	-1.84668	0.00116959	0.0130482	0.00931717	1667	tags=38%, list=20%, signal=31%	Sjc_0006945/Sjc_0008959/Sjc_0008147/Sjc_0008936/Sjc_0006880/Sjc_0008682/Sjc_0007987/Sjc_0007768/Sjc_0009335/Sjc_0003704/Sjc_0006881/Sjc_0005045/Sjc_0008812/Sjc_0000180/Sjc_0006445/Sjc_0008960/Sjc_0006447/Sjc_0000099/Sjc_0000718/Sjc_0000044/Sjc_0009336/Sjc_0005097/Sjc_0009704/Sjc_0000937/Sjc_0006882/Sjc_0008681/Sjc_0006075/Sjc_0006634/Sjc_0006032/Sjc_0005187/Sjc_0005479/Sjc_0006632/Sjc_0005480/Sjc…
GO:0050806	positive regulation of synaptic transmission	104	-0.558988	-1.85975	0.00116959	0.0130482	0.00931717	2068	tags=45%, list=24%, signal=35%	Sjc_0006652/Sjc_0009232/Sjc_0003305/Sjc_0001398/Sjc_0002623/Sjc_0003380/Sjc_0002417/Sjc_0006354/Sjc_0007490/Sjc_0006170/Sjc_0002676/Sjc_0002999/Sjc_0008959/Sjc_0002191/Sjc_0007287/Sjc_0007768/Sjc_0001396/Sjc_0009031/Sjc_0004816/Sjc_0006666/Sjc_0003555/Sjc_0004628/Sjc_0008960/Sjc_0007489/Sjc_0004979/Sjc_0001525/Sjc_0004889/Sjc_0003470/Sjc_0009336/Sjc_0006653/Sjc_0002621/Sjc_0000169/Sjc_0004890/Sjc…
GO:0001763	morphogenesis of a branching structure	93	-0.568353	-1.86446	0.00117096	0.0130482	0.00931717	1386	tags=34%, list=16%, signal=29%	Sjc_0004530/Sjc_0004680/Sjc_0004168/Sjc_0005045/Sjc_0000180/Sjc_0006445/Sjc_0006447/Sjc_0009316/Sjc_0000718/Sjc_0005004/Sjc_0009095/Sjc_0000044/Sjc_0003449/Sjc_0009336/Sjc_0009204/Sjc_0009206/Sjc_0000937/Sjc_0005402/Sjc_0006075/Sjc_0009205/Sjc_0006634/Sjc_0003693/Sjc_0006032/Sjc_0005403/Sjc_0005187/Sjc_0005479/Sjc_0001025/Sjc_0005480/Sjc_0002069/Sjc_0001890/Sjc_0004026/Sjc_0002680
GO:0008306	associative learning	108	-0.465454	-1.55649	0.00117096	0.0130482	0.00931717	2614	tags=45%, list=31%, signal=32%	Sjc_0003371/Sjc_0009187/Sjc_0007280/Sjc_0003074/Sjc_0005434/Sjc_0003528/Sjc_0002660/Sjc_0009188/Sjc_0006486/Sjc_0009189/Sjc_0008378/Sjc_0007320/Sjc_0007163/Sjc_0002583/Sjc_0006979/Sjc_0003305/Sjc_0002376/Sjc_0003380/Sjc_0007224/Sjc_0003773/Sjc_0003073/Sjc_0007490/Sjc_0006846/Sjc_0006945/Sjc_0002676/Sjc_0008959/Sjc_0007287/Sjc_0001407/Sjc_0007968/Sjc_0009243/Sjc_0004420/Sjc_0008960/Sjc_0007489/Sjc…
GO:0015893	drug transport	100	-0.48669	-1.60862	0.00117096	0.0130482	0.00931717	2595	tags=47%, list=30%, signal=33%	Sjc_0006130/Sjc_0002383/Sjc_0009187/Sjc_0007202/Sjc_0000146/Sjc_0009177/Sjc_0008278/Sjc_0004613/Sjc_0003326/Sjc_0004062/Sjc_0002783/Sjc_0004659/Sjc_0003380/Sjc_0004908/Sjc_0005207/Sjc_0002417/Sjc_0005889/Sjc_0002671/Sjc_0003512/Sjc_0007089/Sjc_0002672/Sjc_0002999/Sjc_0002191/Sjc_0003591/Sjc_0009301/Sjc_0004793/Sjc_0009031/Sjc_0006666/Sjc_0009410/Sjc_0003555/Sjc_0001834/Sjc_0006626/Sjc_0009336/Sjc…
GO:0030072	peptide hormone secretion	93	-0.527117	-1.72919	0.00117096	0.0130482	0.00931717	1697	tags=31%, list=20%, signal=25%	Sjc_0006527/Sjc_0003512/Sjc_0008959/Sjc_0005960/Sjc_0004793/Sjc_0006666/Sjc_0009243/Sjc_0008960/Sjc_0007885/Sjc_0001790/Sjc_0005432/Sjc_0001853/Sjc_0000107/Sjc_0009336/Sjc_0005786/Sjc_0006526/Sjc_0009169/Sjc_0009704/Sjc_0000937/Sjc_0006075/Sjc_0006136/Sjc_0009298/Sjc_0007029/Sjc_0008495/Sjc_0001890/Sjc_0008961/Sjc_0008962/Sjc_0009705/Sjc_0000860
GO:0060485	mesenchyme development	93	-0.581027	-1.90604	0.00117096	0.0130482	0.00931717	1000	tags=28%, list=12%, signal=25%	Sjc_0006445/Sjc_0004420/Sjc_0004813/Sjc_0008960/Sjc_0000718/Sjc_0007863/Sjc_0005004/Sjc_0003449/Sjc_0005097/Sjc_0009704/Sjc_0005402/Sjc_0006075/Sjc_0006634/Sjc_0006032/Sjc_0005403/Sjc_0005187/Sjc_0001025/Sjc_0006632/Sjc_0002069/Sjc_0001890/Sjc_0004419/Sjc_0008961/Sjc_0005497/Sjc_0008962/Sjc_0009705/Sjc_0000860
GO:0001764	neuron migration	105	-0.638849	-2.12845	0.00117233	0.0130482	0.00931717	1017	tags=36%, list=12%, signal=32%	Sjc_0000180/Sjc_0006445/Sjc_0004420/Sjc_0008960/Sjc_0003666/Sjc_0000718/Sjc_0007693/Sjc_0001928/Sjc_0000044/Sjc_0009336/Sjc_0009204/Sjc_0008362/Sjc_0002621/Sjc_0008932/Sjc_0001187/Sjc_0006779/Sjc_0009206/Sjc_0000041/Sjc_0007297/Sjc_0009704/Sjc_0002543/Sjc_0000937/Sjc_0002139/Sjc_0008398/Sjc_0009205/Sjc_0000042/Sjc_0008046/Sjc_0002622/Sjc_0005479/Sjc_0001025/Sjc_0006632/Sjc_0005480/Sjc_0002069/Sjc…
GO:0001822	kidney development	97	-0.484795	-1.59745	0.00117233	0.0130482	0.00931717	2065	tags=38%, list=24%, signal=29%	Sjc_0003361/Sjc_0005044/Sjc_0000982/Sjc_0005207/Sjc_0000043/Sjc_0003775/Sjc_0003976/Sjc_0002848/Sjc_0002877/Sjc_0000402/Sjc_0007287/Sjc_0004980/Sjc_0006992/Sjc_0000669/Sjc_0005045/Sjc_0004178/Sjc_0003012/Sjc_0008392/Sjc_0006447/Sjc_0009316/Sjc_0000718/Sjc_0001928/Sjc_0007469/Sjc_0009204/Sjc_0009206/Sjc_0006075/Sjc_0002468/Sjc_0005679/Sjc_0009205/Sjc_0006634/Sjc_0006032/Sjc_0008532/Sjc_0005479/Sjc…
GO:0003015	heart process	109	-0.565038	-1.89426	0.00117233	0.0130482	0.00931717	2235	tags=49%, list=26%, signal=36%	Sjc_0005815/Sjc_0005006/Sjc_0007163/Sjc_0007780/Sjc_0005072/Sjc_0002665/Sjc_0003305/Sjc_0001398/Sjc_0003380/Sjc_0006623/Sjc_0005207/Sjc_0002671/Sjc_0003512/Sjc_0002672/Sjc_0008959/Sjc_0001396/Sjc_0006235/Sjc_0005455/Sjc_0000580/Sjc_0001877/Sjc_0008804/Sjc_0007486/Sjc_0008243/Sjc_0008131/Sjc_0008960/Sjc_0001878/Sjc_0003666/Sjc_0006927/Sjc_0003746/Sjc_0006368/Sjc_0009336/Sjc_0006237/Sjc_0008362/Sjc…
GO:0007164	establishment of tissue polarity	97	-0.536842	-1.76895	0.00117233	0.0130482	0.00931717	2619	tags=55%, list=31%, signal=38%	Sjc_0006935/Sjc_0001546/Sjc_0005267/Sjc_0006159/Sjc_0005434/Sjc_0007215/Sjc_0007550/Sjc_0007320/Sjc_0003882/Sjc_0001281/Sjc_0007548/Sjc_0006048/Sjc_0003738/Sjc_0003768/Sjc_0003305/Sjc_0004334/Sjc_0007308/Sjc_0000982/Sjc_0008441/Sjc_0007980/Sjc_0009192/Sjc_0001215/Sjc_0006945/Sjc_0008959/Sjc_0001142/Sjc_0004530/Sjc_0001407/Sjc_0004980/Sjc_0008807/Sjc_0005713/Sjc_0006762/Sjc_0000180/Sjc_0001440/Sjc…
GO:0022407	regulation of cell-cell adhesion	101	-0.543379	-1.79766	0.00117233	0.0130482	0.00931717	2068	tags=40%, list=24%, signal=30%	Sjc_0003305/Sjc_0000145/Sjc_0005044/Sjc_0002623/Sjc_0004339/Sjc_0009123/Sjc_0008645/Sjc_0006170/Sjc_0003512/Sjc_0008959/Sjc_0007768/Sjc_0003342/Sjc_0000669/Sjc_0005045/Sjc_0006445/Sjc_0004813/Sjc_0008960/Sjc_0008496/Sjc_0009316/Sjc_0003666/Sjc_0000718/Sjc_0009095/Sjc_0001928/Sjc_0007942/Sjc_0006653/Sjc_0008362/Sjc_0002621/Sjc_0000350/Sjc_0009704/Sjc_0002543/Sjc_0008398/Sjc_0009298/Sjc_0002622/Sjc…
GO:0051271	negative regulation of cellular component movement	105	-0.556496	-1.85407	0.00117233	0.0130482	0.00931717	2068	tags=42%, list=24%, signal=32%	Sjc_0003305/Sjc_0002783/Sjc_0002623/Sjc_0005207/Sjc_0007224/Sjc_0000353/Sjc_0006354/Sjc_0006945/Sjc_0008959/Sjc_0008682/Sjc_0007287/Sjc_0004530/Sjc_0004980/Sjc_0005306/Sjc_0004628/Sjc_0009457/Sjc_0006445/Sjc_0004420/Sjc_0008960/Sjc_0003666/Sjc_0000718/Sjc_0001928/Sjc_0009336/Sjc_0008651/Sjc_0008362/Sjc_0002621/Sjc_0002177/Sjc_0006779/Sjc_0009704/Sjc_0000937/Sjc_0004469/Sjc_0008681/Sjc_0006075/Sjc…
GO:0071248	cellular response to metal ion	97	-0.523341	-1.72446	0.00117233	0.0130482	0.00931717	2193	tags=41%, list=26%, signal=31%	Sjc_0005072/Sjc_0007724/Sjc_0002665/Sjc_0003305/Sjc_0004908/Sjc_0005207/Sjc_0002417/Sjc_0002149/Sjc_0002676/Sjc_0008959/Sjc_0005083/Sjc_0005772/Sjc_0004793/Sjc_0009031/Sjc_0005515/Sjc_0004680/Sjc_0000580/Sjc_0001877/Sjc_0007486/Sjc_0001834/Sjc_0009644/Sjc_0006445/Sjc_0008960/Sjc_0001878/Sjc_0003746/Sjc_0002150/Sjc_0003470/Sjc_0004907/Sjc_0002356/Sjc_0003816/Sjc_0009169/Sjc_0009704/Sjc_0004342/Sjc…
GO:0090257	regulation of muscle system process	101	-0.493194	-1.63164	0.00117233	0.0130482	0.00931717	2334	tags=43%, list=27%, signal=31%	Sjc_0005815/Sjc_0005006/Sjc_0004523/Sjc_0003717/Sjc_0007780/Sjc_0005072/Sjc_0003768/Sjc_0001398/Sjc_0002623/Sjc_0001267/Sjc_0004339/Sjc_0003380/Sjc_0005207/Sjc_0008486/Sjc_0003512/Sjc_0005547/Sjc_0002191/Sjc_0007768/Sjc_0001396/Sjc_0004743/Sjc_0006235/Sjc_0004299/Sjc_0002382/Sjc_0005455/Sjc_0001877/Sjc_0008804/Sjc_0001878/Sjc_0003666/Sjc_0001853/Sjc_0003746/Sjc_0006368/Sjc_0007607/Sjc_0006237/Sjc…
GO:2000146	negative regulation of cell motility	101	-0.559046	-1.8495	0.00117233	0.0130482	0.00931717	2068	tags=42%, list=24%, signal=32%	Sjc_0003305/Sjc_0002783/Sjc_0002623/Sjc_0005207/Sjc_0007224/Sjc_0000353/Sjc_0006354/Sjc_0008959/Sjc_0008682/Sjc_0007287/Sjc_0004530/Sjc_0004980/Sjc_0005306/Sjc_0004628/Sjc_0009457/Sjc_0004420/Sjc_0008960/Sjc_0003666/Sjc_0000718/Sjc_0001928/Sjc_0009336/Sjc_0008651/Sjc_0008362/Sjc_0002621/Sjc_0002177/Sjc_0006779/Sjc_0009704/Sjc_0000937/Sjc_0004469/Sjc_0008681/Sjc_0006075/Sjc_0002622/Sjc_0005187/Sjc…
GO:0001736	establishment of planar polarity	96	-0.531543	-1.74794	0.00117371	0.0130482	0.00931717	2619	tags=54%, list=31%, signal=38%	Sjc_0006935/Sjc_0001546/Sjc_0005267/Sjc_0006159/Sjc_0005434/Sjc_0007215/Sjc_0007550/Sjc_0007320/Sjc_0003882/Sjc_0001281/Sjc_0007548/Sjc_0006048/Sjc_0003738/Sjc_0003768/Sjc_0003305/Sjc_0004334/Sjc_0007308/Sjc_0000982/Sjc_0008441/Sjc_0007980/Sjc_0009192/Sjc_0001215/Sjc_0006945/Sjc_0008959/Sjc_0001142/Sjc_0004530/Sjc_0001407/Sjc_0004980/Sjc_0008807/Sjc_0005713/Sjc_0006762/Sjc_0000180/Sjc_0001440/Sjc…
GO:0008344	adult locomotory behavior	96	-0.537098	-1.76621	0.00117371	0.0130482	0.00931717	1666	tags=36%, list=20%, signal=30%	Sjc_0005707/Sjc_0004278/Sjc_0002676/Sjc_0007764/Sjc_0007287/Sjc_0004743/Sjc_0006160/Sjc_0005455/Sjc_0000440/Sjc_0006814/Sjc_0009644/Sjc_0004939/Sjc_0006927/Sjc_0004979/Sjc_0003470/Sjc_0009336/Sjc_0004907/Sjc_0002356/Sjc_0001653/Sjc_0001590/Sjc_0000041/Sjc_0000937/Sjc_0005456/Sjc_0006879/Sjc_0005447/Sjc_0008398/Sjc_0008133/Sjc_0000042/Sjc_0004117/Sjc_0000439/Sjc_0005445/Sjc_0001890/Sjc_0005444/Sjc…
GO:0032102	negative regulation of response to external stimulus	96	-0.495646	-1.6299	0.00117371	0.0130482	0.00931717	1074	tags=22%, list=13%, signal=19%	Sjc_0005394/Sjc_0006445/Sjc_0003666/Sjc_0000718/Sjc_0001928/Sjc_0003449/Sjc_0009336/Sjc_0006653/Sjc_0008362/Sjc_0000350/Sjc_0000937/Sjc_0005447/Sjc_0004706/Sjc_0009298/Sjc_0005479/Sjc_0006632/Sjc_0005480/Sjc_0005445/Sjc_0005444/Sjc_0004705/Sjc_0000860
GO:1903034	regulation of response to wounding	96	-0.533265	-1.7536	0.00117371	0.0130482	0.00931717	2193	tags=38%, list=26%, signal=28%	Sjc_0005072/Sjc_0006652/Sjc_0003768/Sjc_0007949/Sjc_0003305/Sjc_0004339/Sjc_0008832/Sjc_0007980/Sjc_0006170/Sjc_0003512/Sjc_0005707/Sjc_0008959/Sjc_0005772/Sjc_0000014/Sjc_0005806/Sjc_0005394/Sjc_0008960/Sjc_0003666/Sjc_0000718/Sjc_0007942/Sjc_0006653/Sjc_0008362/Sjc_0003685/Sjc_0009273/Sjc_0009704/Sjc_0005447/Sjc_0002468/Sjc_0005298/Sjc_0009298/Sjc_0003769/Sjc_0005445/Sjc_0001890/Sjc_0008961/Sjc…
GO:1904062	regulation of cation transmembrane transport	96	-0.503478	-1.65565	0.00117371	0.0130482	0.00931717	2361	tags=40%, list=28%, signal=29%	Sjc_0007320/Sjc_0004447/Sjc_0005815/Sjc_0005006/Sjc_0004613/Sjc_0001184/Sjc_0001398/Sjc_0002623/Sjc_0006623/Sjc_0005207/Sjc_0002671/Sjc_0005013/Sjc_0007319/Sjc_0002672/Sjc_0001396/Sjc_0006235/Sjc_0004725/Sjc_0005455/Sjc_0001877/Sjc_0008804/Sjc_0001878/Sjc_0003666/Sjc_0006200/Sjc_0005884/Sjc_0009336/Sjc_0006237/Sjc_0008362/Sjc_0002621/Sjc_0000937/Sjc_0005456/Sjc_0006136/Sjc_0009298/Sjc_0002622/Sjc…
GO:0001751	compound eye photoreceptor cell differentiation	92	-0.494796	-1.61966	0.00117509	0.0130482	0.00931717	1665	tags=29%, list=20%, signal=24%	Sjc_0008876/Sjc_0008959/Sjc_0003321/Sjc_0005772/Sjc_0006606/Sjc_0001069/Sjc_0000495/Sjc_0006762/Sjc_0008739/Sjc_0008738/Sjc_0001440/Sjc_0008960/Sjc_0007469/Sjc_0008087/Sjc_0008877/Sjc_0009029/Sjc_0000431/Sjc_0000350/Sjc_0003645/Sjc_0006207/Sjc_0004035/Sjc_0009704/Sjc_0004026/Sjc_0008961/Sjc_0002680/Sjc_0008962/Sjc_0009705
GO:0019722	calcium-mediated signaling	95	-0.534404	-1.75564	0.00117509	0.0130482	0.00931717	2455	tags=44%, list=29%, signal=32%	Sjc_0002660/Sjc_0005613/Sjc_0008378/Sjc_0006972/Sjc_0005815/Sjc_0005072/Sjc_0007724/Sjc_0003305/Sjc_0001398/Sjc_0002623/Sjc_0006623/Sjc_0003773/Sjc_0007980/Sjc_0003512/Sjc_0002676/Sjc_0008959/Sjc_0001396/Sjc_0006235/Sjc_0007447/Sjc_0005455/Sjc_0001877/Sjc_0008804/Sjc_0008960/Sjc_0001878/Sjc_0006927/Sjc_0007942/Sjc_0006368/Sjc_0003470/Sjc_0006237/Sjc_0002621/Sjc_0001653/Sjc_0002177/Sjc_0009704/Sjc…
GO:0021953	central nervous system neuron differentiation	91	-0.579107	-1.89698	0.00117509	0.0130482	0.00931717	2068	tags=48%, list=24%, signal=37%	Sjc_0003305/Sjc_0005044/Sjc_0002623/Sjc_0004798/Sjc_0005897/Sjc_0004303/Sjc_0003512/Sjc_0006945/Sjc_0008959/Sjc_0007764/Sjc_0006235/Sjc_0002339/Sjc_0004530/Sjc_0005045/Sjc_0009119/Sjc_0009120/Sjc_0009121/Sjc_0006445/Sjc_0008960/Sjc_0009118/Sjc_0009316/Sjc_0001928/Sjc_0009336/Sjc_0006237/Sjc_0002621/Sjc_0001187/Sjc_0000041/Sjc_0009704/Sjc_0000937/Sjc_0006075/Sjc_0006634/Sjc_0000042/Sjc_0008046/Sjc…
GO:0030336	negative regulation of cell migration	92	-0.580976	-1.90176	0.00117509	0.0130482	0.00931717	1587	tags=37%, list=19%, signal=30%	Sjc_0008959/Sjc_0008682/Sjc_0007287/Sjc_0004530/Sjc_0004980/Sjc_0005306/Sjc_0004628/Sjc_0009457/Sjc_0004420/Sjc_0008960/Sjc_0003666/Sjc_0000718/Sjc_0009336/Sjc_0008651/Sjc_0008362/Sjc_0002621/Sjc_0002177/Sjc_0006779/Sjc_0009704/Sjc_0000937/Sjc_0004469/Sjc_0008681/Sjc_0006075/Sjc_0002622/Sjc_0005187/Sjc_0005479/Sjc_0001025/Sjc_0006632/Sjc_0005480/Sjc_0008495/Sjc_0004419/Sjc_0008961/Sjc_0008962/Sjc…
GO:0043406	positive regulation of MAP kinase activity	91	-0.494786	-1.62077	0.00117509	0.0130482	0.00931717	2082	tags=36%, list=24%, signal=28%	Sjc_0003654/Sjc_0003305/Sjc_0002623/Sjc_0004339/Sjc_0005207/Sjc_0004024/Sjc_0007224/Sjc_0003073/Sjc_0002149/Sjc_0008959/Sjc_0007768/Sjc_0002339/Sjc_0004168/Sjc_0004980/Sjc_0006666/Sjc_0000942/Sjc_0000180/Sjc_0006445/Sjc_0004420/Sjc_0008960/Sjc_0002150/Sjc_0000044/Sjc_0007942/Sjc_0002621/Sjc_0009273/Sjc_0003816/Sjc_0009704/Sjc_0002622/Sjc_0006632/Sjc_0004419/Sjc_0008961/Sjc_0008962/Sjc_0009705
GO:0046883	regulation of hormone secretion	91	-0.498294	-1.63226	0.00117509	0.0130482	0.00931717	2094	tags=45%, list=25%, signal=34%	Sjc_0003038/Sjc_0005553/Sjc_0001546/Sjc_0005434/Sjc_0002586/Sjc_0007215/Sjc_0002660/Sjc_0006808/Sjc_0009026/Sjc_0003882/Sjc_0008801/Sjc_0003305/Sjc_0001267/Sjc_0003380/Sjc_0005207/Sjc_0003512/Sjc_0008959/Sjc_0002191/Sjc_0005960/Sjc_0002606/Sjc_0006666/Sjc_0009243/Sjc_0008960/Sjc_0007885/Sjc_0001790/Sjc_0005432/Sjc_0001853/Sjc_0000107/Sjc_0009336/Sjc_0009704/Sjc_0000937/Sjc_0006075/Sjc_0006136/Sjc…
GO:0048015	phosphatidylinositol-mediated signaling	90	-0.571799	-1.86954	0.00117509	0.0130482	0.00931717	2221	tags=43%, list=26%, signal=32%	Sjc_0001184/Sjc_0006652/Sjc_0006661/Sjc_0003305/Sjc_0007072/Sjc_0002623/Sjc_0007224/Sjc_0005467/Sjc_0009192/Sjc_0006170/Sjc_0008959/Sjc_0007073/Sjc_0007287/Sjc_0000590/Sjc_0000580/Sjc_0003003/Sjc_0007486/Sjc_0006603/Sjc_0004420/Sjc_0008960/Sjc_0001928/Sjc_0006653/Sjc_0009204/Sjc_0002621/Sjc_0002123/Sjc_0009206/Sjc_0009704/Sjc_0000589/Sjc_0004342/Sjc_0005447/Sjc_0009205/Sjc_0008046/Sjc_0002622/Sjc…
GO:0048017	inositol lipid-mediated signaling	91	-0.565337	-1.85187	0.00117509	0.0130482	0.00931717	2221	tags=43%, list=26%, signal=32%	Sjc_0001184/Sjc_0006652/Sjc_0006661/Sjc_0003305/Sjc_0007072/Sjc_0002623/Sjc_0007224/Sjc_0005467/Sjc_0009192/Sjc_0006170/Sjc_0008959/Sjc_0007073/Sjc_0007287/Sjc_0000590/Sjc_0000580/Sjc_0003003/Sjc_0007486/Sjc_0006603/Sjc_0004420/Sjc_0008960/Sjc_0001928/Sjc_0006653/Sjc_0009204/Sjc_0002621/Sjc_0002123/Sjc_0009206/Sjc_0009704/Sjc_0000589/Sjc_0004342/Sjc_0005447/Sjc_0009205/Sjc_0008046/Sjc_0002622/Sjc…
GO:0048738	cardiac muscle tissue development	95	-0.518649	-1.70388	0.00117509	0.0130482	0.00931717	2068	tags=34%, list=24%, signal=26%	Sjc_0003305/Sjc_0001398/Sjc_0005044/Sjc_0005207/Sjc_0000043/Sjc_0003720/Sjc_0006846/Sjc_0008959/Sjc_0007768/Sjc_0001396/Sjc_0004299/Sjc_0005306/Sjc_0001877/Sjc_0005045/Sjc_0008243/Sjc_0006445/Sjc_0008960/Sjc_0001878/Sjc_0003666/Sjc_0006368/Sjc_0008362/Sjc_0009040/Sjc_0005097/Sjc_0009704/Sjc_0005298/Sjc_0006634/Sjc_0006032/Sjc_0002069/Sjc_0008961/Sjc_0008962/Sjc_0009705/Sjc_0000860
GO:1903522	regulation of blood circulation	98	-0.592176	-1.94923	0.00117786	0.0130482	0.00931717	2235	tags=55%, list=26%, signal=41%	Sjc_0005815/Sjc_0005006/Sjc_0007163/Sjc_0007780/Sjc_0005072/Sjc_0002665/Sjc_0003305/Sjc_0001398/Sjc_0004339/Sjc_0003380/Sjc_0006623/Sjc_0005207/Sjc_0002671/Sjc_0003512/Sjc_0005547/Sjc_0002672/Sjc_0008959/Sjc_0001396/Sjc_0006235/Sjc_0005455/Sjc_0000580/Sjc_0001877/Sjc_0008804/Sjc_0007486/Sjc_0008131/Sjc_0008960/Sjc_0001878/Sjc_0003666/Sjc_0006927/Sjc_0003746/Sjc_0006368/Sjc_0009336/Sjc_0006237/Sjc…
GO:0007635	chemosensory behavior	94	-0.538976	-1.76724	0.00117925	0.0130482	0.00931717	2099	tags=43%, list=25%, signal=32%	Sjc_0006979/Sjc_0003305/Sjc_0002376/Sjc_0004798/Sjc_0003380/Sjc_0003773/Sjc_0003073/Sjc_0007490/Sjc_0003512/Sjc_0006945/Sjc_0002676/Sjc_0008959/Sjc_0007287/Sjc_0001407/Sjc_0000580/Sjc_0007968/Sjc_0009243/Sjc_0007486/Sjc_0005025/Sjc_0008960/Sjc_0007489/Sjc_0006129/Sjc_0000465/Sjc_0007607/Sjc_0005024/Sjc_0009174/Sjc_0005238/Sjc_0009293/Sjc_0009704/Sjc_0004342/Sjc_0009693/Sjc_0008379/Sjc_0006136/Sjc…
GO:0030198	extracellular matrix organization	83	-0.513405	-1.66737	0.00117925	0.0130482	0.00931717	2413	tags=43%, list=28%, signal=31%	Sjc_0003537/Sjc_0007320/Sjc_0002234/Sjc_0006113/Sjc_0003738/Sjc_0006979/Sjc_0008779/Sjc_0002623/Sjc_0000982/Sjc_0007803/Sjc_0000889/Sjc_0002352/Sjc_0006880/Sjc_0007287/Sjc_0009335/Sjc_0004530/Sjc_0006597/Sjc_0005306/Sjc_0006881/Sjc_0000438/Sjc_0001356/Sjc_0005394/Sjc_0006673/Sjc_0001565/Sjc_0003483/Sjc_0007469/Sjc_0003449/Sjc_0002621/Sjc_0009040/Sjc_0008886/Sjc_0006882/Sjc_0009298/Sjc_0002622/Sjc…
GO:0060047	heart contraction	94	-0.540353	-1.77176	0.00117925	0.0130482	0.00931717	2334	tags=48%, list=27%, signal=35%	Sjc_0005815/Sjc_0005006/Sjc_0007163/Sjc_0007780/Sjc_0005072/Sjc_0002665/Sjc_0001398/Sjc_0003380/Sjc_0006623/Sjc_0005207/Sjc_0002671/Sjc_0003512/Sjc_0002672/Sjc_0001396/Sjc_0006235/Sjc_0005455/Sjc_0000580/Sjc_0001877/Sjc_0008804/Sjc_0007486/Sjc_0008243/Sjc_0008131/Sjc_0001878/Sjc_0003666/Sjc_0006927/Sjc_0003746/Sjc_0006368/Sjc_0009336/Sjc_0006237/Sjc_0008362/Sjc_0001653/Sjc_0005238/Sjc_0005097/Sjc…
GO:0050730	regulation of peptidyl-tyrosine phosphorylation	87	-0.516458	-1.68165	0.00118203	0.0130482	0.00931717	1755	tags=34%, list=21%, signal=28%	Sjc_0007174/Sjc_0004128/Sjc_0003512/Sjc_0000054/Sjc_0008959/Sjc_0007768/Sjc_0000014/Sjc_0004530/Sjc_0005806/Sjc_0005636/Sjc_0008960/Sjc_0006447/Sjc_0007942/Sjc_0002621/Sjc_0005648/Sjc_0000350/Sjc_0005646/Sjc_0009704/Sjc_0005447/Sjc_0006075/Sjc_0002622/Sjc_0005647/Sjc_0008495/Sjc_0006327/Sjc_0005445/Sjc_0008961/Sjc_0005444/Sjc_0008962/Sjc_0009705/Sjc_0000860
GO:1901342	regulation of vasculature development	88	-0.549817	-1.79057	0.00118203	0.0130482	0.00931717	1668	tags=36%, list=20%, signal=30%	Sjc_0003512/Sjc_0008959/Sjc_0006880/Sjc_0007287/Sjc_0003867/Sjc_0000014/Sjc_0009335/Sjc_0004530/Sjc_0005306/Sjc_0006881/Sjc_0003003/Sjc_0006992/Sjc_0005806/Sjc_0004628/Sjc_0006445/Sjc_0004420/Sjc_0008960/Sjc_0000718/Sjc_0001928/Sjc_0002621/Sjc_0009704/Sjc_0005402/Sjc_0006882/Sjc_0006075/Sjc_0002622/Sjc_0005403/Sjc_0003769/Sjc_0004419/Sjc_0008961/Sjc_0008962/Sjc_0009705/Sjc_0000860
GO:0006814	sodium ion transport	84	-0.540235	-1.75444	0.00118343	0.0130482	0.00931717	2251	tags=49%, list=26%, signal=36%	Sjc_0009312/Sjc_0005072/Sjc_0006652/Sjc_0002583/Sjc_0008671/Sjc_0001398/Sjc_0000145/Sjc_0004908/Sjc_0002671/Sjc_0005597/Sjc_0003779/Sjc_0006170/Sjc_0009770/Sjc_0007089/Sjc_0002672/Sjc_0001396/Sjc_0003591/Sjc_0006235/Sjc_0005960/Sjc_0004725/Sjc_0005932/Sjc_0009119/Sjc_0009120/Sjc_0009121/Sjc_0009118/Sjc_0001790/Sjc_0009336/Sjc_0004907/Sjc_0006653/Sjc_0006237/Sjc_0004401/Sjc_0004209/Sjc_0001590/Sjc…
GO:0045765	regulation of angiogenesis	84	-0.557765	-1.81137	0.00118343	0.0130482	0.00931717	1668	tags=37%, list=20%, signal=30%	Sjc_0003512/Sjc_0008959/Sjc_0006880/Sjc_0007287/Sjc_0003867/Sjc_0000014/Sjc_0009335/Sjc_0004530/Sjc_0005306/Sjc_0006881/Sjc_0003003/Sjc_0006992/Sjc_0005806/Sjc_0004628/Sjc_0006445/Sjc_0004420/Sjc_0008960/Sjc_0001928/Sjc_0002621/Sjc_0009704/Sjc_0005402/Sjc_0006882/Sjc_0006075/Sjc_0002622/Sjc_0005403/Sjc_0003769/Sjc_0004419/Sjc_0008961/Sjc_0008962/Sjc_0009705/Sjc_0000860
GO:0070372	regulation of ERK1 and ERK2 cascade	84	-0.519711	-1.68779	0.00118343	0.0130482	0.00931717	2068	tags=35%, list=24%, signal=26%	Sjc_0003305/Sjc_0002623/Sjc_0004339/Sjc_0007224/Sjc_0008645/Sjc_0003073/Sjc_0006354/Sjc_0003512/Sjc_0008959/Sjc_0000014/Sjc_0004168/Sjc_0005806/Sjc_0000942/Sjc_0004420/Sjc_0008960/Sjc_0006200/Sjc_0007942/Sjc_0000107/Sjc_0003722/Sjc_0009336/Sjc_0002621/Sjc_0009704/Sjc_0000937/Sjc_0008398/Sjc_0002622/Sjc_0004419/Sjc_0008961/Sjc_0008962/Sjc_0009705
GO:0001503	ossification	89	-0.501566	-1.63626	0.00118483	0.0130482	0.00931717	2294	tags=40%, list=27%, signal=30%	Sjc_0004523/Sjc_0008730/Sjc_0007724/Sjc_0003305/Sjc_0001398/Sjc_0005044/Sjc_0006654/Sjc_0002623/Sjc_0003380/Sjc_0005207/Sjc_0000043/Sjc_0006085/Sjc_0008959/Sjc_0007287/Sjc_0001396/Sjc_0002339/Sjc_0006921/Sjc_0004530/Sjc_0003787/Sjc_0001877/Sjc_0005045/Sjc_0006445/Sjc_0002288/Sjc_0008960/Sjc_0009133/Sjc_0001878/Sjc_0000718/Sjc_0008687/Sjc_0002621/Sjc_0009704/Sjc_0006075/Sjc_0002622/Sjc_0008961/Sjc…
GO:0015850	organic hydroxy compound transport	89	-0.515568	-1.68194	0.00118483	0.0130482	0.00931717	2208	tags=42%, list=26%, signal=31%	Sjc_0003882/Sjc_0002710/Sjc_0005072/Sjc_0002709/Sjc_0002783/Sjc_0004908/Sjc_0002417/Sjc_0005597/Sjc_0009770/Sjc_0003512/Sjc_0007089/Sjc_0009229/Sjc_0003861/Sjc_0000014/Sjc_0002606/Sjc_0004793/Sjc_0009031/Sjc_0009410/Sjc_0005806/Sjc_0005615/Sjc_0007942/Sjc_0001525/Sjc_0009336/Sjc_0007607/Sjc_0004907/Sjc_0005944/Sjc_0008651/Sjc_0004394/Sjc_0005238/Sjc_0009293/Sjc_0009169/Sjc_0000937/Sjc_0009411/Sjc…
GO:0007622	rhythmic behavior	85	-0.539754	-1.75226	0.00118624	0.0130482	0.00931717	2368	tags=54%, list=28%, signal=39%	Sjc_0007478/Sjc_0003937/Sjc_0002833/Sjc_0002897/Sjc_0007163/Sjc_0000150/Sjc_0002665/Sjc_0003738/Sjc_0002376/Sjc_0005747/Sjc_0004908/Sjc_0005207/Sjc_0004278/Sjc_0007319/Sjc_0000985/Sjc_0007287/Sjc_0006754/Sjc_0000792/Sjc_0001069/Sjc_0008739/Sjc_0008738/Sjc_0008131/Sjc_0003532/Sjc_0008861/Sjc_0004979/Sjc_0003924/Sjc_0001525/Sjc_0009336/Sjc_0004907/Sjc_0005944/Sjc_0006904/Sjc_0005238/Sjc_0009293/Sjc…
GO:0035150	regulation of tube size	85	-0.514651	-1.67077	0.00118624	0.0130482	0.00931717	2221	tags=39%, list=26%, signal=29%	Sjc_0001184/Sjc_0005072/Sjc_0003305/Sjc_0001398/Sjc_0001553/Sjc_0002623/Sjc_0004339/Sjc_0003380/Sjc_0001916/Sjc_0002671/Sjc_0003779/Sjc_0000527/Sjc_0005547/Sjc_0004636/Sjc_0002672/Sjc_0008959/Sjc_0001396/Sjc_0008960/Sjc_0003666/Sjc_0008127/Sjc_0008362/Sjc_0006578/Sjc_0002621/Sjc_0009704/Sjc_0002420/Sjc_0008398/Sjc_0006136/Sjc_0002622/Sjc_0002421/Sjc_0004026/Sjc_0008961/Sjc_0008962/Sjc_0009705
GO:0035272	exocrine system development	85	-0.545052	-1.76946	0.00118624	0.0130482	0.00931717	1667	tags=34%, list=20%, signal=28%	Sjc_0006945/Sjc_0008959/Sjc_0008147/Sjc_0008936/Sjc_0007987/Sjc_0007768/Sjc_0008812/Sjc_0000180/Sjc_0006445/Sjc_0008960/Sjc_0006447/Sjc_0000099/Sjc_0000044/Sjc_0005097/Sjc_0009704/Sjc_0005402/Sjc_0003693/Sjc_0008046/Sjc_0005403/Sjc_0005187/Sjc_0005479/Sjc_0006632/Sjc_0005480/Sjc_0001890/Sjc_0008961/Sjc_0002680/Sjc_0008962/Sjc_0009705/Sjc_0000860
GO:0060538	skeletal muscle organ development	85	-0.530973	-1.72375	0.00118624	0.0130482	0.00931717	2348	tags=48%, list=28%, signal=35%	Sjc_0002234/Sjc_0005006/Sjc_0004319/Sjc_0001193/Sjc_0005072/Sjc_0005286/Sjc_0000150/Sjc_0006499/Sjc_0003305/Sjc_0000982/Sjc_0005207/Sjc_0006945/Sjc_0007319/Sjc_0008959/Sjc_0008682/Sjc_0007287/Sjc_0006415/Sjc_0002730/Sjc_0007968/Sjc_0001877/Sjc_0001686/Sjc_0000602/Sjc_0005394/Sjc_0008243/Sjc_0006445/Sjc_0008960/Sjc_0001878/Sjc_0000718/Sjc_0007469/Sjc_0006368/Sjc_0005989/Sjc_0002799/Sjc_0006234/Sjc…
GO:0008037	cell recognition	86	-0.566658	-1.84065	0.00119048	0.0130482	0.00931717	1667	tags=40%, list=20%, signal=32%	Sjc_0006945/Sjc_0004636/Sjc_0000889/Sjc_0000014/Sjc_0006415/Sjc_0005515/Sjc_0000171/Sjc_0005806/Sjc_0000553/Sjc_0006347/Sjc_0000180/Sjc_0001440/Sjc_0006445/Sjc_0003871/Sjc_0000044/Sjc_0007469/Sjc_0008127/Sjc_0009204/Sjc_0001009/Sjc_0006545/Sjc_0009206/Sjc_0008398/Sjc_0001588/Sjc_0006546/Sjc_0009205/Sjc_0005479/Sjc_0006632/Sjc_0002656/Sjc_0005480/Sjc_0001008/Sjc_0006203/Sjc_0002069/Sjc_0004756/Sjc…
GO:0048675	axon extension	86	-0.55899	-1.81575	0.00119048	0.0130482	0.00931717	1667	tags=37%, list=20%, signal=30%	Sjc_0006945/Sjc_0005707/Sjc_0008682/Sjc_0007073/Sjc_0007768/Sjc_0006606/Sjc_0004725/Sjc_0005713/Sjc_0008739/Sjc_0008738/Sjc_0000180/Sjc_0001440/Sjc_0006445/Sjc_0000718/Sjc_0001853/Sjc_0000044/Sjc_0003924/Sjc_0007295/Sjc_0009273/Sjc_0002799/Sjc_0008932/Sjc_0004035/Sjc_0007297/Sjc_0008398/Sjc_0008681/Sjc_0006136/Sjc_0006634/Sjc_0008046/Sjc_0005479/Sjc_0005480/Sjc_0008405/Sjc_0000860
GO:0070371	ERK1 and ERK2 cascade	86	-0.520344	-1.69021	0.00119048	0.0130482	0.00931717	2068	tags=35%, list=24%, signal=27%	Sjc_0003305/Sjc_0002623/Sjc_0004339/Sjc_0007224/Sjc_0008645/Sjc_0003073/Sjc_0006354/Sjc_0003512/Sjc_0008959/Sjc_0005772/Sjc_0000014/Sjc_0004168/Sjc_0005806/Sjc_0000942/Sjc_0004420/Sjc_0008960/Sjc_0006200/Sjc_0007942/Sjc_0000107/Sjc_0003722/Sjc_0009336/Sjc_0002621/Sjc_0009704/Sjc_0000937/Sjc_0008398/Sjc_0002622/Sjc_0004419/Sjc_0008961/Sjc_0008962/Sjc_0009705
GO:0032409	regulation of transporter activity	77	-0.520266	-1.66854	0.00120048	0.0130482	0.00931717	1990	tags=35%, list=23%, signal=27%	Sjc_0002623/Sjc_0005207/Sjc_0002671/Sjc_0003773/Sjc_0003512/Sjc_0007319/Sjc_0002672/Sjc_0004725/Sjc_0005455/Sjc_0001877/Sjc_0008804/Sjc_0001878/Sjc_0003666/Sjc_0005884/Sjc_0006129/Sjc_0009336/Sjc_0008362/Sjc_0002621/Sjc_0000937/Sjc_0009693/Sjc_0005456/Sjc_0008379/Sjc_0006136/Sjc_0002622/Sjc_0008381/Sjc_0007966/Sjc_0009087
GO:0033002	muscle cell proliferation	77	-0.546745	-1.75346	0.00120048	0.0130482	0.00931717	2082	tags=38%, list=24%, signal=29%	Sjc_0003654/Sjc_0003305/Sjc_0005044/Sjc_0002623/Sjc_0003380/Sjc_0005207/Sjc_0000043/Sjc_0006846/Sjc_0003512/Sjc_0008959/Sjc_0007768/Sjc_0003867/Sjc_0009243/Sjc_0005045/Sjc_0008960/Sjc_0003666/Sjc_0000718/Sjc_0008362/Sjc_0002621/Sjc_0004394/Sjc_0005097/Sjc_0009704/Sjc_0006634/Sjc_0006032/Sjc_0002622/Sjc_0002069/Sjc_0008961/Sjc_0008962/Sjc_0009705
GO:0034332	adherens junction organization	80	-0.511852	-1.64507	0.00120048	0.0130482	0.00931717	2368	tags=45%, list=28%, signal=33%	Sjc_0007478/Sjc_0007320/Sjc_0008730/Sjc_0007780/Sjc_0006979/Sjc_0003768/Sjc_0002623/Sjc_0000982/Sjc_0008558/Sjc_0008876/Sjc_0009265/Sjc_0005772/Sjc_0004680/Sjc_0003704/Sjc_0006659/Sjc_0008807/Sjc_0006095/Sjc_0004628/Sjc_0004813/Sjc_0006447/Sjc_0000718/Sjc_0002541/Sjc_0009095/Sjc_0007469/Sjc_0008877/Sjc_0009204/Sjc_0002621/Sjc_0009040/Sjc_0006207/Sjc_0009206/Sjc_0002543/Sjc_0002542/Sjc_0006075/Sjc…
GO:0035051	cardiocyte differentiation	80	-0.546571	-1.75666	0.00120048	0.0130482	0.00931717	1587	tags=29%, list=19%, signal=24%	Sjc_0008959/Sjc_0007768/Sjc_0001396/Sjc_0004299/Sjc_0006762/Sjc_0008243/Sjc_0008960/Sjc_0009316/Sjc_0003666/Sjc_0008362/Sjc_0001936/Sjc_0005097/Sjc_0009704/Sjc_0005402/Sjc_0005298/Sjc_0006032/Sjc_0005403/Sjc_0006632/Sjc_0002069/Sjc_0008961/Sjc_0008962/Sjc_0009705/Sjc_0000860
GO:0061138	morphogenesis of a branching epithelium	77	-0.56389	-1.80845	0.00120048	0.0130482	0.00931717	1502	tags=34%, list=18%, signal=28%	Sjc_0007768/Sjc_0004530/Sjc_0004680/Sjc_0004168/Sjc_0005045/Sjc_0000180/Sjc_0006445/Sjc_0009316/Sjc_0000718/Sjc_0005004/Sjc_0009095/Sjc_0000044/Sjc_0003449/Sjc_0005402/Sjc_0006075/Sjc_0006634/Sjc_0006032/Sjc_0005403/Sjc_0005187/Sjc_0005479/Sjc_0001025/Sjc_0005480/Sjc_0002069/Sjc_0001890/Sjc_0004026/Sjc_0002680
GO:0098742	cell-cell adhesion via plasma-membrane adhesion molecules	77	-0.735009	-2.35724	0.00120048	0.0130482	0.00931717	1266	tags=62%, list=15%, signal=54%	Sjc_0007601/Sjc_0004715/Sjc_0007368/Sjc_0005806/Sjc_0003995/Sjc_0001440/Sjc_0006447/Sjc_0007489/Sjc_0009095/Sjc_0007469/Sjc_0004747/Sjc_0006045/Sjc_0005989/Sjc_0006913/Sjc_0009204/Sjc_0007590/Sjc_0008079/Sjc_0005787/Sjc_0006545/Sjc_0006098/Sjc_0006599/Sjc_0005856/Sjc_0006207/Sjc_0004751/Sjc_0009206/Sjc_0007413/Sjc_0000462/Sjc_0005521/Sjc_0008398/Sjc_0006546/Sjc_0006261/Sjc_0009205/Sjc_0008046/Sjc…
GO:0007618	mating	76	-0.571891	-1.82922	0.00120192	0.0130482	0.00931717	2350	tags=59%, list=28%, signal=43%	Sjc_0006808/Sjc_0000110/Sjc_0002833/Sjc_0003717/Sjc_0005072/Sjc_0006652/Sjc_0002665/Sjc_0009116/Sjc_0000420/Sjc_0003380/Sjc_0008889/Sjc_0006170/Sjc_0002449/Sjc_0002676/Sjc_0002191/Sjc_0008147/Sjc_0008682/Sjc_0006754/Sjc_0002382/Sjc_0000580/Sjc_0006666/Sjc_0009243/Sjc_0006814/Sjc_0007486/Sjc_0002170/Sjc_0000099/Sjc_0006927/Sjc_0008861/Sjc_0006653/Sjc_0005944/Sjc_0006578/Sjc_0000169/Sjc_0001653/Sjc…
GO:0008016	regulation of heart contraction	76	-0.592697	-1.89577	0.00120192	0.0130482	0.00931717	2334	tags=58%, list=27%, signal=42%	Sjc_0005815/Sjc_0005006/Sjc_0007163/Sjc_0007780/Sjc_0005072/Sjc_0002665/Sjc_0001398/Sjc_0003380/Sjc_0006623/Sjc_0005207/Sjc_0002671/Sjc_0003512/Sjc_0002672/Sjc_0001396/Sjc_0006235/Sjc_0005455/Sjc_0000580/Sjc_0001877/Sjc_0008804/Sjc_0007486/Sjc_0008131/Sjc_0001878/Sjc_0003666/Sjc_0006927/Sjc_0003746/Sjc_0006368/Sjc_0009336/Sjc_0006237/Sjc_0008362/Sjc_0001653/Sjc_0005238/Sjc_0005097/Sjc_0009293/Sjc…
GO:0048634	regulation of muscle organ development	76	-0.560643	-1.79324	0.00120192	0.0130482	0.00931717	2171	tags=43%, list=25%, signal=33%	Sjc_0005286/Sjc_0000150/Sjc_0000404/Sjc_0003305/Sjc_0005044/Sjc_0000982/Sjc_0005207/Sjc_0000043/Sjc_0006846/Sjc_0008959/Sjc_0007768/Sjc_0004299/Sjc_0002730/Sjc_0005045/Sjc_0008243/Sjc_0008960/Sjc_0000718/Sjc_0007469/Sjc_0009204/Sjc_0005097/Sjc_0006207/Sjc_0009206/Sjc_0009704/Sjc_0009205/Sjc_0005298/Sjc_0006634/Sjc_0006032/Sjc_0002656/Sjc_0002069/Sjc_0008961/Sjc_0002655/Sjc_0008962/Sjc_0009705
GO:0048762	mesenchymal cell differentiation	76	-0.566758	-1.8128	0.00120192	0.0130482	0.00931717	1000	tags=26%, list=12%, signal=23%	Sjc_0006445/Sjc_0004420/Sjc_0004813/Sjc_0008960/Sjc_0000718/Sjc_0007863/Sjc_0003449/Sjc_0009704/Sjc_0006075/Sjc_0006634/Sjc_0005187/Sjc_0001025/Sjc_0002069/Sjc_0001890/Sjc_0004419/Sjc_0008961/Sjc_0005497/Sjc_0008962/Sjc_0009705/Sjc_0000860
GO:0051048	negative regulation of secretion	76	-0.548008	-1.75283	0.00120192	0.0130482	0.00931717	1587	tags=34%, list=19%, signal=28%	Sjc_0008959/Sjc_0007287/Sjc_0006963/Sjc_0006666/Sjc_0009243/Sjc_0008960/Sjc_0003666/Sjc_0006200/Sjc_0000107/Sjc_0003449/Sjc_0001525/Sjc_0009336/Sjc_0005786/Sjc_0008096/Sjc_0008651/Sjc_0008362/Sjc_0001009/Sjc_0009704/Sjc_0000937/Sjc_0006075/Sjc_0007275/Sjc_0001008/Sjc_0008961/Sjc_0007274/Sjc_0008962/Sjc_0009705
GO:0051588	regulation of neurotransmitter transport	76	-0.543186	-1.73741	0.00120192	0.0130482	0.00931717	1961	tags=38%, list=23%, signal=30%	Sjc_0003380/Sjc_0005207/Sjc_0002417/Sjc_0008889/Sjc_0002191/Sjc_0007287/Sjc_0004793/Sjc_0009031/Sjc_0006963/Sjc_0005455/Sjc_0006666/Sjc_0006814/Sjc_0006927/Sjc_0001525/Sjc_0004889/Sjc_0009336/Sjc_0005786/Sjc_0005944/Sjc_0001653/Sjc_0004890/Sjc_0005238/Sjc_0002177/Sjc_0009293/Sjc_0009169/Sjc_0000937/Sjc_0005456/Sjc_0007275/Sjc_0004493/Sjc_0007274
GO:0090276	regulation of peptide hormone secretion	76	-0.548334	-1.75387	0.00120192	0.0130482	0.00931717	1242	tags=28%, list=15%, signal=24%	Sjc_0006666/Sjc_0009243/Sjc_0008960/Sjc_0007885/Sjc_0001790/Sjc_0005432/Sjc_0001853/Sjc_0000107/Sjc_0009336/Sjc_0009704/Sjc_0000937/Sjc_0006075/Sjc_0006136/Sjc_0009298/Sjc_0007029/Sjc_0008495/Sjc_0001890/Sjc_0008961/Sjc_0008962/Sjc_0009705/Sjc_0000860
GO:0006813	potassium ion transport	79	-0.605085	-1.94267	0.00120337	0.0130482	0.00931717	1366	tags=46%, list=16%, signal=39%	Sjc_0003779/Sjc_0005013/Sjc_0006556/Sjc_0007319/Sjc_0002382/Sjc_0000580/Sjc_0004789/Sjc_0008804/Sjc_0007486/Sjc_0005710/Sjc_0009483/Sjc_0003666/Sjc_0006613/Sjc_0001790/Sjc_0003746/Sjc_0008861/Sjc_0009336/Sjc_0008362/Sjc_0006554/Sjc_0002621/Sjc_0005238/Sjc_0009293/Sjc_0000406/Sjc_0000937/Sjc_0004342/Sjc_0000293/Sjc_0001800/Sjc_0000751/Sjc_0006136/Sjc_0009298/Sjc_0002622/Sjc_0005809/Sjc_0000256/Sjc…
GO:0051480	regulation of cytosolic calcium ion concentration	79	-0.543005	-1.74336	0.00120337	0.0130482	0.00931717	2361	tags=52%, list=28%, signal=38%	Sjc_0007320/Sjc_0004447/Sjc_0006972/Sjc_0005815/Sjc_0005072/Sjc_0001398/Sjc_0008265/Sjc_0002623/Sjc_0003380/Sjc_0006623/Sjc_0004908/Sjc_0002467/Sjc_0002676/Sjc_0001396/Sjc_0008787/Sjc_0000014/Sjc_0006235/Sjc_0005960/Sjc_0006992/Sjc_0001877/Sjc_0005806/Sjc_0004789/Sjc_0008804/Sjc_0006445/Sjc_0001878/Sjc_0003666/Sjc_0006200/Sjc_0006927/Sjc_0003746/Sjc_0001928/Sjc_0003470/Sjc_0009336/Sjc_0004907/Sjc…
GO:0019935	cyclic-nucleotide-mediated signaling	67	-0.633903	-1.99979	0.00120627	0.0130482	0.00931717	1706	tags=52%, list=20%, signal=42%	Sjc_0006556/Sjc_0006527/Sjc_0003512/Sjc_0000054/Sjc_0007287/Sjc_0000014/Sjc_0006235/Sjc_0000792/Sjc_0009243/Sjc_0000438/Sjc_0005806/Sjc_0004789/Sjc_0002732/Sjc_0003666/Sjc_0002596/Sjc_0006129/Sjc_0001525/Sjc_0006237/Sjc_0008362/Sjc_0006554/Sjc_0002621/Sjc_0008747/Sjc_0006526/Sjc_0006943/Sjc_0009693/Sjc_0008379/Sjc_0002731/Sjc_0001800/Sjc_0008163/Sjc_0002622/Sjc_0007275/Sjc_0008381/Sjc_0008162/Sjc…
GO:0048678	response to axon injury	71	-0.527959	-1.67372	0.00120773	0.0130482	0.00931717	2193	tags=38%, list=26%, signal=28%	Sjc_0005072/Sjc_0003738/Sjc_0007949/Sjc_0003305/Sjc_0002376/Sjc_0004339/Sjc_0007980/Sjc_0001582/Sjc_0005707/Sjc_0008959/Sjc_0000438/Sjc_0005394/Sjc_0008960/Sjc_0003924/Sjc_0009336/Sjc_0003685/Sjc_0009273/Sjc_0009704/Sjc_0000937/Sjc_0005447/Sjc_0008398/Sjc_0005445/Sjc_0008961/Sjc_0005444/Sjc_0008962/Sjc_0009705/Sjc_0000860
GO:0007259	JAK-STAT cascade	60	-0.591722	-1.83531	0.00120919	0.0130482	0.00931717	691	tags=22%, list=8%, signal=20%	Sjc_0003722/Sjc_0002621/Sjc_0000350/Sjc_0009704/Sjc_0005447/Sjc_0002622/Sjc_0008495/Sjc_0005445/Sjc_0008961/Sjc_0005444/Sjc_0008962/Sjc_0009705/Sjc_0000860
GO:0007431	salivary gland development	78	-0.556729	-1.78312	0.00120919	0.0130482	0.00931717	1667	tags=36%, list=20%, signal=29%	Sjc_0006945/Sjc_0008959/Sjc_0008147/Sjc_0008936/Sjc_0007987/Sjc_0007768/Sjc_0008812/Sjc_0000180/Sjc_0006445/Sjc_0008960/Sjc_0006447/Sjc_0000099/Sjc_0000044/Sjc_0005097/Sjc_0009704/Sjc_0005402/Sjc_0003693/Sjc_0008046/Sjc_0005403/Sjc_0005187/Sjc_0005479/Sjc_0006632/Sjc_0005480/Sjc_0001890/Sjc_0008961/Sjc_0002680/Sjc_0008962/Sjc_0009705
GO:0046620	regulation of organ growth	78	-0.540553	-1.73131	0.00120919	0.0130482	0.00931717	2130	tags=40%, list=25%, signal=30%	Sjc_0002784/Sjc_0004828/Sjc_0003305/Sjc_0005044/Sjc_0002623/Sjc_0005207/Sjc_0002104/Sjc_0000043/Sjc_0003773/Sjc_0006846/Sjc_0008959/Sjc_0007768/Sjc_0004299/Sjc_0004168/Sjc_0008606/Sjc_0005045/Sjc_0008960/Sjc_0002621/Sjc_0005097/Sjc_0009704/Sjc_0009693/Sjc_0008379/Sjc_0006634/Sjc_0006032/Sjc_0002622/Sjc_0008381/Sjc_0002069/Sjc_0004026/Sjc_0008961/Sjc_0008962/Sjc_0009705
GO:0097191	extrinsic apoptotic signaling pathway	78	-0.527338	-1.68898	0.00120919	0.0130482	0.00931717	1587	tags=36%, list=19%, signal=29%	Sjc_0002583/Sjc_0003768/Sjc_0003305/Sjc_0007224/Sjc_0002149/Sjc_0008959/Sjc_0007287/Sjc_0007768/Sjc_0004530/Sjc_0007214/Sjc_0004936/Sjc_0006666/Sjc_0008812/Sjc_0004420/Sjc_0008960/Sjc_0006213/Sjc_0002150/Sjc_0003816/Sjc_0009704/Sjc_0002543/Sjc_0006075/Sjc_0008046/Sjc_0003769/Sjc_0004419/Sjc_0008961/Sjc_0002680/Sjc_0008962/Sjc_0009705
GO:0097696	STAT cascade	60	-0.591722	-1.83531	0.00120919	0.0130482	0.00931717	691	tags=22%, list=8%, signal=20%	Sjc_0003722/Sjc_0002621/Sjc_0000350/Sjc_0009704/Sjc_0005447/Sjc_0002622/Sjc_0008495/Sjc_0005445/Sjc_0008961/Sjc_0005444/Sjc_0008962/Sjc_0009705/Sjc_0000860
GO:0001704	formation of primary germ layer	65	-0.542424	-1.70442	0.00121065	0.0130482	0.00931717	1554	tags=31%, list=18%, signal=25%	Sjc_0008936/Sjc_0007987/Sjc_0002339/Sjc_0004530/Sjc_0004168/Sjc_0006445/Sjc_0004813/Sjc_0003449/Sjc_0005097/Sjc_0008886/Sjc_0005402/Sjc_0005403/Sjc_0005479/Sjc_0001645/Sjc_0002656/Sjc_0005480/Sjc_0002069/Sjc_0001890/Sjc_0002680/Sjc_0002655
GO:0007617	mating behavior	68	-0.56748	-1.79195	0.00121065	0.0130482	0.00931717	2350	tags=57%, list=28%, signal=42%	Sjc_0006808/Sjc_0000110/Sjc_0002833/Sjc_0003717/Sjc_0006652/Sjc_0002665/Sjc_0009116/Sjc_0000420/Sjc_0008889/Sjc_0006170/Sjc_0002676/Sjc_0002191/Sjc_0008682/Sjc_0006754/Sjc_0002382/Sjc_0000580/Sjc_0009243/Sjc_0006814/Sjc_0007486/Sjc_0000099/Sjc_0006927/Sjc_0008861/Sjc_0006653/Sjc_0005944/Sjc_0006578/Sjc_0000169/Sjc_0001653/Sjc_0001590/Sjc_0002799/Sjc_0003645/Sjc_0002420/Sjc_0004342/Sjc_0008398/Sjc…
GO:0014066	regulation of phosphatidylinositol 3-kinase signaling	65	-0.597766	-1.87832	0.00121065	0.0130482	0.00931717	2188	tags=43%, list=26%, signal=32%	Sjc_0006652/Sjc_0006661/Sjc_0003305/Sjc_0007072/Sjc_0002623/Sjc_0007224/Sjc_0006170/Sjc_0008959/Sjc_0007073/Sjc_0000590/Sjc_0003003/Sjc_0006603/Sjc_0004420/Sjc_0008960/Sjc_0006653/Sjc_0009204/Sjc_0002621/Sjc_0002123/Sjc_0009206/Sjc_0009704/Sjc_0000589/Sjc_0009205/Sjc_0008046/Sjc_0002622/Sjc_0004419/Sjc_0008961/Sjc_0008962/Sjc_0009705
GO:0015696	ammonium transport	65	-0.596172	-1.87331	0.00121065	0.0130482	0.00931717	2033	tags=49%, list=24%, signal=38%	Sjc_0002783/Sjc_0003380/Sjc_0004908/Sjc_0005207/Sjc_0002417/Sjc_0002671/Sjc_0003512/Sjc_0007089/Sjc_0002672/Sjc_0002999/Sjc_0002191/Sjc_0004793/Sjc_0009031/Sjc_0006666/Sjc_0003555/Sjc_0007942/Sjc_0001525/Sjc_0009336/Sjc_0007607/Sjc_0004907/Sjc_0005944/Sjc_0008651/Sjc_0004394/Sjc_0005238/Sjc_0009293/Sjc_0009169/Sjc_0000937/Sjc_0006136/Sjc_0007275/Sjc_0004493/Sjc_0003556/Sjc_0007274
GO:0030431	sleep	68	-0.641964	-2.02715	0.00121065	0.0130482	0.00931717	1060	tags=40%, list=12%, signal=35%	Sjc_0004628/Sjc_0008960/Sjc_0002732/Sjc_0001525/Sjc_0003470/Sjc_0009336/Sjc_0004907/Sjc_0005944/Sjc_0008747/Sjc_0005238/Sjc_0009293/Sjc_0009704/Sjc_0000937/Sjc_0009693/Sjc_0008379/Sjc_0002731/Sjc_0006136/Sjc_0008163/Sjc_0007275/Sjc_0008381/Sjc_0004493/Sjc_0008162/Sjc_0000053/Sjc_0008961/Sjc_0007274/Sjc_0008962/Sjc_0009705
GO:0048754	branching morphogenesis of an epithelial tube	68	-0.568368	-1.79476	0.00121065	0.0130482	0.00931717	1502	tags=34%, list=18%, signal=28%	Sjc_0007768/Sjc_0004530/Sjc_0004680/Sjc_0004168/Sjc_0005045/Sjc_0006445/Sjc_0009316/Sjc_0000718/Sjc_0005004/Sjc_0009095/Sjc_0003449/Sjc_0005402/Sjc_0006634/Sjc_0006032/Sjc_0005403/Sjc_0005187/Sjc_0005479/Sjc_0001025/Sjc_0005480/Sjc_0002069/Sjc_0001890/Sjc_0004026/Sjc_0002680
GO:0051592	response to calcium ion	68	-0.550573	-1.73856	0.00121065	0.0130482	0.00931717	2068	tags=38%, list=24%, signal=29%	Sjc_0003305/Sjc_0002623/Sjc_0006623/Sjc_0005207/Sjc_0002417/Sjc_0002676/Sjc_0008959/Sjc_0009031/Sjc_0004680/Sjc_0000580/Sjc_0009243/Sjc_0001877/Sjc_0007486/Sjc_0006445/Sjc_0008960/Sjc_0001878/Sjc_0003470/Sjc_0007295/Sjc_0002621/Sjc_0009704/Sjc_0004342/Sjc_0009411/Sjc_0002622/Sjc_0008961/Sjc_0008962/Sjc_0009705
GO:0014065	phosphatidylinositol 3-kinase signaling	74	-0.572144	-1.8238	0.00121359	0.0130482	0.00931717	2297	tags=43%, list=27%, signal=32%	Sjc_0004104/Sjc_0001184/Sjc_0006652/Sjc_0006661/Sjc_0003305/Sjc_0007072/Sjc_0002623/Sjc_0007224/Sjc_0006170/Sjc_0008959/Sjc_0007073/Sjc_0007287/Sjc_0000590/Sjc_0003003/Sjc_0006603/Sjc_0004420/Sjc_0008960/Sjc_0001928/Sjc_0006653/Sjc_0009204/Sjc_0002621/Sjc_0002123/Sjc_0009206/Sjc_0009704/Sjc_0000589/Sjc_0009205/Sjc_0008046/Sjc_0002622/Sjc_0004419/Sjc_0008961/Sjc_0008962/Sjc_0009705
GO:0016202	regulation of striated muscle tissue development	74	-0.567457	-1.80886	0.00121359	0.0130482	0.00931717	2171	tags=45%, list=25%, signal=34%	Sjc_0005286/Sjc_0000150/Sjc_0000404/Sjc_0003305/Sjc_0005044/Sjc_0000982/Sjc_0005207/Sjc_0000043/Sjc_0006846/Sjc_0008959/Sjc_0007768/Sjc_0004299/Sjc_0002730/Sjc_0005045/Sjc_0008243/Sjc_0008960/Sjc_0000718/Sjc_0007469/Sjc_0009204/Sjc_0005097/Sjc_0006207/Sjc_0009206/Sjc_0009704/Sjc_0009205/Sjc_0005298/Sjc_0006634/Sjc_0006032/Sjc_0002656/Sjc_0002069/Sjc_0008961/Sjc_0002655/Sjc_0008962/Sjc_0009705
GO:1901861	regulation of muscle tissue development	75	-0.564815	-1.80231	0.00121359	0.0130482	0.00931717	2171	tags=44%, list=25%, signal=33%	Sjc_0005286/Sjc_0000150/Sjc_0000404/Sjc_0003305/Sjc_0005044/Sjc_0000982/Sjc_0005207/Sjc_0000043/Sjc_0006846/Sjc_0008959/Sjc_0007768/Sjc_0004299/Sjc_0002730/Sjc_0005045/Sjc_0008243/Sjc_0008960/Sjc_0000718/Sjc_0007469/Sjc_0009204/Sjc_0005097/Sjc_0006207/Sjc_0009206/Sjc_0009704/Sjc_0009205/Sjc_0005298/Sjc_0006634/Sjc_0006032/Sjc_0002656/Sjc_0002069/Sjc_0008961/Sjc_0002655/Sjc_0008962/Sjc_0009705
GO:0008038	neuron recognition	66	-0.581736	-1.8293	0.00121507	0.0130482	0.00931717	1066	tags=38%, list=13%, signal=33%	Sjc_0006945/Sjc_0004636/Sjc_0000889/Sjc_0006415/Sjc_0000553/Sjc_0006347/Sjc_0000180/Sjc_0001440/Sjc_0006445/Sjc_0000044/Sjc_0007469/Sjc_0008127/Sjc_0009204/Sjc_0001009/Sjc_0009206/Sjc_0008398/Sjc_0001588/Sjc_0009205/Sjc_0005479/Sjc_0006632/Sjc_0002656/Sjc_0005480/Sjc_0001008/Sjc_0002069/Sjc_0002655
GO:0042752	regulation of circadian rhythm	66	-0.547421	-1.7214	0.00121507	0.0130482	0.00931717	1668	tags=35%, list=20%, signal=28%	Sjc_0003512/Sjc_0004278/Sjc_0007319/Sjc_0000792/Sjc_0008739/Sjc_0008738/Sjc_0003666/Sjc_0004979/Sjc_0003924/Sjc_0001525/Sjc_0009336/Sjc_0005944/Sjc_0008362/Sjc_0005238/Sjc_0009293/Sjc_0000937/Sjc_0006136/Sjc_0007275/Sjc_0001025/Sjc_0006632/Sjc_0004493/Sjc_0003769/Sjc_0007274
GO:0007162	negative regulation of cell adhesion	72	-0.534997	-1.6969	0.00121803	0.0130482	0.00931717	2361	tags=44%, list=28%, signal=32%	Sjc_0007320/Sjc_0004447/Sjc_0006808/Sjc_0003882/Sjc_0006652/Sjc_0003305/Sjc_0005044/Sjc_0002623/Sjc_0004339/Sjc_0009123/Sjc_0008645/Sjc_0006170/Sjc_0008959/Sjc_0007287/Sjc_0005045/Sjc_0006095/Sjc_0004628/Sjc_0004813/Sjc_0008960/Sjc_0008496/Sjc_0009316/Sjc_0003666/Sjc_0009095/Sjc_0006653/Sjc_0008362/Sjc_0002621/Sjc_0000350/Sjc_0009704/Sjc_0002622/Sjc_0008961/Sjc_0008962/Sjc_0009705
GO:0032412	regulation of ion transmembrane transporter activity	72	-0.547838	-1.73763	0.00121803	0.0130482	0.00931717	1990	tags=38%, list=23%, signal=29%	Sjc_0002623/Sjc_0005207/Sjc_0002671/Sjc_0003773/Sjc_0003512/Sjc_0007319/Sjc_0002672/Sjc_0004725/Sjc_0005455/Sjc_0001877/Sjc_0008804/Sjc_0001878/Sjc_0003666/Sjc_0005884/Sjc_0006129/Sjc_0009336/Sjc_0008362/Sjc_0002621/Sjc_0000937/Sjc_0009693/Sjc_0005456/Sjc_0008379/Sjc_0006136/Sjc_0002622/Sjc_0008381/Sjc_0007966/Sjc_0009087
GO:0001508	action potential	59	-0.588442	-1.81561	0.001221	0.0130482	0.00931717	2313	tags=56%, list=27%, signal=41%	Sjc_0005006/Sjc_0007163/Sjc_0007780/Sjc_0005072/Sjc_0001398/Sjc_0003380/Sjc_0002671/Sjc_0005013/Sjc_0002672/Sjc_0001396/Sjc_0004725/Sjc_0005455/Sjc_0001877/Sjc_0008804/Sjc_0009644/Sjc_0001878/Sjc_0006927/Sjc_0004979/Sjc_0003470/Sjc_0002356/Sjc_0001653/Sjc_0005238/Sjc_0009293/Sjc_0005456/Sjc_0000751/Sjc_0008398/Sjc_0008133/Sjc_0006136/Sjc_0009298/Sjc_0005809/Sjc_0000256/Sjc_0005810/Sjc_0009751
GO:0003018	vascular process in circulatory system	59	-0.589987	-1.82038	0.001221	0.0130482	0.00931717	2221	tags=49%, list=26%, signal=37%	Sjc_0001184/Sjc_0005072/Sjc_0003305/Sjc_0001398/Sjc_0001553/Sjc_0002623/Sjc_0004339/Sjc_0003380/Sjc_0001916/Sjc_0002671/Sjc_0005547/Sjc_0002672/Sjc_0008959/Sjc_0001396/Sjc_0006992/Sjc_0008960/Sjc_0003666/Sjc_0006129/Sjc_0008362/Sjc_0002621/Sjc_0009704/Sjc_0006136/Sjc_0002622/Sjc_0005479/Sjc_0005480/Sjc_0004026/Sjc_0008961/Sjc_0008962/Sjc_0009705
GO:0006937	regulation of muscle contraction	62	-0.55014	-1.71177	0.001221	0.0130482	0.00931717	2313	tags=50%, list=27%, signal=37%	Sjc_0005006/Sjc_0003717/Sjc_0007780/Sjc_0005072/Sjc_0001398/Sjc_0001267/Sjc_0004339/Sjc_0003380/Sjc_0008486/Sjc_0003512/Sjc_0005547/Sjc_0002191/Sjc_0001396/Sjc_0004743/Sjc_0002382/Sjc_0005455/Sjc_0001877/Sjc_0008804/Sjc_0001878/Sjc_0003666/Sjc_0001853/Sjc_0003746/Sjc_0006368/Sjc_0007607/Sjc_0008362/Sjc_0009040/Sjc_0005238/Sjc_0005097/Sjc_0009293/Sjc_0005456/Sjc_0006136
GO:0007156	homophilic cell adhesion via plasma membrane adhesion molecules	59	-0.765461	-2.36179	0.001221	0.0130482	0.00931717	1266	tags=69%, list=15%, signal=60%	Sjc_0007601/Sjc_0004715/Sjc_0007368/Sjc_0003995/Sjc_0001440/Sjc_0007469/Sjc_0004747/Sjc_0006045/Sjc_0006913/Sjc_0009204/Sjc_0007590/Sjc_0008079/Sjc_0005787/Sjc_0006545/Sjc_0006098/Sjc_0006599/Sjc_0005856/Sjc_0006207/Sjc_0004751/Sjc_0009206/Sjc_0007413/Sjc_0000462/Sjc_0005521/Sjc_0008398/Sjc_0006546/Sjc_0006261/Sjc_0009205/Sjc_0007262/Sjc_0005292/Sjc_0001543/Sjc_0005176/Sjc_0008640/Sjc_0006632/Sjc…
GO:0008045	motor neuron axon guidance	62	-0.621876	-1.93498	0.001221	0.0130482	0.00931717	1017	tags=42%, list=12%, signal=37%	Sjc_0006945/Sjc_0008959/Sjc_0008682/Sjc_0007768/Sjc_0006415/Sjc_0000180/Sjc_0008960/Sjc_0001928/Sjc_0000044/Sjc_0008442/Sjc_0003685/Sjc_0002799/Sjc_0009704/Sjc_0008398/Sjc_0008681/Sjc_0008046/Sjc_0001861/Sjc_0005479/Sjc_0006632/Sjc_0002656/Sjc_0005480/Sjc_0008961/Sjc_0002655/Sjc_0008962/Sjc_0009705/Sjc_0000860
GO:0035296	regulation of tube diameter	59	-0.55712	-1.71897	0.001221	0.0130482	0.00931717	2221	tags=44%, list=26%, signal=33%	Sjc_0001184/Sjc_0005072/Sjc_0003305/Sjc_0001398/Sjc_0001553/Sjc_0002623/Sjc_0004339/Sjc_0003380/Sjc_0001916/Sjc_0002671/Sjc_0003779/Sjc_0005547/Sjc_0002672/Sjc_0008959/Sjc_0001396/Sjc_0008960/Sjc_0003666/Sjc_0008362/Sjc_0002621/Sjc_0009704/Sjc_0006136/Sjc_0002622/Sjc_0004026/Sjc_0008961/Sjc_0008962/Sjc_0009705
GO:0061041	regulation of wound healing	62	-0.541742	-1.68564	0.001221	0.0130482	0.00931717	2359	tags=44%, list=28%, signal=32%	Sjc_0004447/Sjc_0006808/Sjc_0005072/Sjc_0006652/Sjc_0003768/Sjc_0003305/Sjc_0008832/Sjc_0006170/Sjc_0003512/Sjc_0008959/Sjc_0005772/Sjc_0000014/Sjc_0005806/Sjc_0008960/Sjc_0003666/Sjc_0000718/Sjc_0007942/Sjc_0006653/Sjc_0008362/Sjc_0009704/Sjc_0005298/Sjc_0009298/Sjc_0003769/Sjc_0001890/Sjc_0008961/Sjc_0008962/Sjc_0009705
GO:0003205	cardiac chamber development	57	-0.57377	-1.76251	0.00122249	0.0130482	0.00931717	1190	tags=33%, list=14%, signal=29%	Sjc_0004530/Sjc_0001877/Sjc_0008804/Sjc_0006445/Sjc_0001878/Sjc_0001928/Sjc_0006129/Sjc_0006368/Sjc_0003449/Sjc_0005989/Sjc_0005097/Sjc_0006634/Sjc_0006032/Sjc_0005479/Sjc_0006632/Sjc_0005480/Sjc_0002069/Sjc_0004026/Sjc_0000860
GO:0007588	excretion	63	-0.618083	-1.92728	0.00122249	0.0130482	0.00931717	2031	tags=56%, list=24%, signal=43%	Sjc_0003882/Sjc_0002897/Sjc_0006113/Sjc_0008265/Sjc_0000982/Sjc_0003380/Sjc_0004024/Sjc_0002417/Sjc_0000054/Sjc_0002492/Sjc_0008936/Sjc_0007987/Sjc_0005137/Sjc_0009031/Sjc_0006666/Sjc_0003532/Sjc_0006200/Sjc_0001853/Sjc_0007469/Sjc_0001525/Sjc_0009336/Sjc_0009204/Sjc_0000169/Sjc_0009206/Sjc_0000937/Sjc_0009411/Sjc_0009205/Sjc_0008589/Sjc_0007275/Sjc_0004240/Sjc_0000170/Sjc_0008590/Sjc_0003531/Sjc…
GO:0007606	sensory perception of chemical stimulus	63	-0.587994	-1.83346	0.00122249	0.0130482	0.00931717	1829	tags=48%, list=21%, signal=38%	Sjc_0003773/Sjc_0007972/Sjc_0005467/Sjc_0003073/Sjc_0007980/Sjc_0000014/Sjc_0003342/Sjc_0001407/Sjc_0000580/Sjc_0009243/Sjc_0005806/Sjc_0004789/Sjc_0007486/Sjc_0009644/Sjc_0009336/Sjc_0004143/Sjc_0002356/Sjc_0009174/Sjc_0007973/Sjc_0003645/Sjc_0000937/Sjc_0004342/Sjc_0009693/Sjc_0008379/Sjc_0008133/Sjc_0006136/Sjc_0008381/Sjc_0008419/Sjc_0008105/Sjc_0009751
GO:0030879	mammary gland development	57	-0.617151	-1.89577	0.00122249	0.0130482	0.00931717	1148	tags=37%, list=13%, signal=32%	Sjc_0005045/Sjc_0006445/Sjc_0008960/Sjc_0000718/Sjc_0001928/Sjc_0003449/Sjc_0009336/Sjc_0006237/Sjc_0009704/Sjc_0000937/Sjc_0005402/Sjc_0006634/Sjc_0006032/Sjc_0005403/Sjc_0005479/Sjc_0006632/Sjc_0005480/Sjc_0008961/Sjc_0005497/Sjc_0008962/Sjc_0009705
GO:0034333	adherens junction assembly	56	-0.597288	-1.83156	0.00122249	0.0130482	0.00931717	1368	tags=39%, list=16%, signal=33%	Sjc_0004680/Sjc_0003704/Sjc_0006659/Sjc_0006095/Sjc_0004628/Sjc_0004813/Sjc_0000718/Sjc_0002541/Sjc_0009095/Sjc_0007469/Sjc_0008877/Sjc_0009204/Sjc_0002621/Sjc_0009040/Sjc_0006207/Sjc_0009206/Sjc_0002543/Sjc_0002542/Sjc_0006075/Sjc_0009205/Sjc_0002622/Sjc_0003769
GO:0035637	multicellular organismal signaling	56	-0.603118	-1.84944	0.00122249	0.0130482	0.00931717	1493	tags=43%, list=18%, signal=36%	Sjc_0001396/Sjc_0006235/Sjc_0005455/Sjc_0001877/Sjc_0008804/Sjc_0009644/Sjc_0001878/Sjc_0003746/Sjc_0006237/Sjc_0002356/Sjc_0005238/Sjc_0005097/Sjc_0009293/Sjc_0000406/Sjc_0005456/Sjc_0000751/Sjc_0008398/Sjc_0008133/Sjc_0006136/Sjc_0009298/Sjc_0005809/Sjc_0000256/Sjc_0005810/Sjc_0009751
GO:0046425	regulation of JAK-STAT cascade	56	-0.602323	-1.847	0.00122249	0.0130482	0.00931717	603	tags=21%, list=7%, signal=20%	Sjc_0002621/Sjc_0000350/Sjc_0009704/Sjc_0005447/Sjc_0002622/Sjc_0008495/Sjc_0005445/Sjc_0008961/Sjc_0005444/Sjc_0008962/Sjc_0009705/Sjc_0000860
GO:0061326	renal tubule development	63	-0.603018	-1.88031	0.00122249	0.0130482	0.00931717	2068	tags=48%, list=24%, signal=36%	Sjc_0003305/Sjc_0005044/Sjc_0000982/Sjc_0005207/Sjc_0003775/Sjc_0000813/Sjc_0008959/Sjc_0001407/Sjc_0006762/Sjc_0000669/Sjc_0005045/Sjc_0004628/Sjc_0008960/Sjc_0009316/Sjc_0000718/Sjc_0009095/Sjc_0001928/Sjc_0007469/Sjc_0001936/Sjc_0006207/Sjc_0009704/Sjc_0002468/Sjc_0006634/Sjc_0006032/Sjc_0008532/Sjc_0001890/Sjc_0008961/Sjc_0002680/Sjc_0008962/Sjc_0009705
GO:0071804	cellular potassium ion transport	63	-0.612125	-1.9087	0.00122249	0.0130482	0.00931717	1366	tags=48%, list=16%, signal=40%	Sjc_0005013/Sjc_0006556/Sjc_0007319/Sjc_0002382/Sjc_0000580/Sjc_0004789/Sjc_0008804/Sjc_0007486/Sjc_0005710/Sjc_0003666/Sjc_0006613/Sjc_0001790/Sjc_0003746/Sjc_0008861/Sjc_0008362/Sjc_0006554/Sjc_0005238/Sjc_0009293/Sjc_0000406/Sjc_0004342/Sjc_0000293/Sjc_0001800/Sjc_0000751/Sjc_0006136/Sjc_0009298/Sjc_0005809/Sjc_0000256/Sjc_0000053/Sjc_0006612/Sjc_0005810
GO:0071805	potassium ion transmembrane transport	63	-0.612125	-1.9087	0.00122249	0.0130482	0.00931717	1366	tags=48%, list=16%, signal=40%	Sjc_0005013/Sjc_0006556/Sjc_0007319/Sjc_0002382/Sjc_0000580/Sjc_0004789/Sjc_0008804/Sjc_0007486/Sjc_0005710/Sjc_0003666/Sjc_0006613/Sjc_0001790/Sjc_0003746/Sjc_0008861/Sjc_0008362/Sjc_0006554/Sjc_0005238/Sjc_0009293/Sjc_0000406/Sjc_0004342/Sjc_0000293/Sjc_0001800/Sjc_0000751/Sjc_0006136/Sjc_0009298/Sjc_0005809/Sjc_0000256/Sjc_0000053/Sjc_0006612/Sjc_0005810
GO:1904892	regulation of STAT cascade	56	-0.602323	-1.847	0.00122249	0.0130482	0.00931717	603	tags=21%, list=7%, signal=20%	Sjc_0002621/Sjc_0000350/Sjc_0009704/Sjc_0005447/Sjc_0002622/Sjc_0008495/Sjc_0005445/Sjc_0008961/Sjc_0005444/Sjc_0008962/Sjc_0009705/Sjc_0000860
GO:0022898	regulation of transmembrane transporter activity	73	-0.54362	-1.72382	0.00122399	0.0130482	0.00931717	1990	tags=37%, list=23%, signal=29%	Sjc_0002623/Sjc_0005207/Sjc_0002671/Sjc_0003773/Sjc_0003512/Sjc_0007319/Sjc_0002672/Sjc_0004725/Sjc_0005455/Sjc_0001877/Sjc_0008804/Sjc_0001878/Sjc_0003666/Sjc_0005884/Sjc_0006129/Sjc_0009336/Sjc_0008362/Sjc_0002621/Sjc_0000937/Sjc_0009693/Sjc_0005456/Sjc_0008379/Sjc_0006136/Sjc_0002622/Sjc_0008381/Sjc_0007966/Sjc_0009087
GO:0042755	eating behavior	58	-0.575219	-1.76996	0.00122399	0.0130482	0.00931717	1961	tags=48%, list=23%, signal=37%	Sjc_0009232/Sjc_0002665/Sjc_0003380/Sjc_0002417/Sjc_0003773/Sjc_0008889/Sjc_0007980/Sjc_0002352/Sjc_0002191/Sjc_0007002/Sjc_0000014/Sjc_0009031/Sjc_0005806/Sjc_0009644/Sjc_0006200/Sjc_0001853/Sjc_0006368/Sjc_0007607/Sjc_0000169/Sjc_0002356/Sjc_0001590/Sjc_0009693/Sjc_0008379/Sjc_0008133/Sjc_0005590/Sjc_0008381/Sjc_0000170/Sjc_0009751
GO:0043271	negative regulation of ion transport	73	-0.529296	-1.6784	0.00122399	0.0130482	0.00931717	2221	tags=38%, list=26%, signal=29%	Sjc_0001184/Sjc_0006652/Sjc_0000150/Sjc_0002623/Sjc_0002671/Sjc_0003773/Sjc_0006170/Sjc_0003512/Sjc_0007319/Sjc_0002672/Sjc_0004793/Sjc_0003666/Sjc_0006129/Sjc_0001525/Sjc_0009336/Sjc_0006653/Sjc_0008362/Sjc_0002621/Sjc_0009169/Sjc_0000937/Sjc_0009693/Sjc_0008379/Sjc_0006136/Sjc_0002622/Sjc_0007275/Sjc_0008381/Sjc_0007966/Sjc_0007274
GO:0048663	neuron fate commitment	58	-0.642707	-1.97762	0.00122399	0.0130482	0.00931717	1587	tags=43%, list=19%, signal=35%	Sjc_0008959/Sjc_0003321/Sjc_0005772/Sjc_0002339/Sjc_0006762/Sjc_0005045/Sjc_0008960/Sjc_0004526/Sjc_0009316/Sjc_0001928/Sjc_0003924/Sjc_0009309/Sjc_0000350/Sjc_0003645/Sjc_0009704/Sjc_0006032/Sjc_0001861/Sjc_0001025/Sjc_0002069/Sjc_0001890/Sjc_0008961/Sjc_0002680/Sjc_0008962/Sjc_0009705/Sjc_0000860
GO:0022408	negative regulation of cell-cell adhesion	50	-0.603855	-1.8241	0.00122549	0.0130482	0.00931717	2361	tags=54%, list=28%, signal=39%	Sjc_0007320/Sjc_0004447/Sjc_0006652/Sjc_0003305/Sjc_0005044/Sjc_0002623/Sjc_0004339/Sjc_0009123/Sjc_0008645/Sjc_0006170/Sjc_0008959/Sjc_0005045/Sjc_0004813/Sjc_0008960/Sjc_0008496/Sjc_0009316/Sjc_0003666/Sjc_0009095/Sjc_0006653/Sjc_0008362/Sjc_0002621/Sjc_0000350/Sjc_0009704/Sjc_0002622/Sjc_0008961/Sjc_0008962/Sjc_0009705
GO:0035249	synaptic transmission, glutamatergic	51	-0.618072	-1.86864	0.00122549	0.0130482	0.00931717	2193	tags=55%, list=26%, signal=41%	Sjc_0005072/Sjc_0006652/Sjc_0009232/Sjc_0003305/Sjc_0002623/Sjc_0005207/Sjc_0002417/Sjc_0006170/Sjc_0002676/Sjc_0008959/Sjc_0007287/Sjc_0007768/Sjc_0009031/Sjc_0008960/Sjc_0003470/Sjc_0009336/Sjc_0007607/Sjc_0006653/Sjc_0002621/Sjc_0001590/Sjc_0005238/Sjc_0009293/Sjc_0009704/Sjc_0000937/Sjc_0002622/Sjc_0008961/Sjc_0008962/Sjc_0009705
GO:0043113	receptor clustering	50	-0.644762	-1.94768	0.00122549	0.0130482	0.00931717	1502	tags=46%, list=18%, signal=38%	Sjc_0007768/Sjc_0004816/Sjc_0006963/Sjc_0004980/Sjc_0007164/Sjc_0000672/Sjc_0001686/Sjc_0005025/Sjc_0009644/Sjc_0004420/Sjc_0006796/Sjc_0001853/Sjc_0003470/Sjc_0005944/Sjc_0005024/Sjc_0002356/Sjc_0000794/Sjc_0002132/Sjc_0002131/Sjc_0008133/Sjc_0004493/Sjc_0004419/Sjc_0009751
GO:0030048	actin filament-based movement	54	-0.594245	-1.80556	0.0012285	0.0130482	0.00931717	1326	tags=35%, list=16%, signal=30%	Sjc_0005455/Sjc_0001877/Sjc_0008804/Sjc_0001440/Sjc_0004813/Sjc_0001878/Sjc_0009095/Sjc_0006368/Sjc_0000038/Sjc_0005238/Sjc_0009293/Sjc_0005456/Sjc_0008398/Sjc_0006136/Sjc_0005809/Sjc_0000256/Sjc_0003769/Sjc_0009310/Sjc_0005810
GO:0048771	tissue remodeling	54	-0.602134	-1.82954	0.0012285	0.0130482	0.00931717	996	tags=43%, list=12%, signal=38%	Sjc_0008549/Sjc_0003768/Sjc_0003305/Sjc_0002623/Sjc_0005207/Sjc_0003512/Sjc_0008959/Sjc_0007287/Sjc_0002288/Sjc_0008960/Sjc_0007942/Sjc_0009336/Sjc_0002621/Sjc_0009704/Sjc_0000937/Sjc_0006075/Sjc_0002622/Sjc_0003769/Sjc_0004026/Sjc_0008961/Sjc_0002303/Sjc_0008962/Sjc_0009705
GO:0001707	mesoderm formation	46	-0.606747	-1.80809	0.00123001	0.0130482	0.00931717	1554	tags=39%, list=18%, signal=32%	Sjc_0008936/Sjc_0007987/Sjc_0002339/Sjc_0004530/Sjc_0006445/Sjc_0004813/Sjc_0003449/Sjc_0005097/Sjc_0005402/Sjc_0005403/Sjc_0005479/Sjc_0001645/Sjc_0002656/Sjc_0005480/Sjc_0002069/Sjc_0001890/Sjc_0002680/Sjc_0002655
GO:0021872	forebrain generation of neurons	49	-0.614704	-1.84731	0.00123001	0.0130482	0.00931717	1148	tags=41%, list=13%, signal=36%	Sjc_0005045/Sjc_0009119/Sjc_0009120/Sjc_0009121/Sjc_0006445/Sjc_0008960/Sjc_0009118/Sjc_0001928/Sjc_0009336/Sjc_0002621/Sjc_0009704/Sjc_0000937/Sjc_0002622/Sjc_0005479/Sjc_0001025/Sjc_0006632/Sjc_0005480/Sjc_0008961/Sjc_0008962/Sjc_0009705
GO:0055017	cardiac muscle tissue growth	49	-0.604672	-1.81717	0.00123001	0.0130482	0.00931717	2068	tags=41%, list=24%, signal=31%	Sjc_0003305/Sjc_0005044/Sjc_0005207/Sjc_0000043/Sjc_0006846/Sjc_0008959/Sjc_0007768/Sjc_0004299/Sjc_0005045/Sjc_0008960/Sjc_0003666/Sjc_0008362/Sjc_0005097/Sjc_0009704/Sjc_0006634/Sjc_0006032/Sjc_0002069/Sjc_0008961/Sjc_0008962/Sjc_0009705
GO:0070252	actin-mediated cell contraction	49	-0.59289	-1.78176	0.00123001	0.0130482	0.00931717	1326	tags=43%, list=16%, signal=36%	Sjc_0002671/Sjc_0006535/Sjc_0002672/Sjc_0005455/Sjc_0001877/Sjc_0008804/Sjc_0001440/Sjc_0004813/Sjc_0001878/Sjc_0009095/Sjc_0006368/Sjc_0000038/Sjc_0005238/Sjc_0009293/Sjc_0005456/Sjc_0008398/Sjc_0006136/Sjc_0005809/Sjc_0000256/Sjc_0003769/Sjc_0005810
GO:0090277	positive regulation of peptide hormone secretion	46	-0.576183	-1.71701	0.00123001	0.0130482	0.00931717	971	tags=22%, list=11%, signal=19%	Sjc_0008960/Sjc_0001853/Sjc_0009336/Sjc_0009704/Sjc_0000937/Sjc_0007029/Sjc_0008961/Sjc_0008962/Sjc_0009705/Sjc_0000860
GO:0035725	sodium ion transmembrane transport	52	-0.597501	-1.80162	0.00123153	0.0130482	0.00931717	2064	tags=50%, list=24%, signal=38%	Sjc_0001398/Sjc_0000145/Sjc_0004908/Sjc_0002671/Sjc_0005597/Sjc_0009770/Sjc_0007089/Sjc_0002672/Sjc_0001396/Sjc_0003591/Sjc_0006235/Sjc_0005960/Sjc_0004725/Sjc_0005932/Sjc_0009119/Sjc_0009120/Sjc_0009121/Sjc_0009118/Sjc_0001790/Sjc_0004907/Sjc_0006237/Sjc_0004401/Sjc_0001590/Sjc_0005238/Sjc_0009293/Sjc_0007977
GO:0001837	epithelial to mesenchymal transition	47	-0.594577	-1.77646	0.00123305	0.0130482	0.00931717	1000	tags=34%, list=12%, signal=30%	Sjc_0002339/Sjc_0004530/Sjc_0006445/Sjc_0004420/Sjc_0004813/Sjc_0000718/Sjc_0003449/Sjc_0006075/Sjc_0006634/Sjc_0005187/Sjc_0001025/Sjc_0002069/Sjc_0001890/Sjc_0004419/Sjc_0005497/Sjc_0000860
GO:0007188	adenylate cyclase-modulating G protein-coupled receptor signaling pathway	44	-0.569196	-1.68605	0.00123305	0.0130482	0.00931717	1772	tags=61%, list=21%, signal=49%	Sjc_0003038/Sjc_0001546/Sjc_0003946/Sjc_0007215/Sjc_0009343/Sjc_0005815/Sjc_0005006/Sjc_0007429/Sjc_0007980/Sjc_0003512/Sjc_0006235/Sjc_0000792/Sjc_0000438/Sjc_0002732/Sjc_0006129/Sjc_0001525/Sjc_0009336/Sjc_0005944/Sjc_0006237/Sjc_0008747/Sjc_0000937/Sjc_0002731/Sjc_0008163/Sjc_0007275/Sjc_0004493/Sjc_0008162/Sjc_0007274
GO:0048864	stem cell development	44	-0.581686	-1.72305	0.00123305	0.0130482	0.00931717	1167	tags=30%, list=14%, signal=26%	Sjc_0006762/Sjc_0008960/Sjc_0009316/Sjc_0007863/Sjc_0000431/Sjc_0009704/Sjc_0000546/Sjc_0001831/Sjc_0002069/Sjc_0008961/Sjc_0008962/Sjc_0009705/Sjc_0000860
GO:0050921	positive regulation of chemotaxis	44	-0.580669	-1.72004	0.00123305	0.0130482	0.00931717	2390	tags=55%, list=28%, signal=39%	Sjc_0008378/Sjc_0003335/Sjc_0009026/Sjc_0005072/Sjc_0002623/Sjc_0003773/Sjc_0003512/Sjc_0006945/Sjc_0007079/Sjc_0008682/Sjc_0006992/Sjc_0006445/Sjc_0000718/Sjc_0003924/Sjc_0006129/Sjc_0002621/Sjc_0002799/Sjc_0009693/Sjc_0008379/Sjc_0008681/Sjc_0002622/Sjc_0005479/Sjc_0008381/Sjc_0005480
GO:0061333	renal tubule morphogenesis	47	-0.62122	-1.85607	0.00123305	0.0130482	0.00931717	2068	tags=47%, list=24%, signal=36%	Sjc_0003305/Sjc_0005044/Sjc_0005207/Sjc_0003775/Sjc_0000813/Sjc_0008959/Sjc_0006762/Sjc_0000669/Sjc_0005045/Sjc_0004628/Sjc_0008960/Sjc_0009316/Sjc_0000718/Sjc_0001928/Sjc_0009704/Sjc_0006634/Sjc_0008532/Sjc_0001890/Sjc_0008961/Sjc_0002680/Sjc_0008962/Sjc_0009705
GO:0050905	neuromuscular process	53	-0.618175	-1.86783	0.00123457	0.0130482	0.00931717	1651	tags=47%, list=19%, signal=38%	Sjc_0007319/Sjc_0002676/Sjc_0002352/Sjc_0007764/Sjc_0001396/Sjc_0006235/Sjc_0006606/Sjc_0007447/Sjc_0000580/Sjc_0007486/Sjc_0008243/Sjc_0009644/Sjc_0000312/Sjc_0000107/Sjc_0003470/Sjc_0009336/Sjc_0006237/Sjc_0002356/Sjc_0001590/Sjc_0000937/Sjc_0004342/Sjc_0008133/Sjc_0006136/Sjc_0000313/Sjc_0009751
GO:0035315	hair cell differentiation	42	-0.580879	-1.70793	0.00123609	0.0130482	0.00931717	1772	tags=48%, list=21%, signal=38%	Sjc_0007980/Sjc_0002848/Sjc_0004636/Sjc_0009265/Sjc_0006235/Sjc_0006597/Sjc_0008739/Sjc_0009119/Sjc_0009120/Sjc_0008738/Sjc_0009121/Sjc_0008131/Sjc_0009118/Sjc_0001928/Sjc_0004267/Sjc_0008127/Sjc_0006237/Sjc_0005442/Sjc_0001187/Sjc_0003769
GO:0048144	fibroblast proliferation	43	-0.577381	-1.69744	0.00123609	0.0130482	0.00931717	1000	tags=28%, list=12%, signal=25%	Sjc_0006445/Sjc_0004420/Sjc_0008960/Sjc_0009316/Sjc_0009704/Sjc_0006075/Sjc_0006634/Sjc_0004419/Sjc_0008961/Sjc_0009087/Sjc_0008962/Sjc_0009705
GO:0048145	regulation of fibroblast proliferation	43	-0.577381	-1.69744	0.00123609	0.0130482	0.00931717	1000	tags=28%, list=12%, signal=25%	Sjc_0006445/Sjc_0004420/Sjc_0008960/Sjc_0009316/Sjc_0009704/Sjc_0006075/Sjc_0006634/Sjc_0004419/Sjc_0008961/Sjc_0009087/Sjc_0008962/Sjc_0009705
GO:0048645	animal organ formation	43	-0.599215	-1.76163	0.00123609	0.0130482	0.00931717	1148	tags=35%, list=13%, signal=30%	Sjc_0005045/Sjc_0006445/Sjc_0009316/Sjc_0008087/Sjc_0000431/Sjc_0005402/Sjc_0006634/Sjc_0008046/Sjc_0005403/Sjc_0005479/Sjc_0006632/Sjc_0005480/Sjc_0004026/Sjc_0002680/Sjc_0000860
GO:0051057	positive regulation of small GTPase mediated signal transduction	42	-0.572061	-1.682	0.00123609	0.0130482	0.00931717	392	tags=48%, list=5%, signal=46%	Sjc_0002011/Sjc_0001546/Sjc_0001481/Sjc_0007215/Sjc_0005613/Sjc_0007982/Sjc_0007949/Sjc_0003305/Sjc_0004339/Sjc_0008959/Sjc_0004850/Sjc_0008960/Sjc_0009704/Sjc_0005001/Sjc_0004338/Sjc_0006632/Sjc_0008961/Sjc_0009087/Sjc_0008962/Sjc_0009705
GO:0060420	regulation of heart growth	42	-0.611281	-1.79732	0.00123609	0.0130482	0.00931717	2068	tags=48%, list=24%, signal=36%	Sjc_0003305/Sjc_0005044/Sjc_0005207/Sjc_0000043/Sjc_0006846/Sjc_0008959/Sjc_0007768/Sjc_0004299/Sjc_0004168/Sjc_0005045/Sjc_0008960/Sjc_0005097/Sjc_0009704/Sjc_0006634/Sjc_0006032/Sjc_0002069/Sjc_0004026/Sjc_0008961/Sjc_0008962/Sjc_0009705
GO:0072006	nephron development	42	-0.622804	-1.8312	0.00123609	0.0130482	0.00931717	1310	tags=40%, list=15%, signal=34%	Sjc_0004980/Sjc_0000669/Sjc_0005045/Sjc_0006447/Sjc_0009316/Sjc_0000718/Sjc_0001928/Sjc_0007469/Sjc_0009204/Sjc_0009206/Sjc_0002468/Sjc_0009205/Sjc_0006634/Sjc_0006032/Sjc_0008532/Sjc_0004026/Sjc_0002680
GO:0072073	kidney epithelium development	43	-0.621094	-1.82595	0.00123609	0.0130482	0.00931717	1310	tags=40%, list=15%, signal=34%	Sjc_0004980/Sjc_0006992/Sjc_0000669/Sjc_0005045/Sjc_0009316/Sjc_0000718/Sjc_0001928/Sjc_0007469/Sjc_0006075/Sjc_0002468/Sjc_0006634/Sjc_0006032/Sjc_0008532/Sjc_0005479/Sjc_0006632/Sjc_0005480/Sjc_0002680
GO:0019933	cAMP-mediated signaling	45	-0.597186	-1.77442	0.00124069	0.0130482	0.00931717	1697	tags=44%, list=20%, signal=36%	Sjc_0006527/Sjc_0003512/Sjc_0000054/Sjc_0007287/Sjc_0006235/Sjc_0000792/Sjc_0000438/Sjc_0002732/Sjc_0006129/Sjc_0001525/Sjc_0006237/Sjc_0008747/Sjc_0006526/Sjc_0006943/Sjc_0002731/Sjc_0008163/Sjc_0007275/Sjc_0008162/Sjc_0004026/Sjc_0007274
GO:0021954	central nervous system neuron development	45	-0.575606	-1.7103	0.00124069	0.0130482	0.00931717	1148	tags=47%, list=13%, signal=41%	Sjc_0005044/Sjc_0002623/Sjc_0005897/Sjc_0004303/Sjc_0003512/Sjc_0005045/Sjc_0009119/Sjc_0009120/Sjc_0009121/Sjc_0006445/Sjc_0009118/Sjc_0001928/Sjc_0009336/Sjc_0002621/Sjc_0000041/Sjc_0000937/Sjc_0000042/Sjc_0002622/Sjc_0005479/Sjc_0006632/Sjc_0005480
GO:0055024	regulation of cardiac muscle tissue development	45	-0.577267	-1.71524	0.00124069	0.0130482	0.00931717	2068	tags=40%, list=24%, signal=30%	Sjc_0003305/Sjc_0005044/Sjc_0005207/Sjc_0000043/Sjc_0006846/Sjc_0008959/Sjc_0007768/Sjc_0004299/Sjc_0005045/Sjc_0008960/Sjc_0005097/Sjc_0009704/Sjc_0006634/Sjc_0006032/Sjc_0002069/Sjc_0008961/Sjc_0008962/Sjc_0009705
GO:0015844	monoamine transport	41	-0.604702	-1.77102	0.00124224	0.0130482	0.00931717	2033	tags=54%, list=24%, signal=41%	Sjc_0002783/Sjc_0004908/Sjc_0002417/Sjc_0003512/Sjc_0007089/Sjc_0004793/Sjc_0009031/Sjc_0007942/Sjc_0001525/Sjc_0009336/Sjc_0007607/Sjc_0004907/Sjc_0005944/Sjc_0008651/Sjc_0005238/Sjc_0009293/Sjc_0009169/Sjc_0000937/Sjc_0006136/Sjc_0007275/Sjc_0004493/Sjc_0007274
GO:0035270	endocrine system development	41	-0.6309	-1.84775	0.00124224	0.0130482	0.00931717	1611	tags=49%, list=19%, signal=40%	Sjc_0003835/Sjc_0007287/Sjc_0001069/Sjc_0005045/Sjc_0001604/Sjc_0006445/Sjc_0000718/Sjc_0001928/Sjc_0009336/Sjc_0005097/Sjc_0001187/Sjc_0000937/Sjc_0005402/Sjc_0006032/Sjc_0005403/Sjc_0001861/Sjc_0001025/Sjc_0008495/Sjc_0001890/Sjc_0000860
GO:0046579	positive regulation of Ras protein signal transduction	41	-0.574112	-1.68143	0.00124224	0.0130482	0.00931717	392	tags=49%, list=5%, signal=47%	Sjc_0002011/Sjc_0001546/Sjc_0001481/Sjc_0007215/Sjc_0005613/Sjc_0007982/Sjc_0007949/Sjc_0003305/Sjc_0004339/Sjc_0008959/Sjc_0004850/Sjc_0008960/Sjc_0009704/Sjc_0005001/Sjc_0004338/Sjc_0006632/Sjc_0008961/Sjc_0009087/Sjc_0008962/Sjc_0009705
GO:0046666	retinal cell programmed cell death	41	-0.617858	-1.80955	0.00124224	0.0130482	0.00931717	1134	tags=34%, list=13%, signal=30%	Sjc_0009119/Sjc_0009120/Sjc_0009121/Sjc_0008960/Sjc_0009118/Sjc_0009316/Sjc_0009204/Sjc_0000431/Sjc_0009206/Sjc_0009704/Sjc_0009205/Sjc_0008961/Sjc_0008962/Sjc_0009705
GO:0060078	regulation of postsynaptic membrane potential	41	-0.590236	-1.72865	0.00124224	0.0130482	0.00931717	2235	tags=61%, list=26%, signal=45%	Sjc_0007163/Sjc_0005072/Sjc_0009232/Sjc_0005286/Sjc_0001398/Sjc_0002623/Sjc_0004553/Sjc_0005207/Sjc_0002676/Sjc_0001396/Sjc_0004816/Sjc_0009644/Sjc_0005763/Sjc_0009440/Sjc_0003470/Sjc_0009336/Sjc_0009441/Sjc_0002621/Sjc_0002356/Sjc_0001590/Sjc_0000937/Sjc_0000751/Sjc_0008133/Sjc_0002622/Sjc_0009751
GO:0061337	cardiac conduction	41	-0.58849	-1.72354	0.00124224	0.0130482	0.00931717	2334	tags=59%, list=27%, signal=43%	Sjc_0005815/Sjc_0005006/Sjc_0007163/Sjc_0007780/Sjc_0001398/Sjc_0006623/Sjc_0005207/Sjc_0001396/Sjc_0006235/Sjc_0005455/Sjc_0001877/Sjc_0008804/Sjc_0001878/Sjc_0003746/Sjc_0006237/Sjc_0005238/Sjc_0005097/Sjc_0009293/Sjc_0005456/Sjc_0000751/Sjc_0006136/Sjc_0005809/Sjc_0000256/Sjc_0005810
GO:0003206	cardiac chamber morphogenesis	40	-0.665618	-1.93786	0.00125156	0.0130482	0.00931717	1386	tags=42%, list=16%, signal=36%	Sjc_0004530/Sjc_0001877/Sjc_0006445/Sjc_0001878/Sjc_0001928/Sjc_0006368/Sjc_0003449/Sjc_0005989/Sjc_0005097/Sjc_0006634/Sjc_0006032/Sjc_0005479/Sjc_0006632/Sjc_0005480/Sjc_0002069/Sjc_0004026/Sjc_0000860
GO:0007365	periodic partitioning	40	-0.597554	-1.7397	0.00125156	0.0130482	0.00931717	2130	tags=50%, list=25%, signal=38%	Sjc_0002784/Sjc_0003305/Sjc_0005044/Sjc_0000043/Sjc_0000813/Sjc_0008959/Sjc_0008936/Sjc_0007987/Sjc_0004703/Sjc_0002339/Sjc_0005045/Sjc_0000180/Sjc_0008960/Sjc_0009316/Sjc_0000044/Sjc_0003184/Sjc_0009704/Sjc_0008961/Sjc_0008962/Sjc_0009705
GO:0021879	forebrain neuron differentiation	40	-0.694034	-2.02059	0.00125156	0.0130482	0.00931717	1134	tags=48%, list=13%, signal=41%	Sjc_0009119/Sjc_0009120/Sjc_0009121/Sjc_0006445/Sjc_0008960/Sjc_0009118/Sjc_0001928/Sjc_0009336/Sjc_0002621/Sjc_0009704/Sjc_0000937/Sjc_0002622/Sjc_0005479/Sjc_0001025/Sjc_0006632/Sjc_0005480/Sjc_0008961/Sjc_0008962/Sjc_0009705
GO:0021885	forebrain cell migration	40	-0.656516	-1.91136	0.00125156	0.0130482	0.00931717	1148	tags=40%, list=13%, signal=35%	Sjc_0005045/Sjc_0004420/Sjc_0008960/Sjc_0009336/Sjc_0002621/Sjc_0009704/Sjc_0000937/Sjc_0002622/Sjc_0005479/Sjc_0001025/Sjc_0006632/Sjc_0005480/Sjc_0004419/Sjc_0008961/Sjc_0008962/Sjc_0009705
GO:0022029	telencephalon cell migration	40	-0.656516	-1.91136	0.00125156	0.0130482	0.00931717	1148	tags=40%, list=13%, signal=35%	Sjc_0005045/Sjc_0004420/Sjc_0008960/Sjc_0009336/Sjc_0002621/Sjc_0009704/Sjc_0000937/Sjc_0002622/Sjc_0005479/Sjc_0001025/Sjc_0006632/Sjc_0005480/Sjc_0004419/Sjc_0008961/Sjc_0008962/Sjc_0009705
GO:0045466	R7 cell differentiation	40	-0.659954	-1.92137	0.00125156	0.0130482	0.00931717	1587	tags=42%, list=19%, signal=35%	Sjc_0008959/Sjc_0005772/Sjc_0000495/Sjc_0006762/Sjc_0001440/Sjc_0008960/Sjc_0008087/Sjc_0009029/Sjc_0000431/Sjc_0000350/Sjc_0003645/Sjc_0004035/Sjc_0009704/Sjc_0004026/Sjc_0008961/Sjc_0008962/Sjc_0009705
GO:0046717	acid secretion	40	-0.617367	-1.79738	0.00125156	0.0130482	0.00931717	2193	tags=50%, list=26%, signal=37%	Sjc_0005072/Sjc_0002583/Sjc_0006623/Sjc_0008441/Sjc_0002417/Sjc_0007287/Sjc_0007768/Sjc_0009031/Sjc_0003666/Sjc_0007942/Sjc_0008442/Sjc_0003470/Sjc_0009336/Sjc_0008362/Sjc_0001590/Sjc_0005238/Sjc_0009293/Sjc_0000937/Sjc_0009411/Sjc_0007977
GO:0061180	mammary gland epithelium development	40	-0.707291	-2.05919	0.00125156	0.0130482	0.00931717	1148	tags=45%, list=13%, signal=39%	Sjc_0005045/Sjc_0006445/Sjc_0008960/Sjc_0000718/Sjc_0001928/Sjc_0003449/Sjc_0009704/Sjc_0005402/Sjc_0006634/Sjc_0006032/Sjc_0005403/Sjc_0005479/Sjc_0006632/Sjc_0005480/Sjc_0008961/Sjc_0005497/Sjc_0008962/Sjc_0009705
GO:0097553	calcium ion transmembrane import into cytosol	40	-0.587419	-1.7102	0.00125156	0.0130482	0.00931717	2361	tags=52%, list=28%, signal=38%	Sjc_0007320/Sjc_0004447/Sjc_0005815/Sjc_0001398/Sjc_0002623/Sjc_0006623/Sjc_0002676/Sjc_0001396/Sjc_0006235/Sjc_0005960/Sjc_0001877/Sjc_0008804/Sjc_0006445/Sjc_0001878/Sjc_0006200/Sjc_0003470/Sjc_0009336/Sjc_0006237/Sjc_0002621/Sjc_0000937/Sjc_0002622
GO:0097756	negative regulation of blood vessel diameter	40	-0.576069	-1.67715	0.00125156	0.0130482	0.00931717	2221	tags=50%, list=26%, signal=37%	Sjc_0001184/Sjc_0005072/Sjc_0003305/Sjc_0001398/Sjc_0001553/Sjc_0004339/Sjc_0003380/Sjc_0001916/Sjc_0002671/Sjc_0005547/Sjc_0002672/Sjc_0008959/Sjc_0001396/Sjc_0008960/Sjc_0009704/Sjc_0006136/Sjc_0004026/Sjc_0008961/Sjc_0008962/Sjc_0009705
GO:1903998	regulation of eating behavior	40	-0.618636	-1.80108	0.00125156	0.0130482	0.00931717	1874	tags=50%, list=22%, signal=39%	Sjc_0002417/Sjc_0003773/Sjc_0008889/Sjc_0007980/Sjc_0002191/Sjc_0007002/Sjc_0009031/Sjc_0009644/Sjc_0006200/Sjc_0001853/Sjc_0007607/Sjc_0000169/Sjc_0002356/Sjc_0001590/Sjc_0009693/Sjc_0008379/Sjc_0008133/Sjc_0008381/Sjc_0000170/Sjc_0009751
GO:0003407	neural retina development	39	-0.58467	-1.69345	0.00125471	0.0130482	0.00931717	1431	tags=44%, list=17%, signal=36%	Sjc_0006235/Sjc_0001407/Sjc_0001069/Sjc_0004789/Sjc_0009119/Sjc_0009120/Sjc_0009121/Sjc_0009118/Sjc_0005002/Sjc_0006237/Sjc_0001590/Sjc_0001187/Sjc_0003645/Sjc_0006610/Sjc_0002468/Sjc_0006634/Sjc_0006032
GO:0045844	positive regulation of striated muscle tissue development	39	-0.573698	-1.66167	0.00125471	0.0130482	0.00931717	2171	tags=44%, list=25%, signal=33%	Sjc_0005286/Sjc_0000150/Sjc_0003305/Sjc_0005044/Sjc_0005207/Sjc_0008959/Sjc_0005045/Sjc_0008960/Sjc_0000718/Sjc_0009704/Sjc_0005298/Sjc_0006634/Sjc_0006032/Sjc_0002069/Sjc_0008961/Sjc_0008962/Sjc_0009705
GO:0048636	positive regulation of muscle organ development	39	-0.573698	-1.66167	0.00125471	0.0130482	0.00931717	2171	tags=44%, list=25%, signal=33%	Sjc_0005286/Sjc_0000150/Sjc_0003305/Sjc_0005044/Sjc_0005207/Sjc_0008959/Sjc_0005045/Sjc_0008960/Sjc_0000718/Sjc_0009704/Sjc_0005298/Sjc_0006634/Sjc_0006032/Sjc_0002069/Sjc_0008961/Sjc_0008962/Sjc_0009705
GO:1901863	positive regulation of muscle tissue development	39	-0.573698	-1.66167	0.00125471	0.0130482	0.00931717	2171	tags=44%, list=25%, signal=33%	Sjc_0005286/Sjc_0000150/Sjc_0003305/Sjc_0005044/Sjc_0005207/Sjc_0008959/Sjc_0005045/Sjc_0008960/Sjc_0000718/Sjc_0009704/Sjc_0005298/Sjc_0006634/Sjc_0006032/Sjc_0002069/Sjc_0008961/Sjc_0008962/Sjc_0009705
GO:2001222	regulation of neuron migration	39	-0.643301	-1.86327	0.00125471	0.0130482	0.00931717	1017	tags=36%, list=12%, signal=32%	Sjc_0000180/Sjc_0006445/Sjc_0004420/Sjc_0008960/Sjc_0000718/Sjc_0001928/Sjc_0000044/Sjc_0006779/Sjc_0009704/Sjc_0008046/Sjc_0004419/Sjc_0008961/Sjc_0008962/Sjc_0009705
GO:0007619	courtship behavior	38	-0.640977	-1.84916	0.00126103	0.0130482	0.00931717	1452	tags=47%, list=17%, signal=39%	Sjc_0006754/Sjc_0000580/Sjc_0006814/Sjc_0007486/Sjc_0000099/Sjc_0006927/Sjc_0008861/Sjc_0005944/Sjc_0006578/Sjc_0001653/Sjc_0003645/Sjc_0002420/Sjc_0004342/Sjc_0008398/Sjc_0006136/Sjc_0004493/Sjc_0002421/Sjc_0004026
GO:0021675	nerve development	38	-0.604773	-1.74472	0.00126103	0.0130482	0.00931717	2188	tags=53%, list=26%, signal=39%	Sjc_0006652/Sjc_0009232/Sjc_0000404/Sjc_0003305/Sjc_0005044/Sjc_0006170/Sjc_0003512/Sjc_0008959/Sjc_0005045/Sjc_0008960/Sjc_0006653/Sjc_0003645/Sjc_0009704/Sjc_0008398/Sjc_0006136/Sjc_0005187/Sjc_0008961/Sjc_0008962/Sjc_0009705/Sjc_0000860
GO:0051966	regulation of synaptic transmission, glutamatergic	38	-0.614973	-1.77414	0.00126103	0.0130482	0.00931717	2188	tags=55%, list=26%, signal=41%	Sjc_0006652/Sjc_0009232/Sjc_0003305/Sjc_0002623/Sjc_0005207/Sjc_0002417/Sjc_0006170/Sjc_0008959/Sjc_0009031/Sjc_0008960/Sjc_0009336/Sjc_0006653/Sjc_0002621/Sjc_0005238/Sjc_0009293/Sjc_0009704/Sjc_0000937/Sjc_0002622/Sjc_0008961/Sjc_0008962/Sjc_0009705
GO:0055021	regulation of cardiac muscle tissue growth	38	-0.630139	-1.81789	0.00126103	0.0130482	0.00931717	2068	tags=47%, list=24%, signal=36%	Sjc_0003305/Sjc_0005044/Sjc_0005207/Sjc_0000043/Sjc_0006846/Sjc_0008959/Sjc_0007768/Sjc_0004299/Sjc_0005045/Sjc_0008960/Sjc_0005097/Sjc_0009704/Sjc_0006634/Sjc_0006032/Sjc_0002069/Sjc_0008961/Sjc_0008962/Sjc_0009705
GO:0007367	segment polarity determination	37	-0.597106	-1.7113	0.00126743	0.0130482	0.00931717	2130	tags=49%, list=25%, signal=37%	Sjc_0002784/Sjc_0003305/Sjc_0005044/Sjc_0000043/Sjc_0008959/Sjc_0008936/Sjc_0007987/Sjc_0004703/Sjc_0002339/Sjc_0005045/Sjc_0000180/Sjc_0008960/Sjc_0009316/Sjc_0000044/Sjc_0009704/Sjc_0008961/Sjc_0008962/Sjc_0009705
GO:0030728	ovulation	37	-0.618001	-1.77119	0.00126743	0.0130482	0.00931717	1587	tags=41%, list=19%, signal=33%	Sjc_0008959/Sjc_0006880/Sjc_0009335/Sjc_0006881/Sjc_0008960/Sjc_0007782/Sjc_0001712/Sjc_0009040/Sjc_0000041/Sjc_0009704/Sjc_0006882/Sjc_0000042/Sjc_0008961/Sjc_0008962/Sjc_0009705
GO:0033077	T cell differentiation in thymus	37	-0.605836	-1.73632	0.00126743	0.0130482	0.00931717	2068	tags=46%, list=24%, signal=35%	Sjc_0003305/Sjc_0005044/Sjc_0000043/Sjc_0009123/Sjc_0008959/Sjc_0005045/Sjc_0000180/Sjc_0008960/Sjc_0009316/Sjc_0000718/Sjc_0001928/Sjc_0000044/Sjc_0007942/Sjc_0009704/Sjc_0008961/Sjc_0008962/Sjc_0009705
GO:0014068	positive regulation of phosphatidylinositol 3-kinase signaling	31	-0.665959	-1.86295	0.00127551	0.0130482	0.00931717	1046	tags=32%, list=12%, signal=28%	Sjc_0006603/Sjc_0008960/Sjc_0002621/Sjc_0002123/Sjc_0009704/Sjc_0008046/Sjc_0002622/Sjc_0008961/Sjc_0008962/Sjc_0009705
GO:0042417	dopamine metabolic process	31	-0.631617	-1.76688	0.00127551	0.0130482	0.00931717	1452	tags=52%, list=17%, signal=43%	Sjc_0002665/Sjc_0003380/Sjc_0005897/Sjc_0006754/Sjc_0004793/Sjc_0009243/Sjc_0003470/Sjc_0009336/Sjc_0005944/Sjc_0000041/Sjc_0009169/Sjc_0000937/Sjc_0000042/Sjc_0004493/Sjc_0000814/Sjc_0004279
GO:0042446	hormone biosynthetic process	31	-0.622917	-1.74254	0.00127551	0.0130482	0.00931717	873	tags=32%, list=10%, signal=29%	Sjc_0003666/Sjc_0000718/Sjc_0000107/Sjc_0008362/Sjc_0002193/Sjc_0004559/Sjc_0004117/Sjc_0004557/Sjc_0004558/Sjc_0004118
GO:0042745	circadian sleep/wake cycle	31	-0.614558	-1.71916	0.00127551	0.0130482	0.00931717	726	tags=55%, list=9%, signal=50%	Sjc_0002665/Sjc_0002376/Sjc_0004908/Sjc_0004278/Sjc_0007319/Sjc_0000792/Sjc_0001525/Sjc_0009336/Sjc_0004907/Sjc_0005944/Sjc_0005238/Sjc_0009293/Sjc_0000937/Sjc_0006136/Sjc_0007275/Sjc_0004493/Sjc_0007274
GO:0045453	bone resorption	31	-0.62392	-1.74535	0.00127551	0.0130482	0.00931717	2068	tags=42%, list=24%, signal=32%	Sjc_0003305/Sjc_0002623/Sjc_0003512/Sjc_0008959/Sjc_0007287/Sjc_0008960/Sjc_0007942/Sjc_0002621/Sjc_0009704/Sjc_0002622/Sjc_0008961/Sjc_0008962/Sjc_0009705
GO:0060443	mammary gland morphogenesis	31	-0.702937	-1.96639	0.00127551	0.0130482	0.00931717	1148	tags=45%, list=13%, signal=39%	Sjc_0005045/Sjc_0006445/Sjc_0008960/Sjc_0000718/Sjc_0009336/Sjc_0009704/Sjc_0000937/Sjc_0006032/Sjc_0005479/Sjc_0006632/Sjc_0005480/Sjc_0008961/Sjc_0008962/Sjc_0009705
GO:1902106	negative regulation of leukocyte differentiation	31	-0.629504	-1.76097	0.00127551	0.0130482	0.00931717	1587	tags=42%, list=19%, signal=34%	Sjc_0008959/Sjc_0007287/Sjc_0004680/Sjc_0005045/Sjc_0008960/Sjc_0007418/Sjc_0001928/Sjc_0000350/Sjc_0009704/Sjc_0006075/Sjc_0008961/Sjc_0008962/Sjc_0009705
GO:0003279	cardiac septum development	36	-0.632151	-1.8021	0.00127714	0.0130482	0.00931717	1135	tags=33%, list=13%, signal=29%	Sjc_0008804/Sjc_0006445/Sjc_0001928/Sjc_0006129/Sjc_0005989/Sjc_0005097/Sjc_0006032/Sjc_0005479/Sjc_0006632/Sjc_0005480/Sjc_0002069/Sjc_0000860
GO:0006939	smooth muscle contraction	36	-0.597413	-1.70307	0.00127714	0.0130482	0.00931717	2221	tags=53%, list=26%, signal=39%	Sjc_0001184/Sjc_0005072/Sjc_0003768/Sjc_0001398/Sjc_0001553/Sjc_0004339/Sjc_0003380/Sjc_0005547/Sjc_0001396/Sjc_0003666/Sjc_0006368/Sjc_0001525/Sjc_0009336/Sjc_0008362/Sjc_0009040/Sjc_0000937/Sjc_0007275/Sjc_0003769/Sjc_0007274
GO:0007442	hindgut morphogenesis	32	-0.660316	-1.85575	0.00127714	0.0130482	0.00931717	2136	tags=56%, list=25%, signal=42%	Sjc_0006048/Sjc_0003305/Sjc_0005044/Sjc_0000813/Sjc_0002848/Sjc_0008959/Sjc_0006762/Sjc_0005045/Sjc_0004628/Sjc_0006445/Sjc_0008960/Sjc_0009316/Sjc_0009704/Sjc_0002069/Sjc_0001890/Sjc_0008961/Sjc_0008962/Sjc_0009705
GO:0009954	proximal/distal pattern formation	32	-0.64717	-1.81881	0.00127714	0.0130482	0.00931717	2068	tags=59%, list=24%, signal=45%	Sjc_0003305/Sjc_0005044/Sjc_0000043/Sjc_0006945/Sjc_0004636/Sjc_0008959/Sjc_0008936/Sjc_0007987/Sjc_0001069/Sjc_0007968/Sjc_0005045/Sjc_0008960/Sjc_0008127/Sjc_0006610/Sjc_0009704/Sjc_0008532/Sjc_0008961/Sjc_0008962/Sjc_0009705
GO:0010669	epithelial structure maintenance	32	-0.601312	-1.68993	0.00127714	0.0130482	0.00931717	2068	tags=50%, list=24%, signal=38%	Sjc_0003305/Sjc_0007072/Sjc_0000527/Sjc_0008959/Sjc_0007073/Sjc_0001804/Sjc_0004168/Sjc_0005314/Sjc_0000621/Sjc_0008812/Sjc_0004628/Sjc_0008960/Sjc_0009704/Sjc_0008961/Sjc_0008962/Sjc_0009705
GO:0014855	striated muscle cell proliferation	36	-0.637038	-1.81603	0.00127714	0.0130482	0.00931717	2068	tags=47%, list=24%, signal=36%	Sjc_0003305/Sjc_0005044/Sjc_0005207/Sjc_0000043/Sjc_0006846/Sjc_0008959/Sjc_0005045/Sjc_0008960/Sjc_0000718/Sjc_0005097/Sjc_0009704/Sjc_0006634/Sjc_0006032/Sjc_0002069/Sjc_0008961/Sjc_0008962/Sjc_0009705
GO:0016203	muscle attachment	32	-0.685785	-1.92733	0.00127714	0.0130482	0.00931717	1667	tags=53%, list=20%, signal=43%	Sjc_0006945/Sjc_0008959/Sjc_0008682/Sjc_0006415/Sjc_0007968/Sjc_0001686/Sjc_0005394/Sjc_0006445/Sjc_0008960/Sjc_0002799/Sjc_0006234/Sjc_0009704/Sjc_0008681/Sjc_0005298/Sjc_0008961/Sjc_0008962/Sjc_0009705
GO:0016525	negative regulation of angiogenesis	32	-0.610842	-1.71671	0.00127714	0.0130482	0.00931717	1542	tags=47%, list=18%, signal=39%	Sjc_0006880/Sjc_0007287/Sjc_0003867/Sjc_0000014/Sjc_0009335/Sjc_0005306/Sjc_0006881/Sjc_0005806/Sjc_0004628/Sjc_0004420/Sjc_0005402/Sjc_0006882/Sjc_0005403/Sjc_0003769/Sjc_0004419
GO:0021795	cerebral cortex cell migration	36	-0.654101	-1.86467	0.00127714	0.0130482	0.00931717	1148	tags=39%, list=13%, signal=34%	Sjc_0005045/Sjc_0004420/Sjc_0008960/Sjc_0002621/Sjc_0009704/Sjc_0002622/Sjc_0005479/Sjc_0001025/Sjc_0006632/Sjc_0005480/Sjc_0004419/Sjc_0008961/Sjc_0008962/Sjc_0009705
GO:0032414	positive regulation of ion transmembrane transporter activity	32	-0.604016	-1.69753	0.00127714	0.0130482	0.00931717	1326	tags=28%, list=16%, signal=24%	Sjc_0005455/Sjc_0001877/Sjc_0008804/Sjc_0001878/Sjc_0003666/Sjc_0005884/Sjc_0008362/Sjc_0005456/Sjc_0006136
GO:0043266	regulation of potassium ion transport	32	-0.665643	-1.87072	0.00127714	0.0130482	0.00931717	1135	tags=38%, list=13%, signal=33%	Sjc_0008804/Sjc_0003666/Sjc_0009336/Sjc_0008362/Sjc_0002621/Sjc_0000937/Sjc_0006136/Sjc_0009298/Sjc_0002622/Sjc_0005809/Sjc_0000256/Sjc_0005810
GO:0046427	positive regulation of JAK-STAT cascade	32	-0.619457	-1.74092	0.00127714	0.0130482	0.00931717	603	tags=44%, list=7%, signal=41%	Sjc_0003305/Sjc_0002623/Sjc_0004128/Sjc_0008959/Sjc_0005821/Sjc_0008960/Sjc_0002621/Sjc_0009704/Sjc_0002622/Sjc_0008495/Sjc_0008961/Sjc_0008962/Sjc_0009705/Sjc_0000860
GO:0060038	cardiac muscle cell proliferation	32	-0.65395	-1.83786	0.00127714	0.0130482	0.00931717	2068	tags=50%, list=24%, signal=38%	Sjc_0003305/Sjc_0005044/Sjc_0005207/Sjc_0000043/Sjc_0006846/Sjc_0008959/Sjc_0005045/Sjc_0008960/Sjc_0005097/Sjc_0009704/Sjc_0006634/Sjc_0006032/Sjc_0002069/Sjc_0008961/Sjc_0008962/Sjc_0009705
GO:0060079	excitatory postsynaptic potential	32	-0.637906	-1.79277	0.00127714	0.0130482	0.00931717	2193	tags=62%, list=26%, signal=47%	Sjc_0005072/Sjc_0005286/Sjc_0002623/Sjc_0004553/Sjc_0005207/Sjc_0002676/Sjc_0004816/Sjc_0009644/Sjc_0005763/Sjc_0009440/Sjc_0003470/Sjc_0009336/Sjc_0009441/Sjc_0002621/Sjc_0002356/Sjc_0001590/Sjc_0000937/Sjc_0008133/Sjc_0002622/Sjc_0009751
GO:0072002	Malpighian tubule development	36	-0.625457	-1.78301	0.00127714	0.0130482	0.00931717	1167	tags=36%, list=14%, signal=31%	Sjc_0006762/Sjc_0004628/Sjc_0008960/Sjc_0009316/Sjc_0009095/Sjc_0007469/Sjc_0001936/Sjc_0006207/Sjc_0009704/Sjc_0001890/Sjc_0008961/Sjc_0008962/Sjc_0009705
GO:1903524	positive regulation of blood circulation	32	-0.617007	-1.73404	0.00127714	0.0130482	0.00931717	1587	tags=44%, list=19%, signal=36%	Sjc_0003305/Sjc_0003380/Sjc_0008959/Sjc_0005455/Sjc_0001877/Sjc_0008131/Sjc_0008960/Sjc_0001878/Sjc_0005097/Sjc_0009704/Sjc_0005456/Sjc_0008961/Sjc_0008962/Sjc_0009705
GO:1904894	positive regulation of STAT cascade	32	-0.619457	-1.74092	0.00127714	0.0130482	0.00931717	603	tags=44%, list=7%, signal=41%	Sjc_0003305/Sjc_0002623/Sjc_0004128/Sjc_0008959/Sjc_0005821/Sjc_0008960/Sjc_0002621/Sjc_0009704/Sjc_0002622/Sjc_0008495/Sjc_0008961/Sjc_0008962/Sjc_0009705/Sjc_0000860
GO:0002027	regulation of heart rate	33	-0.60646	-1.71046	0.00128041	0.0130482	0.00931717	2235	tags=64%, list=26%, signal=47%	Sjc_0007163/Sjc_0007780/Sjc_0001398/Sjc_0003380/Sjc_0002671/Sjc_0002672/Sjc_0001396/Sjc_0005455/Sjc_0001877/Sjc_0008804/Sjc_0001878/Sjc_0006927/Sjc_0009336/Sjc_0001653/Sjc_0005238/Sjc_0009293/Sjc_0006610/Sjc_0000937/Sjc_0005456/Sjc_0000751/Sjc_0006136
GO:0021536	diencephalon development	33	-0.667013	-1.88124	0.00128041	0.0130482	0.00931717	1291	tags=48%, list=15%, signal=41%	Sjc_0001069/Sjc_0005045/Sjc_0008243/Sjc_0006445/Sjc_0009316/Sjc_0000718/Sjc_0001928/Sjc_0009336/Sjc_0005097/Sjc_0000041/Sjc_0000937/Sjc_0000042/Sjc_0006032/Sjc_0001861/Sjc_0001025/Sjc_0000860
GO:0046667	compound eye retinal cell programmed cell death	33	-0.616627	-1.73913	0.00128041	0.0130482	0.00931717	971	tags=30%, list=11%, signal=27%	Sjc_0008960/Sjc_0009316/Sjc_0009204/Sjc_0000431/Sjc_0009206/Sjc_0009704/Sjc_0009205/Sjc_0008961/Sjc_0008962/Sjc_0009705
GO:0048644	muscle organ morphogenesis	33	-0.63684	-1.79614	0.00128041	0.0130482	0.00931717	1582	tags=48%, list=19%, signal=40%	Sjc_0002352/Sjc_0006880/Sjc_0009335/Sjc_0005306/Sjc_0006881/Sjc_0001877/Sjc_0001686/Sjc_0006445/Sjc_0001878/Sjc_0006368/Sjc_0009040/Sjc_0005097/Sjc_0006882/Sjc_0006634/Sjc_0002069/Sjc_0000860
GO:0060581	cell fate commitment involved in pattern specification	34	-0.675376	-1.91122	0.00128041	0.0130482	0.00931717	1258	tags=41%, list=15%, signal=35%	Sjc_0007968/Sjc_0005045/Sjc_0006445/Sjc_0008960/Sjc_0009316/Sjc_0008087/Sjc_0000431/Sjc_0009704/Sjc_0001861/Sjc_0001890/Sjc_0008961/Sjc_0008962/Sjc_0009705/Sjc_0000860
GO:0061525	hindgut development	33	-0.647185	-1.82532	0.00128041	0.0130482	0.00931717	2136	tags=55%, list=25%, signal=41%	Sjc_0006048/Sjc_0003305/Sjc_0005044/Sjc_0000813/Sjc_0002848/Sjc_0008959/Sjc_0006762/Sjc_0005045/Sjc_0004628/Sjc_0006445/Sjc_0008960/Sjc_0009316/Sjc_0009704/Sjc_0002069/Sjc_0001890/Sjc_0008961/Sjc_0008962/Sjc_0009705
GO:0099565	chemical synaptic transmission, postsynaptic	34	-0.635171	-1.79745	0.00128041	0.0130482	0.00931717	2193	tags=62%, list=26%, signal=46%	Sjc_0005072/Sjc_0009232/Sjc_0005286/Sjc_0002623/Sjc_0004553/Sjc_0005207/Sjc_0002676/Sjc_0004816/Sjc_0009644/Sjc_0005763/Sjc_0009440/Sjc_0003470/Sjc_0009336/Sjc_0009441/Sjc_0002621/Sjc_0002356/Sjc_0001590/Sjc_0000937/Sjc_0008133/Sjc_0002622/Sjc_0009751
GO:2000181	negative regulation of blood vessel morphogenesis	33	-0.620875	-1.75112	0.00128041	0.0130482	0.00931717	1542	tags=48%, list=18%, signal=40%	Sjc_0006880/Sjc_0007287/Sjc_0003867/Sjc_0000014/Sjc_0009335/Sjc_0005306/Sjc_0006881/Sjc_0005806/Sjc_0004628/Sjc_0004420/Sjc_0000718/Sjc_0005402/Sjc_0006882/Sjc_0005403/Sjc_0003769/Sjc_0004419
GO:0032228	regulation of synaptic transmission, GABAergic	30	-0.623152	-1.72912	0.00128205	0.0130482	0.00931717	2068	tags=47%, list=24%, signal=35%	Sjc_0003305/Sjc_0003380/Sjc_0008889/Sjc_0008959/Sjc_0007287/Sjc_0004952/Sjc_0008960/Sjc_0004979/Sjc_0009336/Sjc_0009704/Sjc_0000937/Sjc_0008961/Sjc_0008962/Sjc_0009705
GO:0038083	peptidyl-tyrosine autophosphorylation	30	-0.628989	-1.74532	0.00128205	0.0130482	0.00931717	1256	tags=50%, list=15%, signal=43%	Sjc_0007320/Sjc_0009501/Sjc_0003305/Sjc_0002623/Sjc_0008959/Sjc_0004317/Sjc_0008960/Sjc_0006447/Sjc_0007942/Sjc_0002621/Sjc_0009704/Sjc_0002622/Sjc_0008961/Sjc_0008962/Sjc_0009705
GO:0043551	regulation of phosphatidylinositol 3-kinase activity	30	-0.621692	-1.72507	0.00128205	0.0130482	0.00931717	2068	tags=53%, list=24%, signal=41%	Sjc_0003305/Sjc_0002623/Sjc_0007224/Sjc_0001271/Sjc_0008959/Sjc_0001416/Sjc_0001272/Sjc_0004420/Sjc_0008960/Sjc_0002621/Sjc_0009704/Sjc_0002622/Sjc_0004419/Sjc_0008961/Sjc_0008962/Sjc_0009705
GO:0050732	negative regulation of peptidyl-tyrosine phosphorylation	30	-0.625061	-1.73442	0.00128205	0.0130482	0.00931717	520	tags=33%, list=6%, signal=31%	Sjc_0005648/Sjc_0000350/Sjc_0005646/Sjc_0005447/Sjc_0006075/Sjc_0005647/Sjc_0008495/Sjc_0006327/Sjc_0005445/Sjc_0005444
GO:0034103	regulation of tissue remodeling	35	-0.644253	-1.82692	0.001287	0.0130482	0.00931717	996	tags=43%, list=12%, signal=38%	Sjc_0003512/Sjc_0008959/Sjc_0007287/Sjc_0002288/Sjc_0008960/Sjc_0007942/Sjc_0009336/Sjc_0009704/Sjc_0000937/Sjc_0006075/Sjc_0003769/Sjc_0008961/Sjc_0002303/Sjc_0008962/Sjc_0009705
GO:0042698	ovulation cycle	35	-0.648147	-1.83796	0.001287	0.0130482	0.00931717	1322	tags=37%, list=16%, signal=32%	Sjc_0005314/Sjc_0004178/Sjc_0006445/Sjc_0008960/Sjc_0009704/Sjc_0005479/Sjc_0006632/Sjc_0005480/Sjc_0004117/Sjc_0008961/Sjc_0008962/Sjc_0004118/Sjc_0009705
GO:0046849	bone remodeling	35	-0.644129	-1.82657	0.001287	0.0130482	0.00931717	2138	tags=49%, list=25%, signal=37%	Sjc_0008549/Sjc_0003305/Sjc_0002623/Sjc_0003512/Sjc_0008959/Sjc_0007287/Sjc_0002288/Sjc_0008960/Sjc_0007942/Sjc_0002621/Sjc_0009704/Sjc_0006075/Sjc_0002622/Sjc_0008961/Sjc_0002303/Sjc_0008962/Sjc_0009705
GO:0006821	chloride transport	29	-0.646325	-1.78874	0.00128866	0.0130482	0.00931717	1134	tags=38%, list=13%, signal=33%	Sjc_0009119/Sjc_0009120/Sjc_0009121/Sjc_0009644/Sjc_0009118/Sjc_0001790/Sjc_0004907/Sjc_0002356/Sjc_0001590/Sjc_0008133/Sjc_0009751
GO:0007260	tyrosine phosphorylation of STAT protein	29	-0.72932	-2.01843	0.00128866	0.0130482	0.00931717	474	tags=34%, list=6%, signal=33%	Sjc_0000350/Sjc_0009704/Sjc_0005447/Sjc_0008495/Sjc_0005445/Sjc_0008961/Sjc_0005444/Sjc_0008962/Sjc_0009705/Sjc_0000860
GO:0021772	olfactory bulb development	27	-0.688001	-1.89477	0.00128866	0.0130482	0.00931717	1587	tags=41%, list=19%, signal=33%	Sjc_0008959/Sjc_0001407/Sjc_0006445/Sjc_0008960/Sjc_0009704/Sjc_0005479/Sjc_0006632/Sjc_0005480/Sjc_0008961/Sjc_0008962/Sjc_0009705
GO:0021988	olfactory lobe development	27	-0.688001	-1.89477	0.00128866	0.0130482	0.00931717	1587	tags=41%, list=19%, signal=33%	Sjc_0008959/Sjc_0001407/Sjc_0006445/Sjc_0008960/Sjc_0009704/Sjc_0005479/Sjc_0006632/Sjc_0005480/Sjc_0008961/Sjc_0008962/Sjc_0009705
GO:0035214	eye-antennal disc development	27	-0.639312	-1.76068	0.00128866	0.0130482	0.00931717	392	tags=33%, list=5%, signal=32%	Sjc_0008959/Sjc_0002339/Sjc_0008960/Sjc_0009704/Sjc_0004026/Sjc_0008961/Sjc_0002680/Sjc_0008962/Sjc_0009705
GO:0035215	genital disc development	29	-0.631465	-1.74761	0.00128866	0.0130482	0.00931717	2068	tags=48%, list=24%, signal=37%	Sjc_0003305/Sjc_0005044/Sjc_0001215/Sjc_0008876/Sjc_0008959/Sjc_0005045/Sjc_0008960/Sjc_0009316/Sjc_0008877/Sjc_0009704/Sjc_0008961/Sjc_0005497/Sjc_0008962/Sjc_0009705
GO:0043051	regulation of pharyngeal pumping	27	-0.629304	-1.73311	0.00128866	0.0130482	0.00931717	1874	tags=52%, list=22%, signal=41%	Sjc_0002417/Sjc_0008889/Sjc_0007980/Sjc_0007002/Sjc_0009031/Sjc_0009644/Sjc_0001853/Sjc_0007607/Sjc_0000169/Sjc_0002356/Sjc_0001590/Sjc_0008133/Sjc_0000170/Sjc_0009751
GO:0046850	regulation of bone remodeling	27	-0.666012	-1.83421	0.00128866	0.0130482	0.00931717	1668	tags=44%, list=20%, signal=36%	Sjc_0003512/Sjc_0008959/Sjc_0007287/Sjc_0002288/Sjc_0008960/Sjc_0007942/Sjc_0009704/Sjc_0006075/Sjc_0008961/Sjc_0002303/Sjc_0008962/Sjc_0009705
GO:0048146	positive regulation of fibroblast proliferation	29	-0.620668	-1.71773	0.00128866	0.0130482	0.00931717	1000	tags=31%, list=12%, signal=27%	Sjc_0006445/Sjc_0008960/Sjc_0009316/Sjc_0009704/Sjc_0006634/Sjc_0008961/Sjc_0009087/Sjc_0008962/Sjc_0009705
GO:0060465	pharynx development	27	-0.631285	-1.73857	0.00128866	0.0130482	0.00931717	1554	tags=44%, list=18%, signal=36%	Sjc_0008936/Sjc_0006880/Sjc_0007987/Sjc_0009335/Sjc_0006881/Sjc_0001936/Sjc_0006882/Sjc_0005298/Sjc_0006032/Sjc_0003769/Sjc_0001890/Sjc_0000860
GO:0097755	positive regulation of blood vessel diameter	29	-0.664822	-1.83993	0.00128866	0.0130482	0.00931717	2193	tags=55%, list=26%, signal=41%	Sjc_0005072/Sjc_0003305/Sjc_0001553/Sjc_0002623/Sjc_0005547/Sjc_0008959/Sjc_0008960/Sjc_0003666/Sjc_0008362/Sjc_0002621/Sjc_0009704/Sjc_0002622/Sjc_0004026/Sjc_0008961/Sjc_0008962/Sjc_0009705
GO:1903038	negative regulation of leukocyte cell-cell adhesion	27	-0.644267	-1.77432	0.00128866	0.0130482	0.00931717	2068	tags=44%, list=24%, signal=34%	Sjc_0003305/Sjc_0005044/Sjc_0008645/Sjc_0008959/Sjc_0005045/Sjc_0008960/Sjc_0008496/Sjc_0000350/Sjc_0009704/Sjc_0008961/Sjc_0008962/Sjc_0009705
GO:0008049	male courtship behavior	28	-0.665309	-1.83133	0.00129534	0.0130482	0.00931717	1187	tags=46%, list=14%, signal=40%	Sjc_0006814/Sjc_0000099/Sjc_0006927/Sjc_0008861/Sjc_0005944/Sjc_0006578/Sjc_0001653/Sjc_0003645/Sjc_0002420/Sjc_0008398/Sjc_0004493/Sjc_0002421/Sjc_0004026
GO:0033555	multicellular organismal response to stress	28	-0.635766	-1.75001	0.00129534	0.0130482	0.00931717	769	tags=36%, list=9%, signal=33%	Sjc_0000107/Sjc_0001525/Sjc_0003470/Sjc_0005944/Sjc_0000041/Sjc_0009298/Sjc_0000042/Sjc_0007275/Sjc_0004493/Sjc_0007274
GO:0042509	regulation of tyrosine phosphorylation of STAT protein	28	-0.741565	-2.04123	0.00129534	0.0130482	0.00931717	474	tags=36%, list=6%, signal=34%	Sjc_0000350/Sjc_0009704/Sjc_0005447/Sjc_0008495/Sjc_0005445/Sjc_0008961/Sjc_0005444/Sjc_0008962/Sjc_0009705/Sjc_0000860
GO:0048865	stem cell fate commitment	28	-0.66642	-1.83439	0.00129534	0.0130482	0.00931717	623	tags=39%, list=7%, signal=37%	Sjc_0008960/Sjc_0003184/Sjc_0003645/Sjc_0009704/Sjc_0006075/Sjc_0003693/Sjc_0002069/Sjc_0008961/Sjc_0005497/Sjc_0008962/Sjc_0009705
GO:0055025	positive regulation of cardiac muscle tissue development	28	-0.64522	-1.77603	0.00129534	0.0130482	0.00931717	2068	tags=46%, list=24%, signal=35%	Sjc_0003305/Sjc_0005044/Sjc_0005207/Sjc_0008959/Sjc_0005045/Sjc_0008960/Sjc_0009704/Sjc_0006634/Sjc_0006032/Sjc_0002069/Sjc_0008961/Sjc_0008962/Sjc_0009705
GO:0061098	positive regulation of protein tyrosine kinase activity	28	-0.636741	-1.7527	0.00129534	0.0130482	0.00931717	2329	tags=54%, list=27%, signal=39%	Sjc_0003606/Sjc_0007175/Sjc_0003305/Sjc_0002623/Sjc_0007174/Sjc_0000054/Sjc_0008959/Sjc_0007768/Sjc_0008960/Sjc_0002621/Sjc_0009704/Sjc_0002622/Sjc_0008961/Sjc_0008962/Sjc_0009705
GO:0090313	regulation of protein targeting to membrane	28	-0.640566	-1.76322	0.00129534	0.0130482	0.00931717	1606	tags=43%, list=19%, signal=35%	Sjc_0006838/Sjc_0008959/Sjc_0007768/Sjc_0008960/Sjc_0009102/Sjc_0009104/Sjc_0007295/Sjc_0009704/Sjc_0009235/Sjc_0008961/Sjc_0008962/Sjc_0009705
GO:0003151	outflow tract morphogenesis	26	-0.693875	-1.88884	0.00130719	0.0130482	0.00931717	1386	tags=46%, list=16%, signal=39%	Sjc_0004530/Sjc_0001877/Sjc_0006445/Sjc_0001878/Sjc_0005097/Sjc_0006032/Sjc_0005479/Sjc_0006632/Sjc_0005480/Sjc_0002069/Sjc_0002680/Sjc_0000860
GO:0007443	Malpighian tubule morphogenesis	26	-0.653991	-1.78027	0.00130719	0.0130482	0.00931717	1167	tags=46%, list=14%, signal=40%	Sjc_0003305/Sjc_0000813/Sjc_0008959/Sjc_0006762/Sjc_0004628/Sjc_0008960/Sjc_0009316/Sjc_0009704/Sjc_0001890/Sjc_0008961/Sjc_0008962/Sjc_0009705
GO:0010517	regulation of phospholipase activity	26	-0.636905	-1.73376	0.00130719	0.0130482	0.00931717	1060	tags=27%, list=12%, signal=24%	Sjc_0008959/Sjc_0004628/Sjc_0008960/Sjc_0009704/Sjc_0008961/Sjc_0008962/Sjc_0009705
GO:0010830	regulation of myotube differentiation	26	-0.633366	-1.72412	0.00130719	0.0130482	0.00931717	860	tags=35%, list=10%, signal=31%	Sjc_0000718/Sjc_0002150/Sjc_0009204/Sjc_0003816/Sjc_0005097/Sjc_0009206/Sjc_0009205/Sjc_0005298/Sjc_0003769
GO:0014067	negative regulation of phosphatidylinositol 3-kinase signaling	26	-0.637438	-1.73521	0.00130719	0.0130482	0.00931717	2188	tags=54%, list=26%, signal=40%	Sjc_0006652/Sjc_0006661/Sjc_0007072/Sjc_0007224/Sjc_0006170/Sjc_0007073/Sjc_0000590/Sjc_0004420/Sjc_0006653/Sjc_0009204/Sjc_0009206/Sjc_0000589/Sjc_0009205/Sjc_0004419
GO:0015872	dopamine transport	26	-0.644796	-1.75524	0.00130719	0.0130482	0.00931717	2033	tags=58%, list=24%, signal=44%	Sjc_0002783/Sjc_0004908/Sjc_0002417/Sjc_0003512/Sjc_0007089/Sjc_0004793/Sjc_0009031/Sjc_0009336/Sjc_0004907/Sjc_0008651/Sjc_0005238/Sjc_0009293/Sjc_0009169/Sjc_0000937/Sjc_0006136
GO:0022410	circadian sleep/wake cycle process	26	-0.676609	-1.84184	0.00130719	0.0130482	0.00931717	726	tags=38%, list=9%, signal=35%	Sjc_0001525/Sjc_0009336/Sjc_0005944/Sjc_0005238/Sjc_0009293/Sjc_0000937/Sjc_0006136/Sjc_0007275/Sjc_0004493/Sjc_0007274
GO:0034105	positive regulation of tissue remodeling	26	-0.653531	-1.77902	0.00130719	0.0130482	0.00931717	971	tags=50%, list=11%, signal=44%	Sjc_0003768/Sjc_0003305/Sjc_0003512/Sjc_0008959/Sjc_0008960/Sjc_0007942/Sjc_0009336/Sjc_0009704/Sjc_0000937/Sjc_0003769/Sjc_0008961/Sjc_0008962/Sjc_0009705
GO:0048619	embryonic hindgut morphogenesis	26	-0.653991	-1.78027	0.00130719	0.0130482	0.00931717	1167	tags=46%, list=14%, signal=40%	Sjc_0003305/Sjc_0000813/Sjc_0008959/Sjc_0006762/Sjc_0004628/Sjc_0008960/Sjc_0009316/Sjc_0009704/Sjc_0001890/Sjc_0008961/Sjc_0008962/Sjc_0009705
GO:0050868	negative regulation of T cell activation	26	-0.64752	-1.76265	0.00130719	0.0130482	0.00931717	2068	tags=46%, list=24%, signal=35%	Sjc_0003305/Sjc_0005044/Sjc_0008645/Sjc_0008959/Sjc_0005045/Sjc_0008960/Sjc_0008496/Sjc_0000350/Sjc_0009704/Sjc_0008961/Sjc_0008962/Sjc_0009705
GO:0060042	retina morphogenesis in camera-type eye	26	-0.655293	-1.78381	0.00130719	0.0130482	0.00931717	1342	tags=50%, list=16%, signal=42%	Sjc_0001407/Sjc_0008729/Sjc_0004789/Sjc_0009119/Sjc_0009120/Sjc_0009121/Sjc_0009118/Sjc_0001187/Sjc_0003645/Sjc_0006610/Sjc_0002468/Sjc_0006634/Sjc_0006032
GO:0060993	kidney morphogenesis	26	-0.621013	-1.6905	0.00130719	0.0130482	0.00931717	1159	tags=50%, list=14%, signal=43%	Sjc_0005044/Sjc_0003775/Sjc_0003976/Sjc_0000669/Sjc_0005045/Sjc_0009316/Sjc_0000718/Sjc_0001928/Sjc_0002468/Sjc_0006634/Sjc_0008532/Sjc_0004026/Sjc_0002680
GO:0086003	cardiac muscle cell contraction	26	-0.641775	-1.74702	0.00130719	0.0130482	0.00931717	1841	tags=50%, list=22%, signal=39%	Sjc_0002671/Sjc_0002672/Sjc_0005455/Sjc_0001877/Sjc_0008804/Sjc_0001878/Sjc_0005238/Sjc_0009293/Sjc_0005456/Sjc_0006136/Sjc_0005809/Sjc_0000256/Sjc_0005810
GO:0032222	regulation of synaptic transmission, cholinergic	23	-0.653125	-1.73998	0.0013089	0.0130482	0.00931717	1961	tags=52%, list=23%, signal=40%	Sjc_0003380/Sjc_0005207/Sjc_0007980/Sjc_0002999/Sjc_0002191/Sjc_0006666/Sjc_0003555/Sjc_0006547/Sjc_0004979/Sjc_0000169/Sjc_0003556/Sjc_0000170
GO:0035277	spiracle morphogenesis, open tracheal system	23	-0.678295	-1.80703	0.0013089	0.0130482	0.00931717	2068	tags=57%, list=24%, signal=43%	Sjc_0003305/Sjc_0005044/Sjc_0008959/Sjc_0008936/Sjc_0007987/Sjc_0005045/Sjc_0004628/Sjc_0008960/Sjc_0009316/Sjc_0009704/Sjc_0008961/Sjc_0008962/Sjc_0009705
GO:0038128	ERBB2 signaling pathway	23	-0.636786	-1.69645	0.0013089	0.0130482	0.00931717	1770	tags=43%, list=21%, signal=35%	Sjc_0003305/Sjc_0006354/Sjc_0003512/Sjc_0008959/Sjc_0007968/Sjc_0008960/Sjc_0009704/Sjc_0008961/Sjc_0008962/Sjc_0009705
GO:0042749	regulation of circadian sleep/wake cycle	23	-0.693867	-1.84852	0.0013089	0.0130482	0.00931717	726	tags=57%, list=9%, signal=52%	Sjc_0004278/Sjc_0007319/Sjc_0000792/Sjc_0001525/Sjc_0009336/Sjc_0005944/Sjc_0005238/Sjc_0009293/Sjc_0000937/Sjc_0006136/Sjc_0007275/Sjc_0004493/Sjc_0007274
GO:0060563	neuroepithelial cell differentiation	23	-0.63606	-1.69451	0.0013089	0.0130482	0.00931717	1431	tags=57%, list=17%, signal=47%	Sjc_0006235/Sjc_0006597/Sjc_0008807/Sjc_0009119/Sjc_0009120/Sjc_0009121/Sjc_0009118/Sjc_0000718/Sjc_0001928/Sjc_0006237/Sjc_0005097/Sjc_0001187/Sjc_0001890
GO:0003281	ventricular septum development	25	-0.657091	-1.77122	0.00131406	0.0130482	0.00931717	1000	tags=36%, list=12%, signal=32%	Sjc_0006445/Sjc_0001928/Sjc_0006129/Sjc_0005989/Sjc_0005097/Sjc_0006032/Sjc_0005479/Sjc_0006632/Sjc_0005480
GO:0050802	circadian sleep/wake cycle, sleep	25	-0.67735	-1.82582	0.00131406	0.0130482	0.00931717	726	tags=40%, list=9%, signal=37%	Sjc_0001525/Sjc_0009336/Sjc_0005944/Sjc_0005238/Sjc_0009293/Sjc_0000937/Sjc_0006136/Sjc_0007275/Sjc_0004493/Sjc_0007274
GO:0060043	regulation of cardiac muscle cell proliferation	25	-0.688183	-1.85503	0.00131406	0.0130482	0.00931717	2068	tags=64%, list=24%, signal=49%	Sjc_0003305/Sjc_0005044/Sjc_0005207/Sjc_0000043/Sjc_0006846/Sjc_0008959/Sjc_0005045/Sjc_0008960/Sjc_0005097/Sjc_0009704/Sjc_0006634/Sjc_0006032/Sjc_0002069/Sjc_0008961/Sjc_0008962/Sjc_0009705
GO:0060421	positive regulation of heart growth	25	-0.659698	-1.77824	0.00131406	0.0130482	0.00931717	2068	tags=52%, list=24%, signal=39%	Sjc_0003305/Sjc_0005044/Sjc_0005207/Sjc_0008959/Sjc_0005045/Sjc_0008960/Sjc_0009704/Sjc_0006634/Sjc_0006032/Sjc_0002069/Sjc_0008961/Sjc_0008962/Sjc_0009705
GO:0071542	dopaminergic neuron differentiation	25	-0.727555	-1.96115	0.00131406	0.0130482	0.00931717	1386	tags=60%, list=16%, signal=50%	Sjc_0006945/Sjc_0004530/Sjc_0004793/Sjc_0006445/Sjc_0009316/Sjc_0001525/Sjc_0000041/Sjc_0009169/Sjc_0008398/Sjc_0006075/Sjc_0006634/Sjc_0000042/Sjc_0007275/Sjc_0001890/Sjc_0007274
GO:0001656	metanephros development	24	-0.685692	-1.83682	0.00131926	0.0130482	0.00931717	1529	tags=50%, list=18%, signal=41%	Sjc_0007287/Sjc_0006992/Sjc_0000669/Sjc_0005045/Sjc_0000718/Sjc_0001928/Sjc_0002468/Sjc_0008532/Sjc_0005479/Sjc_0006632/Sjc_0005480/Sjc_0002680
GO:0001657	ureteric bud development	24	-0.745501	-1.99703	0.00131926	0.0130482	0.00931717	1159	tags=50%, list=14%, signal=43%	Sjc_0000669/Sjc_0005045/Sjc_0009316/Sjc_0000718/Sjc_0001928/Sjc_0006075/Sjc_0002468/Sjc_0006634/Sjc_0005479/Sjc_0006632/Sjc_0005480/Sjc_0002680
GO:0001823	mesonephros development	24	-0.745501	-1.99703	0.00131926	0.0130482	0.00931717	1159	tags=50%, list=14%, signal=43%	Sjc_0000669/Sjc_0005045/Sjc_0009316/Sjc_0000718/Sjc_0001928/Sjc_0006075/Sjc_0002468/Sjc_0006634/Sjc_0005479/Sjc_0006632/Sjc_0005480/Sjc_0002680
GO:0003197	endocardial cushion development	24	-0.778714	-2.086	0.00131926	0.0130482	0.00931717	971	tags=46%, list=11%, signal=41%	Sjc_0008960/Sjc_0003449/Sjc_0009704/Sjc_0006032/Sjc_0006632/Sjc_0002069/Sjc_0008961/Sjc_0005497/Sjc_0008962/Sjc_0009705/Sjc_0000860
GO:0007455	eye-antennal disc morphogenesis	24	-0.645322	-1.72868	0.00131926	0.0130482	0.00931717	392	tags=38%, list=5%, signal=36%	Sjc_0008959/Sjc_0002339/Sjc_0008960/Sjc_0009704/Sjc_0004026/Sjc_0008961/Sjc_0002680/Sjc_0008962/Sjc_0009705
GO:0008039	synaptic target recognition	24	-0.668742	-1.79141	0.00131926	0.0130482	0.00931717	1972	tags=54%, list=23%, signal=42%	Sjc_0000982/Sjc_0001690/Sjc_0006945/Sjc_0004636/Sjc_0000553/Sjc_0000180/Sjc_0000044/Sjc_0007469/Sjc_0008127/Sjc_0009204/Sjc_0009206/Sjc_0009205/Sjc_0006632
GO:0042074	cell migration involved in gastrulation	24	-0.639578	-1.71329	0.00131926	0.0130482	0.00931717	1007	tags=38%, list=12%, signal=33%	Sjc_0001440/Sjc_0006445/Sjc_0004813/Sjc_0000718/Sjc_0000038/Sjc_0008398/Sjc_0006032/Sjc_0005479/Sjc_0005480
GO:0042693	muscle cell fate commitment	24	-0.699041	-1.87258	0.00131926	0.0130482	0.00931717	455	tags=38%, list=5%, signal=36%	Sjc_0008960/Sjc_0005097/Sjc_0009704/Sjc_0005298/Sjc_0006032/Sjc_0008961/Sjc_0008962/Sjc_0009705/Sjc_0000860
GO:0046189	phenol-containing compound biosynthetic process	24	-0.660475	-1.76927	0.00131926	0.0130482	0.00931717	1452	tags=46%, list=17%, signal=38%	Sjc_0006754/Sjc_0004793/Sjc_0006445/Sjc_0001928/Sjc_0001187/Sjc_0000041/Sjc_0009169/Sjc_0004155/Sjc_0000042/Sjc_0000814/Sjc_0004279
GO:0048859	formation of anatomical boundary	24	-0.67497	-1.8081	0.00131926	0.0130482	0.00931717	760	tags=33%, list=9%, signal=30%	Sjc_0008087/Sjc_0000431/Sjc_0005402/Sjc_0008046/Sjc_0005403/Sjc_0005479/Sjc_0006632/Sjc_0005480
GO:0055023	positive regulation of cardiac muscle tissue growth	24	-0.679161	-1.81932	0.00131926	0.0130482	0.00931717	2068	tags=54%, list=24%, signal=41%	Sjc_0003305/Sjc_0005044/Sjc_0005207/Sjc_0008959/Sjc_0005045/Sjc_0008960/Sjc_0009704/Sjc_0006634/Sjc_0006032/Sjc_0002069/Sjc_0008961/Sjc_0008962/Sjc_0009705
GO:0072163	mesonephric epithelium development	24	-0.745501	-1.99703	0.00131926	0.0130482	0.00931717	1159	tags=50%, list=14%, signal=43%	Sjc_0000669/Sjc_0005045/Sjc_0009316/Sjc_0000718/Sjc_0001928/Sjc_0006075/Sjc_0002468/Sjc_0006634/Sjc_0005479/Sjc_0006632/Sjc_0005480/Sjc_0002680
GO:0072164	mesonephric tubule development	24	-0.745501	-1.99703	0.00131926	0.0130482	0.00931717	1159	tags=50%, list=14%, signal=43%	Sjc_0000669/Sjc_0005045/Sjc_0009316/Sjc_0000718/Sjc_0001928/Sjc_0006075/Sjc_0002468/Sjc_0006634/Sjc_0005479/Sjc_0006632/Sjc_0005480/Sjc_0002680
GO:1901379	regulation of potassium ion transmembrane transport	24	-0.655596	-1.7562	0.00131926	0.0130482	0.00931717	1730	tags=42%, list=20%, signal=33%	Sjc_0005013/Sjc_0007319/Sjc_0008804/Sjc_0003666/Sjc_0008362/Sjc_0006136/Sjc_0009298/Sjc_0005809/Sjc_0000256/Sjc_0005810
GO:0007390	germ-band shortening	22	-0.710178	-1.87438	0.0013245	0.0130482	0.00931717	973	tags=36%, list=11%, signal=32%	Sjc_0004813/Sjc_0008960/Sjc_0009704/Sjc_0002543/Sjc_0008961/Sjc_0008962/Sjc_0009705/Sjc_0000860
GO:0021884	forebrain neuron development	22	-0.736388	-1.94355	0.0013245	0.0130482	0.00931717	1134	tags=55%, list=13%, signal=47%	Sjc_0009119/Sjc_0009120/Sjc_0009121/Sjc_0006445/Sjc_0009118/Sjc_0009336/Sjc_0002621/Sjc_0000937/Sjc_0002622/Sjc_0005479/Sjc_0006632/Sjc_0005480
GO:0048483	autonomic nervous system development	22	-0.669584	-1.76724	0.0013245	0.0130482	0.00931717	1587	tags=45%, list=19%, signal=37%	Sjc_0008959/Sjc_0007287/Sjc_0000669/Sjc_0008960/Sjc_0001928/Sjc_0001187/Sjc_0009704/Sjc_0008961/Sjc_0008962/Sjc_0009705
GO:0060411	cardiac septum morphogenesis	22	-0.725127	-1.91383	0.0013245	0.0130482	0.00931717	1000	tags=41%, list=12%, signal=36%	Sjc_0006445/Sjc_0005989/Sjc_0005097/Sjc_0006032/Sjc_0005479/Sjc_0006632/Sjc_0005480/Sjc_0002069/Sjc_0000860
GO:0060571	morphogenesis of an epithelial fold	22	-0.650548	-1.717	0.0013245	0.0130482	0.00931717	1148	tags=55%, list=13%, signal=47%	Sjc_0003305/Sjc_0005044/Sjc_0008959/Sjc_0005045/Sjc_0006445/Sjc_0008960/Sjc_0009316/Sjc_0009704/Sjc_0006634/Sjc_0008961/Sjc_0008962/Sjc_0009705
GO:0060573	cell fate specification involved in pattern specification	22	-0.743895	-1.96337	0.0013245	0.0130482	0.00931717	1258	tags=55%, list=15%, signal=47%	Sjc_0007968/Sjc_0005045/Sjc_0006445/Sjc_0008960/Sjc_0009316/Sjc_0009704/Sjc_0001861/Sjc_0001890/Sjc_0008961/Sjc_0008962/Sjc_0009705/Sjc_0000860
GO:0090218	positive regulation of lipid kinase activity	22	-0.64612	-1.70531	0.0013245	0.0130482	0.00931717	971	tags=45%, list=11%, signal=40%	Sjc_0003305/Sjc_0002623/Sjc_0008959/Sjc_0008960/Sjc_0002621/Sjc_0009704/Sjc_0002622/Sjc_0008961/Sjc_0008962/Sjc_0009705
GO:0090314	positive regulation of protein targeting to membrane	22	-0.6894	-1.81954	0.0013245	0.0130482	0.00931717	1606	tags=50%, list=19%, signal=41%	Sjc_0006838/Sjc_0008959/Sjc_0007768/Sjc_0008960/Sjc_0009102/Sjc_0009104/Sjc_0009704/Sjc_0009235/Sjc_0008961/Sjc_0008962/Sjc_0009705
GO:0003208	cardiac ventricle morphogenesis	21	-0.681722	-1.77153	0.00134953	0.0130482	0.00931717	1386	tags=48%, list=16%, signal=40%	Sjc_0004530/Sjc_0001877/Sjc_0001878/Sjc_0001928/Sjc_0006368/Sjc_0003449/Sjc_0005097/Sjc_0002069/Sjc_0004026/Sjc_0000860
GO:0007193	adenylate cyclase-inhibiting G protein-coupled receptor signaling pathway	21	-0.782619	-2.03372	0.00134953	0.0130482	0.00931717	937	tags=62%, list=11%, signal=55%	Sjc_0002732/Sjc_0006129/Sjc_0001525/Sjc_0009336/Sjc_0005944/Sjc_0008747/Sjc_0000937/Sjc_0002731/Sjc_0008163/Sjc_0007275/Sjc_0004493/Sjc_0008162/Sjc_0007274
GO:0010518	positive regulation of phospholipase activity	21	-0.670195	-1.74157	0.00134953	0.0130482	0.00931717	1060	tags=33%, list=12%, signal=29%	Sjc_0008959/Sjc_0004628/Sjc_0008960/Sjc_0009704/Sjc_0008961/Sjc_0008962/Sjc_0009705
GO:0033563	dorsal/ventral axon guidance	21	-0.693681	-1.80261	0.00134953	0.0130482	0.00931717	1541	tags=52%, list=18%, signal=43%	Sjc_0008803/Sjc_0006415/Sjc_0005960/Sjc_0001009/Sjc_0005233/Sjc_0008398/Sjc_0008046/Sjc_0005479/Sjc_0006632/Sjc_0005480/Sjc_0001008
GO:0043552	positive regulation of phosphatidylinositol 3-kinase activity	21	-0.679078	-1.76466	0.00134953	0.0130482	0.00931717	971	tags=48%, list=11%, signal=42%	Sjc_0003305/Sjc_0002623/Sjc_0008959/Sjc_0008960/Sjc_0002621/Sjc_0009704/Sjc_0002622/Sjc_0008961/Sjc_0008962/Sjc_0009705
GO:0045187	regulation of circadian sleep/wake cycle, sleep	21	-0.727115	-1.88949	0.00134953	0.0130482	0.00931717	726	tags=48%, list=9%, signal=44%	Sjc_0001525/Sjc_0009336/Sjc_0005944/Sjc_0005238/Sjc_0009293/Sjc_0000937/Sjc_0006136/Sjc_0007275/Sjc_0004493/Sjc_0007274
GO:0071392	cellular response to estradiol stimulus	21	-0.69912	-1.81674	0.00134953	0.0130482	0.00931717	971	tags=38%, list=11%, signal=34%	Sjc_0008960/Sjc_0000718/Sjc_0009704/Sjc_0006075/Sjc_0005298/Sjc_0008961/Sjc_0008962/Sjc_0009705
GO:0086065	cell communication involved in cardiac conduction	21	-0.671312	-1.74448	0.00134953	0.0130482	0.00931717	1493	tags=62%, list=18%, signal=51%	Sjc_0005006/Sjc_0007780/Sjc_0001398/Sjc_0001396/Sjc_0001877/Sjc_0008804/Sjc_0001878/Sjc_0005238/Sjc_0009293/Sjc_0006136/Sjc_0005809/Sjc_0000256/Sjc_0005810
GO:0090322	regulation of superoxide metabolic process	21	-0.681086	-1.76988	0.00134953	0.0130482	0.00931717	1587	tags=43%, list=19%, signal=35%	Sjc_0008959/Sjc_0000014/Sjc_0005806/Sjc_0008960/Sjc_0007942/Sjc_0009704/Sjc_0008961/Sjc_0008962/Sjc_0009705
GO:0014047	glutamate secretion	19	-0.69678	-1.77466	0.00135685	0.0130482	0.00931717	1923	tags=68%, list=23%, signal=53%	Sjc_0008441/Sjc_0002417/Sjc_0007287/Sjc_0007768/Sjc_0009031/Sjc_0003666/Sjc_0008442/Sjc_0003470/Sjc_0008362/Sjc_0001590/Sjc_0005238/Sjc_0009293/Sjc_0007977
GO:0021889	olfactory bulb interneuron differentiation	19	-0.763597	-1.94483	0.00135685	0.0130482	0.00931717	1000	tags=47%, list=12%, signal=42%	Sjc_0006445/Sjc_0008960/Sjc_0009704/Sjc_0005479/Sjc_0006632/Sjc_0005480/Sjc_0008961/Sjc_0008962/Sjc_0009705
GO:0042130	negative regulation of T cell proliferation	19	-0.682007	-1.73703	0.00135685	0.0130482	0.00931717	971	tags=32%, list=11%, signal=28%	Sjc_0008960/Sjc_0008496/Sjc_0009704/Sjc_0008961/Sjc_0008962/Sjc_0009705
GO:0042675	compound eye cone cell differentiation	19	-0.712781	-1.81541	0.00135685	0.0130482	0.00931717	438	tags=37%, list=5%, signal=35%	Sjc_0008960/Sjc_0003645/Sjc_0009704/Sjc_0008961/Sjc_0002680/Sjc_0008962/Sjc_0009705
GO:0060045	positive regulation of cardiac muscle cell proliferation	19	-0.721215	-1.83689	0.00135685	0.0130482	0.00931717	2068	tags=68%, list=24%, signal=52%	Sjc_0003305/Sjc_0005044/Sjc_0005207/Sjc_0008959/Sjc_0005045/Sjc_0008960/Sjc_0009704/Sjc_0006634/Sjc_0006032/Sjc_0002069/Sjc_0008961/Sjc_0008962/Sjc_0009705
GO:0060749	mammary gland alveolus development	19	-0.721268	-1.83703	0.00135685	0.0130482	0.00931717	971	tags=42%, list=11%, signal=37%	Sjc_0008960/Sjc_0003449/Sjc_0009704/Sjc_0005402/Sjc_0005403/Sjc_0008961/Sjc_0008962/Sjc_0009705
GO:0061377	mammary gland lobule development	19	-0.721268	-1.83703	0.00135685	0.0130482	0.00931717	971	tags=42%, list=11%, signal=37%	Sjc_0008960/Sjc_0003449/Sjc_0009704/Sjc_0005402/Sjc_0005403/Sjc_0008961/Sjc_0008962/Sjc_0009705
GO:0072578	neurotransmitter-gated ion channel clustering	19	-0.707021	-1.80074	0.00135685	0.0130482	0.00931717	1375	tags=53%, list=16%, signal=44%	Sjc_0004816/Sjc_0006963/Sjc_0007164/Sjc_0000672/Sjc_0009644/Sjc_0005944/Sjc_0002356/Sjc_0008133/Sjc_0004493/Sjc_0009751
GO:0001570	vasculogenesis	18	-0.689415	-1.742	0.0013587	0.0130482	0.00931717	737	tags=39%, list=9%, signal=36%	Sjc_0006368/Sjc_0003449/Sjc_0002621/Sjc_0006063/Sjc_0005097/Sjc_0002622/Sjc_0002069
GO:0007469	antennal development	18	-0.719377	-1.81771	0.0013587	0.0130482	0.00931717	392	tags=33%, list=5%, signal=32%	Sjc_0008960/Sjc_0009704/Sjc_0004026/Sjc_0008961/Sjc_0008962/Sjc_0009705
GO:0009713	catechol-containing compound biosynthetic process	18	-0.688675	-1.74013	0.0013587	0.0130482	0.00931717	1452	tags=44%, list=17%, signal=37%	Sjc_0006754/Sjc_0004793/Sjc_0001928/Sjc_0001187/Sjc_0000041/Sjc_0009169/Sjc_0000042/Sjc_0004279
GO:0033058	directional locomotion	18	-0.722613	-1.82588	0.0013587	0.0130482	0.00931717	1841	tags=78%, list=22%, signal=61%	Sjc_0002671/Sjc_0000017/Sjc_0002676/Sjc_0002672/Sjc_0002191/Sjc_0008682/Sjc_0003555/Sjc_0003924/Sjc_0006368/Sjc_0003470/Sjc_0001590/Sjc_0002799/Sjc_0008681/Sjc_0003556
GO:0042423	catecholamine biosynthetic process	18	-0.688675	-1.74013	0.0013587	0.0130482	0.00931717	1452	tags=44%, list=17%, signal=37%	Sjc_0006754/Sjc_0004793/Sjc_0001928/Sjc_0001187/Sjc_0000041/Sjc_0009169/Sjc_0000042/Sjc_0004279
GO:0060644	mammary gland epithelial cell differentiation	18	-0.762348	-1.92629	0.0013587	0.0130482	0.00931717	971	tags=44%, list=11%, signal=39%	Sjc_0008960/Sjc_0003449/Sjc_0009704/Sjc_0005402/Sjc_0005403/Sjc_0008961/Sjc_0008962/Sjc_0009705
GO:0007263	nitric oxide mediated signal transduction	20	-0.690493	-1.76717	0.00136612	0.0130482	0.00931717	1587	tags=50%, list=19%, signal=41%	Sjc_0008959/Sjc_0000014/Sjc_0006235/Sjc_0005806/Sjc_0008960/Sjc_0006237/Sjc_0009704/Sjc_0008961/Sjc_0008962/Sjc_0009705
GO:0009187	cyclic nucleotide metabolic process	20	-0.703861	-1.80139	0.00136612	0.0130482	0.00931717	1431	tags=55%, list=17%, signal=46%	Sjc_0006235/Sjc_0009243/Sjc_0002732/Sjc_0000107/Sjc_0006129/Sjc_0006237/Sjc_0008747/Sjc_0000864/Sjc_0002731/Sjc_0008163/Sjc_0008162
GO:0010160	formation of animal organ boundary	20	-0.722314	-1.84861	0.00136612	0.0130482	0.00931717	760	tags=40%, list=9%, signal=37%	Sjc_0008087/Sjc_0000431/Sjc_0005402/Sjc_0008046/Sjc_0005403/Sjc_0005479/Sjc_0006632/Sjc_0005480
GO:0014016	neuroblast differentiation	20	-0.673176	-1.72285	0.00136612	0.0130482	0.00931717	1291	tags=50%, list=15%, signal=43%	Sjc_0001069/Sjc_0006762/Sjc_0009316/Sjc_0003184/Sjc_0000431/Sjc_0003645/Sjc_0003693/Sjc_0001831/Sjc_0002069/Sjc_0005497
GO:0019934	cGMP-mediated signaling	20	-0.705495	-1.80557	0.00136612	0.0130482	0.00931717	1443	tags=75%, list=17%, signal=62%	Sjc_0002623/Sjc_0003773/Sjc_0000014/Sjc_0009243/Sjc_0005806/Sjc_0004789/Sjc_0003666/Sjc_0002596/Sjc_0006129/Sjc_0008362/Sjc_0002621/Sjc_0009693/Sjc_0008379/Sjc_0002622/Sjc_0008381
GO:0035309	wing and notum subfield formation	20	-0.735221	-1.88164	0.00136612	0.0130482	0.00931717	1258	tags=50%, list=15%, signal=43%	Sjc_0008959/Sjc_0007968/Sjc_0008960/Sjc_0009316/Sjc_0009704/Sjc_0008961/Sjc_0005497/Sjc_0008962/Sjc_0009705/Sjc_0000860
GO:0045620	negative regulation of lymphocyte differentiation	20	-0.67743	-1.73374	0.00136612	0.0130482	0.00931717	1148	tags=55%, list=13%, signal=48%	Sjc_0003305/Sjc_0005044/Sjc_0008959/Sjc_0005045/Sjc_0008960/Sjc_0000350/Sjc_0009704/Sjc_0006075/Sjc_0008961/Sjc_0008962/Sjc_0009705
GO:0046426	negative regulation of JAK-STAT cascade	20	-0.69809	-1.78661	0.00136612	0.0130482	0.00931717	474	tags=25%, list=6%, signal=24%	Sjc_0000350/Sjc_0005447/Sjc_0008495/Sjc_0005445/Sjc_0005444
GO:0048846	axon extension involved in axon guidance	20	-0.719417	-1.8412	0.00136612	0.0130482	0.00931717	1667	tags=65%, list=20%, signal=52%	Sjc_0006945/Sjc_0008682/Sjc_0004725/Sjc_0001440/Sjc_0006445/Sjc_0000718/Sjc_0003924/Sjc_0009273/Sjc_0002799/Sjc_0004035/Sjc_0008681/Sjc_0005479/Sjc_0005480
GO:1902284	neuron projection extension involved in neuron projection guidance	20	-0.719417	-1.8412	0.00136612	0.0130482	0.00931717	1667	tags=65%, list=20%, signal=52%	Sjc_0006945/Sjc_0008682/Sjc_0004725/Sjc_0001440/Sjc_0006445/Sjc_0000718/Sjc_0003924/Sjc_0009273/Sjc_0002799/Sjc_0004035/Sjc_0008681/Sjc_0005479/Sjc_0005480
GO:1904893	negative regulation of STAT cascade	20	-0.69809	-1.78661	0.00136612	0.0130482	0.00931717	474	tags=25%, list=6%, signal=24%	Sjc_0000350/Sjc_0005447/Sjc_0008495/Sjc_0005445/Sjc_0005444
GO:0021551	central nervous system morphogenesis	17	-0.718858	-1.7835	0.00138122	0.0130482	0.00931717	971	tags=41%, list=11%, signal=37%	Sjc_0008959/Sjc_0008960/Sjc_0009316/Sjc_0009704/Sjc_0008961/Sjc_0008962/Sjc_0009705
GO:0030381	chorion-containing eggshell pattern formation	17	-0.707104	-1.75433	0.00138122	0.0130482	0.00931717	392	tags=35%, list=5%, signal=34%	Sjc_0008960/Sjc_0009704/Sjc_0002069/Sjc_0008961/Sjc_0008962/Sjc_0009705
GO:0042531	positive regulation of tyrosine phosphorylation of STAT protein	17	-0.708675	-1.75823	0.00138122	0.0130482	0.00931717	392	tags=53%, list=5%, signal=51%	Sjc_0003305/Sjc_0004128/Sjc_0008959/Sjc_0008960/Sjc_0009704/Sjc_0008961/Sjc_0008962/Sjc_0009705/Sjc_0000860
GO:0043586	tongue development	17	-0.709834	-1.76111	0.00138122	0.0130482	0.00931717	1148	tags=65%, list=13%, signal=56%	Sjc_0003305/Sjc_0005044/Sjc_0008959/Sjc_0005045/Sjc_0008960/Sjc_0007418/Sjc_0005097/Sjc_0009704/Sjc_0008961/Sjc_0008962/Sjc_0009705
GO:0048665	neuron fate specification	17	-0.753758	-1.87008	0.00138122	0.0130482	0.00931717	1148	tags=59%, list=13%, signal=51%	Sjc_0003321/Sjc_0005045/Sjc_0003924/Sjc_0003645/Sjc_0006032/Sjc_0001861/Sjc_0002069/Sjc_0001890/Sjc_0002680/Sjc_0000860
GO:0060056	mammary gland involution	17	-0.722118	-1.79158	0.00138122	0.0130482	0.00931717	971	tags=41%, list=11%, signal=37%	Sjc_0008960/Sjc_0009336/Sjc_0009704/Sjc_0000937/Sjc_0008961/Sjc_0008962/Sjc_0009705
GO:0007445	determination of imaginal disc primordium	15	-0.728489	-1.76301	0.00138889	0.0130482	0.00931717	971	tags=47%, list=11%, signal=41%	Sjc_0008959/Sjc_0008960/Sjc_0009316/Sjc_0009704/Sjc_0008961/Sjc_0008962/Sjc_0009705
GO:0007458	progression of morphogenetic furrow involved in compound eye morphogenesis	15	-0.71853	-1.73891	0.00138889	0.0130482	0.00931717	1587	tags=47%, list=19%, signal=38%	Sjc_0008959/Sjc_0001069/Sjc_0008960/Sjc_0009704/Sjc_0008961/Sjc_0008962/Sjc_0009705
GO:0007477	notum development	15	-0.731652	-1.77067	0.00138889	0.0130482	0.00931717	1587	tags=53%, list=19%, signal=43%	Sjc_0008959/Sjc_0007968/Sjc_0008960/Sjc_0000350/Sjc_0009704/Sjc_0008961/Sjc_0008962/Sjc_0009705
GO:0032928	regulation of superoxide anion generation	15	-0.734745	-1.77815	0.00138889	0.0130482	0.00931717	971	tags=47%, list=11%, signal=41%	Sjc_0008959/Sjc_0008960/Sjc_0007942/Sjc_0009704/Sjc_0008961/Sjc_0008962/Sjc_0009705
GO:0035223	leg disc pattern formation	15	-0.722237	-1.74788	0.00138889	0.0130482	0.00931717	1587	tags=53%, list=19%, signal=43%	Sjc_0008959/Sjc_0007968/Sjc_0008960/Sjc_0009704/Sjc_0002069/Sjc_0008961/Sjc_0008962/Sjc_0009705
GO:0035225	determination of genital disc primordium	15	-0.728489	-1.76301	0.00138889	0.0130482	0.00931717	971	tags=47%, list=11%, signal=41%	Sjc_0008959/Sjc_0008960/Sjc_0009316/Sjc_0009704/Sjc_0008961/Sjc_0008962/Sjc_0009705
GO:0035310	notum cell fate specification	15	-0.74049	-1.79206	0.00138889	0.0130482	0.00931717	1587	tags=53%, list=19%, signal=43%	Sjc_0008959/Sjc_0007968/Sjc_0008960/Sjc_0009704/Sjc_0008961/Sjc_0008962/Sjc_0009705/Sjc_0000860
GO:0060425	lung morphogenesis	15	-0.729691	-1.76592	0.00138889	0.0130482	0.00931717	734	tags=47%, list=9%, signal=43%	Sjc_0003449/Sjc_0005402/Sjc_0006634/Sjc_0005403/Sjc_0005187/Sjc_0001025/Sjc_0001890
GO:0061331	epithelial cell proliferation involved in Malpighian tubule morphogenesis	15	-0.720196	-1.74295	0.00138889	0.0130482	0.00931717	1167	tags=53%, list=14%, signal=46%	Sjc_0008959/Sjc_0006762/Sjc_0008960/Sjc_0009316/Sjc_0009704/Sjc_0008961/Sjc_0008962/Sjc_0009705
GO:2001223	negative regulation of neuron migration	15	-0.728709	-1.76355	0.00138889	0.0130482	0.00931717	971	tags=47%, list=11%, signal=41%	Sjc_0008959/Sjc_0008960/Sjc_0006779/Sjc_0009704/Sjc_0008961/Sjc_0008962/Sjc_0009705
GO:0001964	startle response	16	-0.765113	-1.87223	0.00139276	0.0130482	0.00931717	1273	tags=75%, list=15%, signal=64%	Sjc_0002676/Sjc_0000580/Sjc_0007486/Sjc_0009644/Sjc_0003470/Sjc_0009336/Sjc_0002356/Sjc_0000937/Sjc_0004342/Sjc_0008133/Sjc_0006136/Sjc_0009751
GO:0002067	glandular epithelial cell differentiation	16	-0.779687	-1.9079	0.00139276	0.0130482	0.00931717	1000	tags=44%, list=12%, signal=39%	Sjc_0006445/Sjc_0000718/Sjc_0001187/Sjc_0005402/Sjc_0005403/Sjc_0001890/Sjc_0000860
GO:0021983	pituitary gland development	16	-0.731591	-1.7902	0.00139276	0.0130482	0.00931717	1611	tags=81%, list=19%, signal=66%	Sjc_0001193/Sjc_0005044/Sjc_0003835/Sjc_0001069/Sjc_0005045/Sjc_0006445/Sjc_0000718/Sjc_0001928/Sjc_0009336/Sjc_0000937/Sjc_0001861/Sjc_0001025/Sjc_0000860
GO:0055008	cardiac muscle tissue morphogenesis	16	-0.767022	-1.8769	0.00139276	0.0130482	0.00931717	1190	tags=56%, list=14%, signal=48%	Sjc_0001877/Sjc_0006445/Sjc_0001878/Sjc_0006368/Sjc_0009040/Sjc_0005097/Sjc_0006634/Sjc_0002069/Sjc_0000860
GO:0003156	regulation of animal organ formation	14	-0.723893	-1.72915	0.00140056	0.0130482	0.00931717	1000	tags=36%, list=12%, signal=32%	Sjc_0006445/Sjc_0006634/Sjc_0006632/Sjc_0002680/Sjc_0000860
GO:0003229	ventricular cardiac muscle tissue development	14	-0.732864	-1.75058	0.00140056	0.0130482	0.00931717	1296	tags=50%, list=15%, signal=42%	Sjc_0005306/Sjc_0001877/Sjc_0001878/Sjc_0006368/Sjc_0005097/Sjc_0006032/Sjc_0000860
GO:0010002	cardioblast differentiation	14	-0.820985	-1.96107	0.00140056	0.0130482	0.00931717	1167	tags=64%, list=14%, signal=56%	Sjc_0006762/Sjc_0009316/Sjc_0005097/Sjc_0005402/Sjc_0006032/Sjc_0005403/Sjc_0006632/Sjc_0002069/Sjc_0000860
GO:0031128	developmental induction	14	-0.786331	-1.87829	0.00140056	0.0130482	0.00931717	1291	tags=57%, list=15%, signal=49%	Sjc_0001069/Sjc_0000180/Sjc_0009316/Sjc_0000718/Sjc_0000044/Sjc_0006634/Sjc_0001025/Sjc_0006632
GO:0032930	positive regulation of superoxide anion generation	14	-0.720683	-1.72148	0.00140056	0.0130482	0.00931717	971	tags=50%, list=11%, signal=44%	Sjc_0003305/Sjc_0008959/Sjc_0008960/Sjc_0009704/Sjc_0008961/Sjc_0008962/Sjc_0009705
GO:0033079	immature T cell proliferation	14	-0.741576	-1.77139	0.00140056	0.0130482	0.00931717	971	tags=50%, list=11%, signal=44%	Sjc_0008959/Sjc_0008960/Sjc_0000718/Sjc_0009704/Sjc_0008961/Sjc_0008962/Sjc_0009705
GO:0033080	immature T cell proliferation in thymus	14	-0.741576	-1.77139	0.00140056	0.0130482	0.00931717	971	tags=50%, list=11%, signal=44%	Sjc_0008959/Sjc_0008960/Sjc_0000718/Sjc_0009704/Sjc_0008961/Sjc_0008962/Sjc_0009705
GO:0033085	negative regulation of T cell differentiation in thymus	14	-0.719828	-1.71944	0.00140056	0.0130482	0.00931717	971	tags=50%, list=11%, signal=44%	Sjc_0003305/Sjc_0008959/Sjc_0008960/Sjc_0009704/Sjc_0008961/Sjc_0008962/Sjc_0009705
GO:0043951	negative regulation of cAMP-mediated signaling	14	-0.745189	-1.78002	0.00140056	0.0130482	0.00931717	1431	tags=64%, list=17%, signal=54%	Sjc_0006235/Sjc_0000438/Sjc_0002732/Sjc_0006129/Sjc_0006237/Sjc_0008747/Sjc_0002731/Sjc_0008163/Sjc_0008162
GO:0046845	branched duct epithelial cell fate determination, open tracheal system	14	-0.720469	-1.72097	0.00140056	0.0130482	0.00931717	971	tags=50%, list=11%, signal=44%	Sjc_0003305/Sjc_0008959/Sjc_0008960/Sjc_0009704/Sjc_0008961/Sjc_0008962/Sjc_0009705
GO:0048841	regulation of axon extension involved in axon guidance	14	-0.790532	-1.88833	0.00140056	0.0130482	0.00931717	1667	tags=79%, list=20%, signal=63%	Sjc_0006945/Sjc_0008682/Sjc_0001440/Sjc_0006445/Sjc_0000718/Sjc_0003924/Sjc_0009273/Sjc_0002799/Sjc_0008681/Sjc_0005479/Sjc_0005480
GO:0060278	regulation of ovulation	14	-0.740976	-1.76996	0.00140056	0.0130482	0.00931717	1542	tags=64%, list=18%, signal=53%	Sjc_0006880/Sjc_0009335/Sjc_0006881/Sjc_0007782/Sjc_0001712/Sjc_0009040/Sjc_0000041/Sjc_0006882/Sjc_0000042
GO:0060412	ventricular septum morphogenesis	14	-0.753163	-1.79907	0.00140056	0.0130482	0.00931717	1000	tags=50%, list=12%, signal=44%	Sjc_0006445/Sjc_0005989/Sjc_0005097/Sjc_0006032/Sjc_0005479/Sjc_0006632/Sjc_0005480
GO:0061026	cardiac muscle tissue regeneration	14	-0.743186	-1.77524	0.00140056	0.0130482	0.00931717	971	tags=50%, list=11%, signal=44%	Sjc_0008959/Sjc_0008960/Sjc_0001928/Sjc_0009704/Sjc_0008961/Sjc_0008962/Sjc_0009705
GO:0086019	cell-cell signaling involved in cardiac conduction	14	-0.793719	-1.89594	0.00140056	0.0130482	0.00931717	1190	tags=64%, list=14%, signal=55%	Sjc_0001877/Sjc_0008804/Sjc_0001878/Sjc_0005238/Sjc_0009293/Sjc_0006136/Sjc_0005809/Sjc_0000256/Sjc_0005810
GO:0008293	torso signaling pathway	13	-0.750301	-1.75948	0.00141044	0.0130482	0.00931717	269	tags=31%, list=3%, signal=30%	Sjc_0003693/Sjc_0002656/Sjc_0002655/Sjc_0000860
GO:0045468	regulation of R8 cell spacing in compound eye	13	-0.745438	-1.74808	0.00141044	0.0130482	0.00931717	971	tags=54%, list=11%, signal=48%	Sjc_0008959/Sjc_0008960/Sjc_0008087/Sjc_0009704/Sjc_0008961/Sjc_0008962/Sjc_0009705
GO:0060219	camera-type eye photoreceptor cell differentiation	13	-0.768751	-1.80275	0.00141044	0.0130482	0.00931717	1342	tags=85%, list=16%, signal=71%	Sjc_0003775/Sjc_0001407/Sjc_0004789/Sjc_0009119/Sjc_0009120/Sjc_0009121/Sjc_0009118/Sjc_0001187/Sjc_0003645/Sjc_0006634/Sjc_0006032
GO:0060911	cardiac cell fate commitment	13	-0.759362	-1.78073	0.00141044	0.0130482	0.00931717	455	tags=46%, list=5%, signal=44%	Sjc_0006762/Sjc_0005097/Sjc_0006032/Sjc_0006632/Sjc_0002069/Sjc_0000860
GO:0007432	salivary gland boundary specification	12	-0.838023	-1.94294	0.00141643	0.0130482	0.00931717	348	tags=50%, list=4%, signal=48%	Sjc_0005402/Sjc_0008046/Sjc_0005403/Sjc_0005479/Sjc_0006632/Sjc_0005480
GO:0046058	cAMP metabolic process	12	-0.802476	-1.86053	0.00141643	0.0130482	0.00931717	1216	tags=67%, list=14%, signal=57%	Sjc_0009243/Sjc_0002732/Sjc_0000107/Sjc_0006129/Sjc_0008747/Sjc_0002731/Sjc_0008163/Sjc_0008162
GO:0048857	neural nucleus development	12	-0.80783	-1.87294	0.00141643	0.0130482	0.00931717	1134	tags=67%, list=13%, signal=58%	Sjc_0009119/Sjc_0009120/Sjc_0009121/Sjc_0009118/Sjc_0009204/Sjc_0009206/Sjc_0009205/Sjc_0001025
GO:0060004	reflex	12	-0.816156	-1.89224	0.00141643	0.0130482	0.00931717	1013	tags=75%, list=12%, signal=66%	Sjc_0009644/Sjc_0006200/Sjc_0002356/Sjc_0001590/Sjc_0005238/Sjc_0009293/Sjc_0008133/Sjc_0006136/Sjc_0009751
GO:0061319	nephrocyte differentiation	12	-0.774024	-1.79456	0.00141643	0.0130482	0.00931717	897	tags=58%, list=11%, signal=52%	Sjc_0009316/Sjc_0007469/Sjc_0009204/Sjc_0005097/Sjc_0006207/Sjc_0009206/Sjc_0009205
GO:0072132	mesenchyme morphogenesis	12	-0.820455	-1.90221	0.00141643	0.0130482	0.00931717	1000	tags=58%, list=12%, signal=52%	Sjc_0006445/Sjc_0003449/Sjc_0006032/Sjc_0006632/Sjc_0002069/Sjc_0005497/Sjc_0000860
GO:1901739	regulation of myoblast fusion	12	-0.793967	-1.8408	0.00141643	0.0130482	0.00931717	635	tags=42%, list=7%, signal=39%	Sjc_0009204/Sjc_0009206/Sjc_0009205/Sjc_0005298/Sjc_0003769
GO:0042532	negative regulation of tyrosine phosphorylation of STAT protein	11	-0.807439	-1.82743	0.00144509	0.0132864	0.00948721	474	tags=45%, list=6%, signal=43%	Sjc_0000350/Sjc_0005447/Sjc_0008495/Sjc_0005445/Sjc_0005444
GO:0001820	serotonin secretion	10	-0.798521	-1.76544	0.00145985	0.0133444	0.00952865	776	tags=70%, list=9%, signal=64%	Sjc_0007942/Sjc_0001525/Sjc_0007607/Sjc_0005944/Sjc_0007275/Sjc_0004493/Sjc_0007274
GO:0007210	serotonin receptor signaling pathway	10	-0.823977	-1.82172	0.00145985	0.0133444	0.00952865	726	tags=70%, list=9%, signal=64%	Sjc_0000054/Sjc_0001525/Sjc_0005944/Sjc_0005590/Sjc_0007275/Sjc_0004493/Sjc_0007274
GO:0060428	lung epithelium development	10	-0.813793	-1.7992	0.00145985	0.0133444	0.00952865	348	tags=50%, list=4%, signal=48%	Sjc_0005402/Sjc_0006634/Sjc_0005403/Sjc_0001025/Sjc_0001890
GO:0002009	morphogenesis of an epithelium	493	-0.390659	-1.46099	0.00205339	0.0187337	0.0133769	2362	tags=32%, list=28%, signal=25%	Sjc_0007550/Sjc_0007320/Sjc_0007814/Sjc_0009501/Sjc_0005006/Sjc_0004712/Sjc_0004104/Sjc_0004523/Sjc_0005791/Sjc_0003882/Sjc_0001281/Sjc_0007548/Sjc_0008730/Sjc_0003145/Sjc_0003547/Sjc_0001297/Sjc_0006048/Sjc_0002784/Sjc_0006071/Sjc_0003738/Sjc_0006979/Sjc_0003768/Sjc_0002462/Sjc_0003305/Sjc_0003361/Sjc_0009116/Sjc_0004334/Sjc_0005044/Sjc_0002376/Sjc_0002623/Sjc_0007308/Sjc_0000982/Sjc_0005207/Sjc…
GO:0007423	sensory organ development	438	-0.38433	-1.42792	0.00207684	0.0189113	0.0135037	2371	tags=33%, list=28%, signal=25%	Sjc_0005057/Sjc_0007478/Sjc_0007550/Sjc_0007320/Sjc_0006972/Sjc_0005815/Sjc_0003937/Sjc_0004712/Sjc_0004523/Sjc_0005791/Sjc_0003882/Sjc_0001281/Sjc_0002210/Sjc_0001193/Sjc_0003547/Sjc_0001297/Sjc_0002665/Sjc_0006048/Sjc_0003738/Sjc_0006979/Sjc_0003768/Sjc_0007949/Sjc_0003305/Sjc_0005044/Sjc_0008265/Sjc_0002376/Sjc_0000982/Sjc_0005193/Sjc_0000534/Sjc_0002104/Sjc_0007441/Sjc_0000043/Sjc_0003775/Sjc…
GO:0048569	post-embryonic animal organ development	333	-0.384478	-1.4126	0.00210526	0.0191332	0.0136622	2172	tags=28%, list=26%, signal=22%	Sjc_0003145/Sjc_0005500/Sjc_0003547/Sjc_0001297/Sjc_0002784/Sjc_0003738/Sjc_0003768/Sjc_0002462/Sjc_0003305/Sjc_0009116/Sjc_0002376/Sjc_0000982/Sjc_0004339/Sjc_0002104/Sjc_0000043/Sjc_0007962/Sjc_0003773/Sjc_0000813/Sjc_0003976/Sjc_0007980/Sjc_0002848/Sjc_0001215/Sjc_0006945/Sjc_0008876/Sjc_0000402/Sjc_0004636/Sjc_0008959/Sjc_0008936/Sjc_0007987/Sjc_0006314/Sjc_0007768/Sjc_0004850/Sjc_0009265/Sjc…
GO:0023014	signal transduction by protein phosphorylation	300	-0.388302	-1.42073	0.00212314	0.0192588	0.0137518	2130	tags=29%, list=25%, signal=23%	Sjc_0002784/Sjc_0003738/Sjc_0005358/Sjc_0003768/Sjc_0006661/Sjc_0003654/Sjc_0003305/Sjc_0002783/Sjc_0002623/Sjc_0000982/Sjc_0004339/Sjc_0005207/Sjc_0000200/Sjc_0004024/Sjc_0000043/Sjc_0007224/Sjc_0009123/Sjc_0008645/Sjc_0003073/Sjc_0006354/Sjc_0006846/Sjc_0002149/Sjc_0003512/Sjc_0006945/Sjc_0008876/Sjc_0000173/Sjc_0002676/Sjc_0008959/Sjc_0001852/Sjc_0007287/Sjc_0007768/Sjc_0005772/Sjc_0000014/Sjc…
GO:0010720	positive regulation of cell development	299	-0.38231	-1.39724	0.00212993	0.0192834	0.0137694	2368	tags=34%, list=28%, signal=26%	Sjc_0007478/Sjc_0003335/Sjc_0007320/Sjc_0006808/Sjc_0002234/Sjc_0009501/Sjc_0000110/Sjc_0009026/Sjc_0005006/Sjc_0003882/Sjc_0005072/Sjc_0006652/Sjc_0009232/Sjc_0003794/Sjc_0001713/Sjc_0002583/Sjc_0003768/Sjc_0006661/Sjc_0005044/Sjc_0007072/Sjc_0002623/Sjc_0005747/Sjc_0004339/Sjc_0006623/Sjc_0005207/Sjc_0004024/Sjc_0007224/Sjc_0003775/Sjc_0009123/Sjc_0002417/Sjc_0006354/Sjc_0006170/Sjc_0001215/Sjc…
GO:0098662	inorganic cation transmembrane transport	279	-0.387657	-1.4083	0.00214592	0.0193911	0.0138463	1730	tags=34%, list=20%, signal=28%	Sjc_0007320/Sjc_0004447/Sjc_0005815/Sjc_0005514/Sjc_0005006/Sjc_0002833/Sjc_0004613/Sjc_0003717/Sjc_0007163/Sjc_0001184/Sjc_0005072/Sjc_0004352/Sjc_0001398/Sjc_0000145/Sjc_0008265/Sjc_0002623/Sjc_0006623/Sjc_0004908/Sjc_0008486/Sjc_0002671/Sjc_0005467/Sjc_0005597/Sjc_0005013/Sjc_0009770/Sjc_0006556/Sjc_0007319/Sjc_0007089/Sjc_0002676/Sjc_0002672/Sjc_0002701/Sjc_0001396/Sjc_0003591/Sjc_0006235/Sjc…
GO:0050801	ion homeostasis	284	-0.388929	-1.4128	0.00215285	0.0194167	0.0138646	2361	tags=31%, list=28%, signal=23%	Sjc_0007320/Sjc_0004447/Sjc_0006972/Sjc_0005815/Sjc_0008278/Sjc_0003937/Sjc_0008730/Sjc_0004319/Sjc_0003811/Sjc_0005072/Sjc_0002583/Sjc_0006661/Sjc_0003305/Sjc_0001398/Sjc_0000145/Sjc_0008265/Sjc_0002623/Sjc_0003380/Sjc_0006623/Sjc_0004908/Sjc_0008486/Sjc_0007962/Sjc_0007948/Sjc_0002467/Sjc_0007490/Sjc_0008776/Sjc_0003512/Sjc_0004278/Sjc_0002676/Sjc_0008959/Sjc_0005083/Sjc_0001396/Sjc_0003591/Sjc…
GO:0055080	cation homeostasis	253	-0.396805	-1.43543	0.0021645	0.0194477	0.0138867	2361	tags=32%, list=28%, signal=24%	Sjc_0007320/Sjc_0004447/Sjc_0006972/Sjc_0005815/Sjc_0008278/Sjc_0003937/Sjc_0008730/Sjc_0003811/Sjc_0005072/Sjc_0002583/Sjc_0006661/Sjc_0003305/Sjc_0001398/Sjc_0000145/Sjc_0008265/Sjc_0002623/Sjc_0003380/Sjc_0006623/Sjc_0004908/Sjc_0008486/Sjc_0007962/Sjc_0007948/Sjc_0002467/Sjc_0007490/Sjc_0008776/Sjc_0003512/Sjc_0004278/Sjc_0002676/Sjc_0008959/Sjc_0005083/Sjc_0001396/Sjc_0003591/Sjc_0008787/Sjc…
GO:0098771	inorganic ion homeostasis	254	-0.398066	-1.43984	0.0021645	0.0194477	0.0138867	2361	tags=33%, list=28%, signal=24%	Sjc_0007320/Sjc_0004447/Sjc_0006972/Sjc_0005815/Sjc_0008278/Sjc_0003937/Sjc_0008730/Sjc_0004319/Sjc_0003811/Sjc_0005072/Sjc_0002583/Sjc_0006661/Sjc_0003305/Sjc_0001398/Sjc_0000145/Sjc_0008265/Sjc_0002623/Sjc_0003380/Sjc_0006623/Sjc_0004908/Sjc_0008486/Sjc_0007962/Sjc_0007948/Sjc_0002467/Sjc_0007490/Sjc_0008776/Sjc_0003512/Sjc_0004278/Sjc_0002676/Sjc_0008959/Sjc_0005083/Sjc_0001396/Sjc_0003591/Sjc…
GO:0042692	muscle cell differentiation	222	-0.411797	-1.47399	0.00218818	0.0196232	0.0140121	2562	tags=38%, list=30%, signal=27%	Sjc_0005267/Sjc_0006159/Sjc_0001481/Sjc_0007203/Sjc_0007215/Sjc_0002660/Sjc_0008711/Sjc_0001425/Sjc_0007478/Sjc_0007320/Sjc_0003492/Sjc_0000110/Sjc_0005006/Sjc_0004523/Sjc_0007282/Sjc_0009312/Sjc_0001193/Sjc_0000404/Sjc_0003768/Sjc_0008801/Sjc_0003305/Sjc_0001398/Sjc_0006654/Sjc_0000982/Sjc_0005207/Sjc_0004024/Sjc_0002671/Sjc_0003720/Sjc_0002149/Sjc_0007079/Sjc_0002672/Sjc_0002999/Sjc_0008959/Sjc…
GO:0007552	metamorphosis	244	-0.404076	-1.45385	0.00219298	0.0196291	0.0140162	2172	tags=28%, list=26%, signal=22%	Sjc_0003145/Sjc_0003547/Sjc_0001297/Sjc_0002784/Sjc_0003738/Sjc_0003768/Sjc_0002462/Sjc_0003305/Sjc_0009116/Sjc_0002376/Sjc_0007072/Sjc_0002104/Sjc_0000813/Sjc_0003976/Sjc_0007980/Sjc_0002848/Sjc_0001215/Sjc_0008876/Sjc_0000402/Sjc_0004636/Sjc_0008959/Sjc_0008147/Sjc_0008936/Sjc_0007073/Sjc_0007987/Sjc_0007768/Sjc_0009265/Sjc_0005772/Sjc_0000590/Sjc_0002339/Sjc_0000165/Sjc_0003704/Sjc_0004168/Sjc…
GO:0048707	instar larval or pupal morphogenesis	238	-0.406923	-1.46193	0.0021978	0.0196351	0.0140205	2172	tags=29%, list=26%, signal=22%	Sjc_0003145/Sjc_0003547/Sjc_0001297/Sjc_0002784/Sjc_0003738/Sjc_0003768/Sjc_0002462/Sjc_0003305/Sjc_0009116/Sjc_0002376/Sjc_0007072/Sjc_0002104/Sjc_0000813/Sjc_0003976/Sjc_0007980/Sjc_0002848/Sjc_0001215/Sjc_0008876/Sjc_0000402/Sjc_0004636/Sjc_0008959/Sjc_0008147/Sjc_0008936/Sjc_0007073/Sjc_0007987/Sjc_0007768/Sjc_0009265/Sjc_0005772/Sjc_0000590/Sjc_0002339/Sjc_0000165/Sjc_0003704/Sjc_0004168/Sjc…
GO:0007528	neuromuscular junction development	174	-0.418723	-1.47484	0.00225479	0.0200194	0.014295	2903	tags=41%, list=34%, signal=27%	Sjc_0003246/Sjc_0007104/Sjc_0003982/Sjc_0006099/Sjc_0005272/Sjc_0004337/Sjc_0006858/Sjc_0003418/Sjc_0001739/Sjc_0000201/Sjc_0008620/Sjc_0003371/Sjc_0009187/Sjc_0006100/Sjc_0007280/Sjc_0005267/Sjc_0005434/Sjc_0002164/Sjc_0007320/Sjc_0006808/Sjc_0002666/Sjc_0009026/Sjc_0002833/Sjc_0002168/Sjc_0002897/Sjc_0009232/Sjc_0003738/Sjc_0003305/Sjc_0007072/Sjc_0002623/Sjc_0002671/Sjc_0007980/Sjc_0005707/Sjc…
GO:1902903	regulation of supramolecular fiber organization	174	-0.417601	-1.47088	0.00225479	0.0200194	0.014295	2450	tags=36%, list=29%, signal=26%	Sjc_0002164/Sjc_0006375/Sjc_0003537/Sjc_0007320/Sjc_0009501/Sjc_0000110/Sjc_0002666/Sjc_0005006/Sjc_0004523/Sjc_0008730/Sjc_0009132/Sjc_0001933/Sjc_0002583/Sjc_0006979/Sjc_0003768/Sjc_0002064/Sjc_0002623/Sjc_0000982/Sjc_0003380/Sjc_0005207/Sjc_0000043/Sjc_0003720/Sjc_0001307/Sjc_0002065/Sjc_0002707/Sjc_0006880/Sjc_0008682/Sjc_0007768/Sjc_0004743/Sjc_0009335/Sjc_0006606/Sjc_0004816/Sjc_0001407/Sjc…
GO:0048639	positive regulation of developmental growth	168	-0.421339	-1.48161	0.00225734	0.0200194	0.014295	1666	tags=29%, list=20%, signal=23%	Sjc_0003305/Sjc_0005044/Sjc_0001553/Sjc_0006623/Sjc_0005207/Sjc_0002104/Sjc_0002417/Sjc_0005707/Sjc_0006591/Sjc_0008959/Sjc_0002191/Sjc_0008803/Sjc_0008682/Sjc_0007287/Sjc_0007768/Sjc_0006921/Sjc_0007285/Sjc_0009031/Sjc_0006597/Sjc_0005932/Sjc_0008710/Sjc_0005045/Sjc_0006445/Sjc_0008960/Sjc_0006927/Sjc_0001853/Sjc_0003924/Sjc_0006129/Sjc_0009336/Sjc_0007295/Sjc_0003184/Sjc_0000169/Sjc_0009273/Sjc…
GO:0042063	gliogenesis	153	-0.442533	-1.54059	0.00227015	0.0200194	0.014295	2193	tags=36%, list=26%, signal=27%	Sjc_0007478/Sjc_0007550/Sjc_0007320/Sjc_0003882/Sjc_0005072/Sjc_0006652/Sjc_0007982/Sjc_0000404/Sjc_0003305/Sjc_0001398/Sjc_0005044/Sjc_0002623/Sjc_0004339/Sjc_0006623/Sjc_0007224/Sjc_0005889/Sjc_0008645/Sjc_0007980/Sjc_0003779/Sjc_0006170/Sjc_0008959/Sjc_0007287/Sjc_0001973/Sjc_0001396/Sjc_0000580/Sjc_0000495/Sjc_0008807/Sjc_0006762/Sjc_0005045/Sjc_0007486/Sjc_0006172/Sjc_0004420/Sjc_0008960/Sjc…
GO:0051047	positive regulation of secretion	153	-0.427095	-1.48685	0.00227015	0.0200194	0.014295	2707	tags=39%, list=32%, signal=27%	Sjc_0008172/Sjc_0004888/Sjc_0009167/Sjc_0003038/Sjc_0005553/Sjc_0001426/Sjc_0001546/Sjc_0002383/Sjc_0004809/Sjc_0007215/Sjc_0002660/Sjc_0005361/Sjc_0007320/Sjc_0006808/Sjc_0002234/Sjc_0003882/Sjc_0005072/Sjc_0009232/Sjc_0004352/Sjc_0005358/Sjc_0008801/Sjc_0003305/Sjc_0004334/Sjc_0003380/Sjc_0002417/Sjc_0003512/Sjc_0008959/Sjc_0002191/Sjc_0000014/Sjc_0002606/Sjc_0004793/Sjc_0009031/Sjc_0006561/Sjc…
GO:0007476	imaginal disc-derived wing morphogenesis	159	-0.437096	-1.5224	0.0022779	0.0200194	0.014295	2172	tags=31%, list=26%, signal=23%	Sjc_0003145/Sjc_0003547/Sjc_0001297/Sjc_0002784/Sjc_0003768/Sjc_0003305/Sjc_0009116/Sjc_0002376/Sjc_0002104/Sjc_0003976/Sjc_0007980/Sjc_0008876/Sjc_0000402/Sjc_0004636/Sjc_0008959/Sjc_0008936/Sjc_0007987/Sjc_0009265/Sjc_0005772/Sjc_0002339/Sjc_0000165/Sjc_0003704/Sjc_0004168/Sjc_0007968/Sjc_0003003/Sjc_0000409/Sjc_0008739/Sjc_0004628/Sjc_0008738/Sjc_0006603/Sjc_0008243/Sjc_0008131/Sjc_0008960/Sjc…
GO:0016331	morphogenesis of embryonic epithelium	148	-0.434465	-1.50915	0.0022779	0.0200194	0.014295	2110	tags=30%, list=25%, signal=23%	Sjc_0006071/Sjc_0003738/Sjc_0003768/Sjc_0003305/Sjc_0005044/Sjc_0009123/Sjc_0004303/Sjc_0005919/Sjc_0000527/Sjc_0001215/Sjc_0008876/Sjc_0008959/Sjc_0007768/Sjc_0004530/Sjc_0004680/Sjc_0003704/Sjc_0008807/Sjc_0005045/Sjc_0008739/Sjc_0004628/Sjc_0008738/Sjc_0008592/Sjc_0006445/Sjc_0006796/Sjc_0004813/Sjc_0008960/Sjc_0009316/Sjc_0009102/Sjc_0000718/Sjc_0009095/Sjc_0001928/Sjc_0009104/Sjc_0008877/Sjc…
GO:0072503	cellular divalent inorganic cation homeostasis	148	-0.434292	-1.50855	0.0022779	0.0200194	0.014295	2361	tags=37%, list=28%, signal=27%	Sjc_0007320/Sjc_0004447/Sjc_0006972/Sjc_0005815/Sjc_0003937/Sjc_0003811/Sjc_0005072/Sjc_0001398/Sjc_0008265/Sjc_0002623/Sjc_0003380/Sjc_0006623/Sjc_0004908/Sjc_0008486/Sjc_0002467/Sjc_0007490/Sjc_0003512/Sjc_0002676/Sjc_0005083/Sjc_0001396/Sjc_0008787/Sjc_0000014/Sjc_0006235/Sjc_0005960/Sjc_0005455/Sjc_0006992/Sjc_0008710/Sjc_0001877/Sjc_0005806/Sjc_0004789/Sjc_0008804/Sjc_0006445/Sjc_0001878/Sjc…
GO:0007472	wing disc morphogenesis	162	-0.430408	-1.50325	0.00228311	0.0200194	0.014295	2172	tags=30%, list=26%, signal=23%	Sjc_0003145/Sjc_0003547/Sjc_0001297/Sjc_0002784/Sjc_0003768/Sjc_0003305/Sjc_0009116/Sjc_0002376/Sjc_0002104/Sjc_0003976/Sjc_0007980/Sjc_0008876/Sjc_0000402/Sjc_0004636/Sjc_0008959/Sjc_0008936/Sjc_0007987/Sjc_0009265/Sjc_0005772/Sjc_0002339/Sjc_0000165/Sjc_0003704/Sjc_0004168/Sjc_0007968/Sjc_0003003/Sjc_0000409/Sjc_0008739/Sjc_0004628/Sjc_0008738/Sjc_0006603/Sjc_0008243/Sjc_0008131/Sjc_0008960/Sjc…
GO:0043410	positive regulation of MAPK cascade	162	-0.431412	-1.50676	0.00228311	0.0200194	0.014295	2745	tags=41%, list=32%, signal=29%	Sjc_0009290/Sjc_0002148/Sjc_0008620/Sjc_0003038/Sjc_0002011/Sjc_0001546/Sjc_0003074/Sjc_0009213/Sjc_0007215/Sjc_0008711/Sjc_0005613/Sjc_0005361/Sjc_0007320/Sjc_0004523/Sjc_0003882/Sjc_0007724/Sjc_0002784/Sjc_0005358/Sjc_0003768/Sjc_0003654/Sjc_0003305/Sjc_0002623/Sjc_0004339/Sjc_0005207/Sjc_0000200/Sjc_0004024/Sjc_0007224/Sjc_0008645/Sjc_0003073/Sjc_0006846/Sjc_0002149/Sjc_0003512/Sjc_0006945/Sjc…
GO:0002683	negative regulation of immune system process	133	-0.455131	-1.56451	0.00230415	0.0201176	0.0143651	1039	tags=24%, list=12%, signal=21%	Sjc_0006992/Sjc_0005045/Sjc_0004952/Sjc_0004420/Sjc_0008960/Sjc_0000641/Sjc_0007418/Sjc_0009133/Sjc_0006673/Sjc_0008496/Sjc_0009316/Sjc_0000640/Sjc_0001928/Sjc_0003449/Sjc_0009336/Sjc_0004529/Sjc_0002621/Sjc_0000350/Sjc_0009704/Sjc_0000937/Sjc_0005402/Sjc_0004706/Sjc_0006075/Sjc_0002622/Sjc_0005403/Sjc_0005479/Sjc_0005480/Sjc_0004419/Sjc_0008961/Sjc_0004705/Sjc_0008962/Sjc_0009705
GO:0055074	calcium ion homeostasis	133	-0.455053	-1.56424	0.00230415	0.0201176	0.0143651	2361	tags=41%, list=28%, signal=30%	Sjc_0007320/Sjc_0004447/Sjc_0006972/Sjc_0005815/Sjc_0003937/Sjc_0003811/Sjc_0005072/Sjc_0001398/Sjc_0008265/Sjc_0002623/Sjc_0003380/Sjc_0006623/Sjc_0004908/Sjc_0008486/Sjc_0002467/Sjc_0007490/Sjc_0003512/Sjc_0002676/Sjc_0005083/Sjc_0001396/Sjc_0008787/Sjc_0000014/Sjc_0006235/Sjc_0005960/Sjc_0005455/Sjc_0006992/Sjc_0008710/Sjc_0001877/Sjc_0005806/Sjc_0004789/Sjc_0008804/Sjc_0006445/Sjc_0001878/Sjc…
GO:0006874	cellular calcium ion homeostasis	132	-0.457018	-1.56877	0.00230947	0.0201176	0.0143651	2361	tags=41%, list=28%, signal=30%	Sjc_0007320/Sjc_0004447/Sjc_0006972/Sjc_0005815/Sjc_0003937/Sjc_0003811/Sjc_0005072/Sjc_0001398/Sjc_0008265/Sjc_0002623/Sjc_0003380/Sjc_0006623/Sjc_0004908/Sjc_0008486/Sjc_0002467/Sjc_0007490/Sjc_0003512/Sjc_0002676/Sjc_0005083/Sjc_0001396/Sjc_0008787/Sjc_0000014/Sjc_0006235/Sjc_0005960/Sjc_0005455/Sjc_0006992/Sjc_0008710/Sjc_0001877/Sjc_0005806/Sjc_0004789/Sjc_0008804/Sjc_0006445/Sjc_0001878/Sjc…
GO:0021537	telencephalon development	129	-0.461629	-1.58141	0.00231214	0.0201176	0.0143651	2651	tags=47%, list=31%, signal=33%	Sjc_0005553/Sjc_0004301/Sjc_0009187/Sjc_0003074/Sjc_0007203/Sjc_0007272/Sjc_0000454/Sjc_0004176/Sjc_0007478/Sjc_0006808/Sjc_0005815/Sjc_0004712/Sjc_0003882/Sjc_0002665/Sjc_0003305/Sjc_0001398/Sjc_0005044/Sjc_0001553/Sjc_0002623/Sjc_0005207/Sjc_0005897/Sjc_0007224/Sjc_0004303/Sjc_0003073/Sjc_0006945/Sjc_0008025/Sjc_0000907/Sjc_0002676/Sjc_0008959/Sjc_0007287/Sjc_0006286/Sjc_0001396/Sjc_0006235/Sjc…
GO:0018212	peptidyl-tyrosine modification	120	-0.4612	-1.56674	0.00232019	0.0201176	0.0143651	2361	tags=40%, list=28%, signal=29%	Sjc_0007320/Sjc_0009501/Sjc_0003606/Sjc_0002666/Sjc_0007175/Sjc_0007666/Sjc_0004295/Sjc_0006071/Sjc_0003305/Sjc_0002623/Sjc_0009123/Sjc_0003073/Sjc_0005919/Sjc_0007174/Sjc_0004128/Sjc_0001215/Sjc_0003512/Sjc_0000054/Sjc_0008959/Sjc_0007768/Sjc_0000014/Sjc_0004530/Sjc_0004725/Sjc_0007968/Sjc_0004317/Sjc_0005806/Sjc_0005636/Sjc_0008960/Sjc_0006447/Sjc_0007942/Sjc_0005989/Sjc_0002621/Sjc_0005648/Sjc…
GO:0046578	regulation of Ras protein signal transduction	120	-0.465362	-1.58087	0.00232019	0.0201176	0.0143651	2164	tags=37%, list=25%, signal=28%	Sjc_0007982/Sjc_0004828/Sjc_0007949/Sjc_0001869/Sjc_0003305/Sjc_0004339/Sjc_0007224/Sjc_0005852/Sjc_0006124/Sjc_0005547/Sjc_0008959/Sjc_0002701/Sjc_0007287/Sjc_0004850/Sjc_0005846/Sjc_0004168/Sjc_0001352/Sjc_0006666/Sjc_0000672/Sjc_0003910/Sjc_0001306/Sjc_0004628/Sjc_0004420/Sjc_0008960/Sjc_0002235/Sjc_0006926/Sjc_0002365/Sjc_0005259/Sjc_0000465/Sjc_0003748/Sjc_0001009/Sjc_0004394/Sjc_0000431/Sjc…
GO:0071559	response to transforming growth factor beta	114	-0.464191	-1.56614	0.00232829	0.0201176	0.0143651	2622	tags=46%, list=31%, signal=32%	Sjc_0004301/Sjc_0000414/Sjc_0001546/Sjc_0006100/Sjc_0005267/Sjc_0007203/Sjc_0007792/Sjc_0007215/Sjc_0008711/Sjc_0008378/Sjc_0003882/Sjc_0005362/Sjc_0003145/Sjc_0003768/Sjc_0002623/Sjc_0004798/Sjc_0005207/Sjc_0008441/Sjc_0009123/Sjc_0003773/Sjc_0008645/Sjc_0006105/Sjc_0007002/Sjc_0007768/Sjc_0002339/Sjc_0006921/Sjc_0003704/Sjc_0001604/Sjc_0006445/Sjc_0004813/Sjc_0007418/Sjc_0007885/Sjc_0009316/Sjc…
GO:0071560	cellular response to transforming growth factor beta stimulus	114	-0.464191	-1.56614	0.00232829	0.0201176	0.0143651	2622	tags=46%, list=31%, signal=32%	Sjc_0004301/Sjc_0000414/Sjc_0001546/Sjc_0006100/Sjc_0005267/Sjc_0007203/Sjc_0007792/Sjc_0007215/Sjc_0008711/Sjc_0008378/Sjc_0003882/Sjc_0005362/Sjc_0003145/Sjc_0003768/Sjc_0002623/Sjc_0004798/Sjc_0005207/Sjc_0008441/Sjc_0009123/Sjc_0003773/Sjc_0008645/Sjc_0006105/Sjc_0007002/Sjc_0007768/Sjc_0002339/Sjc_0006921/Sjc_0003704/Sjc_0001604/Sjc_0006445/Sjc_0004813/Sjc_0007418/Sjc_0007885/Sjc_0009316/Sjc…
GO:0031345	negative regulation of cell projection organization	100	-0.479698	-1.58551	0.00234192	0.0201985	0.0144229	2482	tags=43%, list=29%, signal=31%	Sjc_0009267/Sjc_0002660/Sjc_0002164/Sjc_0003084/Sjc_0007320/Sjc_0005006/Sjc_0003882/Sjc_0006048/Sjc_0007949/Sjc_0002623/Sjc_0006623/Sjc_0007224/Sjc_0001307/Sjc_0007980/Sjc_0006945/Sjc_0002701/Sjc_0006196/Sjc_0003342/Sjc_0008063/Sjc_0007799/Sjc_0003910/Sjc_0001306/Sjc_0005394/Sjc_0004307/Sjc_0001440/Sjc_0006445/Sjc_0004420/Sjc_0009095/Sjc_0006197/Sjc_0003470/Sjc_0003748/Sjc_0007295/Sjc_0002621/Sjc…
GO:0050954	sensory perception of mechanical stimulus	83	-0.490334	-1.59245	0.00235849	0.020266	0.0144711	2720	tags=53%, list=32%, signal=36%	Sjc_0005802/Sjc_0007127/Sjc_0006476/Sjc_0001546/Sjc_0009187/Sjc_0007215/Sjc_0008711/Sjc_0005815/Sjc_0003937/Sjc_0004712/Sjc_0003717/Sjc_0005072/Sjc_0006652/Sjc_0002665/Sjc_0001933/Sjc_0006623/Sjc_0007972/Sjc_0003779/Sjc_0006170/Sjc_0002676/Sjc_0001804/Sjc_0006235/Sjc_0002339/Sjc_0003342/Sjc_0000279/Sjc_0004680/Sjc_0002382/Sjc_0003704/Sjc_0000621/Sjc_0003445/Sjc_0004267/Sjc_0004979/Sjc_0001525/Sjc…
GO:0002793	positive regulation of peptide secretion	88	-0.49076	-1.59824	0.00236407	0.020266	0.0144711	1143	tags=25%, list=13%, signal=22%	Sjc_0000014/Sjc_0006561/Sjc_0005806/Sjc_0005615/Sjc_0000180/Sjc_0006445/Sjc_0008960/Sjc_0001853/Sjc_0001928/Sjc_0000044/Sjc_0007942/Sjc_0004920/Sjc_0009336/Sjc_0009040/Sjc_0004336/Sjc_0009704/Sjc_0000937/Sjc_0007029/Sjc_0008961/Sjc_0008962/Sjc_0009705/Sjc_0000860
GO:0034764	positive regulation of transmembrane transport	84	-0.493668	-1.60322	0.00236686	0.020266	0.0144711	1606	tags=24%, list=19%, signal=20%	Sjc_0006838/Sjc_0008959/Sjc_0007768/Sjc_0005455/Sjc_0001877/Sjc_0008804/Sjc_0008960/Sjc_0001878/Sjc_0003666/Sjc_0006200/Sjc_0005884/Sjc_0008362/Sjc_0009704/Sjc_0005456/Sjc_0006136/Sjc_0009298/Sjc_0007977/Sjc_0008961/Sjc_0008962/Sjc_0009705
GO:0050714	positive regulation of protein secretion	84	-0.490812	-1.59394	0.00236686	0.020266	0.0144711	1143	tags=25%, list=13%, signal=22%	Sjc_0000014/Sjc_0006561/Sjc_0005806/Sjc_0005615/Sjc_0000180/Sjc_0006445/Sjc_0008960/Sjc_0001853/Sjc_0001928/Sjc_0000044/Sjc_0007942/Sjc_0004920/Sjc_0009336/Sjc_0009040/Sjc_0004336/Sjc_0009704/Sjc_0000937/Sjc_0008961/Sjc_0008962/Sjc_0009705/Sjc_0000860
GO:0090288	negative regulation of cellular response to growth factor stimulus	70	-0.522471	-1.65656	0.00241546	0.0203226	0.0145115	1977	tags=39%, list=23%, signal=30%	Sjc_0004798/Sjc_0007224/Sjc_0003773/Sjc_0005707/Sjc_0004703/Sjc_0006921/Sjc_0004530/Sjc_0003787/Sjc_0001604/Sjc_0006603/Sjc_0006445/Sjc_0004420/Sjc_0007418/Sjc_0009316/Sjc_0000718/Sjc_0006927/Sjc_0001928/Sjc_0005989/Sjc_0001653/Sjc_0009693/Sjc_0008379/Sjc_0006075/Sjc_0005479/Sjc_0001025/Sjc_0008381/Sjc_0005480/Sjc_0004419
GO:0007160	cell-matrix adhesion	60	-0.523747	-1.62447	0.00241838	0.0203226	0.0145115	1529	tags=33%, list=18%, signal=28%	Sjc_0007287/Sjc_0000014/Sjc_0003704/Sjc_0005306/Sjc_0006659/Sjc_0001604/Sjc_0005806/Sjc_0006095/Sjc_0004628/Sjc_0004813/Sjc_0000210/Sjc_0000718/Sjc_0001565/Sjc_0002621/Sjc_0009040/Sjc_0008398/Sjc_0006075/Sjc_0002622/Sjc_0005187/Sjc_0003769
GO:0007435	salivary gland morphogenesis	60	-0.534992	-1.65935	0.00241838	0.0203226	0.0145115	1667	tags=35%, list=20%, signal=28%	Sjc_0006945/Sjc_0008959/Sjc_0008147/Sjc_0008936/Sjc_0007987/Sjc_0007768/Sjc_0008812/Sjc_0000180/Sjc_0006445/Sjc_0008960/Sjc_0006447/Sjc_0000099/Sjc_0000044/Sjc_0005097/Sjc_0009704/Sjc_0005187/Sjc_0001890/Sjc_0008961/Sjc_0002680/Sjc_0008962/Sjc_0009705
GO:0030516	regulation of axon extension	60	-0.523878	-1.62488	0.00241838	0.0203226	0.0145115	1667	tags=38%, list=20%, signal=31%	Sjc_0007949/Sjc_0007072/Sjc_0006623/Sjc_0006945/Sjc_0005707/Sjc_0008682/Sjc_0007073/Sjc_0007768/Sjc_0001440/Sjc_0006445/Sjc_0000718/Sjc_0001853/Sjc_0003924/Sjc_0007295/Sjc_0009273/Sjc_0002799/Sjc_0008932/Sjc_0008398/Sjc_0008681/Sjc_0008046/Sjc_0005479/Sjc_0005480/Sjc_0008405
GO:0060401	cytosolic calcium ion transport	60	-0.522854	-1.6217	0.00241838	0.0203226	0.0145115	2361	tags=45%, list=28%, signal=33%	Sjc_0007320/Sjc_0004447/Sjc_0005815/Sjc_0005072/Sjc_0001398/Sjc_0008265/Sjc_0002623/Sjc_0006623/Sjc_0002676/Sjc_0001396/Sjc_0006235/Sjc_0005960/Sjc_0005455/Sjc_0001877/Sjc_0008804/Sjc_0006445/Sjc_0001878/Sjc_0006200/Sjc_0006927/Sjc_0003470/Sjc_0009336/Sjc_0006237/Sjc_0002621/Sjc_0001653/Sjc_0000937/Sjc_0005456/Sjc_0002622
GO:0007187	G protein-coupled receptor signaling pathway, coupled to cyclic nucleotide second messenger	50	-0.573198	-1.7315	0.00245098	0.0203226	0.0145115	1772	tags=44%, list=21%, signal=35%	Sjc_0007980/Sjc_0003512/Sjc_0006030/Sjc_0006235/Sjc_0000792/Sjc_0000438/Sjc_0000355/Sjc_0002732/Sjc_0009385/Sjc_0006129/Sjc_0001525/Sjc_0009336/Sjc_0005944/Sjc_0006237/Sjc_0008747/Sjc_0000937/Sjc_0002731/Sjc_0008163/Sjc_0007275/Sjc_0004493/Sjc_0008162/Sjc_0007274
GO:0035567	non-canonical Wnt signaling pathway	51	-0.567252	-1.71499	0.00245098	0.0203226	0.0145115	2606	tags=57%, list=31%, signal=40%	Sjc_0001546/Sjc_0005267/Sjc_0007215/Sjc_0002660/Sjc_0007550/Sjc_0007320/Sjc_0003882/Sjc_0001281/Sjc_0002897/Sjc_0003768/Sjc_0004334/Sjc_0007980/Sjc_0001215/Sjc_0006945/Sjc_0006921/Sjc_0004530/Sjc_0004980/Sjc_0000180/Sjc_0006445/Sjc_0003532/Sjc_0009316/Sjc_0000718/Sjc_0000044/Sjc_0004336/Sjc_0006075/Sjc_0008589/Sjc_0003769/Sjc_0008590/Sjc_0003531
GO:0061512	protein localization to cilium	50	-0.570665	-1.72385	0.00245098	0.0203226	0.0145115	2049	tags=50%, list=24%, signal=38%	Sjc_0004334/Sjc_0002783/Sjc_0001553/Sjc_0004798/Sjc_0001916/Sjc_0004303/Sjc_0003835/Sjc_0001804/Sjc_0007285/Sjc_0001407/Sjc_0008781/Sjc_0000621/Sjc_0003012/Sjc_0005025/Sjc_0008592/Sjc_0004744/Sjc_0007338/Sjc_0002664/Sjc_0003445/Sjc_0006796/Sjc_0004745/Sjc_0008535/Sjc_0008651/Sjc_0005024/Sjc_0004336
GO:0097746	regulation of blood vessel diameter	51	-0.58777	-1.77702	0.00245098	0.0203226	0.0145115	2221	tags=49%, list=26%, signal=36%	Sjc_0001184/Sjc_0005072/Sjc_0003305/Sjc_0001398/Sjc_0001553/Sjc_0002623/Sjc_0004339/Sjc_0003380/Sjc_0001916/Sjc_0002671/Sjc_0005547/Sjc_0002672/Sjc_0008959/Sjc_0001396/Sjc_0008960/Sjc_0003666/Sjc_0008362/Sjc_0002621/Sjc_0009704/Sjc_0006136/Sjc_0002622/Sjc_0004026/Sjc_0008961/Sjc_0008962/Sjc_0009705
GO:0003231	cardiac ventricle development	48	-0.59097	-1.77103	0.002457	0.0203226	0.0145115	1386	tags=35%, list=16%, signal=30%	Sjc_0004530/Sjc_0001877/Sjc_0006445/Sjc_0001878/Sjc_0001928/Sjc_0006129/Sjc_0006368/Sjc_0003449/Sjc_0005989/Sjc_0005097/Sjc_0006032/Sjc_0005479/Sjc_0006632/Sjc_0005480/Sjc_0002069/Sjc_0004026/Sjc_0000860
GO:0010469	regulation of signaling receptor activity	54	-0.549902	-1.67083	0.002457	0.0203226	0.0145115	1000	tags=46%, list=12%, signal=41%	Sjc_0004295/Sjc_0004935/Sjc_0002623/Sjc_0005207/Sjc_0003773/Sjc_0005266/Sjc_0000054/Sjc_0004530/Sjc_0006445/Sjc_0007885/Sjc_0009316/Sjc_0000718/Sjc_0008687/Sjc_0006129/Sjc_0002621/Sjc_0000350/Sjc_0009693/Sjc_0008379/Sjc_0006634/Sjc_0002622/Sjc_0005479/Sjc_0008381/Sjc_0005480/Sjc_0006327/Sjc_0009087
GO:0050880	regulation of blood vessel size	54	-0.570173	-1.73242	0.002457	0.0203226	0.0145115	2221	tags=46%, list=26%, signal=34%	Sjc_0001184/Sjc_0005072/Sjc_0003305/Sjc_0001398/Sjc_0001553/Sjc_0002623/Sjc_0004339/Sjc_0003380/Sjc_0001916/Sjc_0002671/Sjc_0005547/Sjc_0002672/Sjc_0008959/Sjc_0001396/Sjc_0008960/Sjc_0003666/Sjc_0008362/Sjc_0002621/Sjc_0009704/Sjc_0006136/Sjc_0002622/Sjc_0004026/Sjc_0008961/Sjc_0008962/Sjc_0009705
GO:0060259	regulation of feeding behavior	54	-0.584741	-1.77669	0.002457	0.0203226	0.0145115	1961	tags=43%, list=23%, signal=33%	Sjc_0003380/Sjc_0002417/Sjc_0003773/Sjc_0008889/Sjc_0007980/Sjc_0002191/Sjc_0007002/Sjc_0009031/Sjc_0009644/Sjc_0006200/Sjc_0001853/Sjc_0007607/Sjc_0005944/Sjc_0000169/Sjc_0002356/Sjc_0001590/Sjc_0009693/Sjc_0008379/Sjc_0008133/Sjc_0008381/Sjc_0004493/Sjc_0000170/Sjc_0009751
GO:0021510	spinal cord development	52	-0.587796	-1.77235	0.00246305	0.0203226	0.0145115	2044	tags=46%, list=24%, signal=35%	Sjc_0005044/Sjc_0004798/Sjc_0003775/Sjc_0004303/Sjc_0001762/Sjc_0007764/Sjc_0007287/Sjc_0006606/Sjc_0005045/Sjc_0009644/Sjc_0006796/Sjc_0009316/Sjc_0001928/Sjc_0003470/Sjc_0002356/Sjc_0001187/Sjc_0008133/Sjc_0001861/Sjc_0005479/Sjc_0006632/Sjc_0005480/Sjc_0002069/Sjc_0000860/Sjc_0009751
GO:0070374	positive regulation of ERK1 and ERK2 cascade	52	-0.561568	-1.69327	0.00246305	0.0203226	0.0145115	2068	tags=50%, list=24%, signal=38%	Sjc_0003038/Sjc_0002011/Sjc_0001546/Sjc_0003074/Sjc_0007215/Sjc_0007320/Sjc_0003305/Sjc_0002623/Sjc_0004339/Sjc_0008645/Sjc_0003073/Sjc_0003512/Sjc_0008959/Sjc_0000014/Sjc_0005806/Sjc_0008960/Sjc_0006200/Sjc_0000107/Sjc_0009336/Sjc_0002621/Sjc_0009704/Sjc_0000937/Sjc_0002622/Sjc_0008961/Sjc_0008962/Sjc_0009705
GO:0042476	odontogenesis	47	-0.572037	-1.70912	0.00246609	0.0203226	0.0145115	2068	tags=43%, list=24%, signal=32%	Sjc_0003305/Sjc_0005044/Sjc_0000043/Sjc_0006085/Sjc_0003512/Sjc_0008959/Sjc_0002339/Sjc_0005932/Sjc_0005045/Sjc_0008960/Sjc_0006545/Sjc_0005097/Sjc_0009704/Sjc_0009411/Sjc_0006546/Sjc_0008961/Sjc_0004756/Sjc_0005497/Sjc_0008962/Sjc_0009705
GO:0050848	regulation of calcium-mediated signaling	47	-0.579858	-1.73249	0.00246609	0.0203226	0.0145115	2455	tags=49%, list=29%, signal=35%	Sjc_0002660/Sjc_0008378/Sjc_0005815/Sjc_0005072/Sjc_0003305/Sjc_0002623/Sjc_0003773/Sjc_0008959/Sjc_0006235/Sjc_0007447/Sjc_0008960/Sjc_0007942/Sjc_0006237/Sjc_0002621/Sjc_0009704/Sjc_0009693/Sjc_0008379/Sjc_0008398/Sjc_0002622/Sjc_0008381/Sjc_0008961/Sjc_0008962/Sjc_0009705
GO:0090630	activation of GTPase activity	44	-0.560147	-1.65925	0.00246609	0.0203226	0.0145115	2263	tags=45%, list=27%, signal=34%	Sjc_0008730/Sjc_0001552/Sjc_0006093/Sjc_0002717/Sjc_0002623/Sjc_0000043/Sjc_0006124/Sjc_0005547/Sjc_0008357/Sjc_0003910/Sjc_0006095/Sjc_0004307/Sjc_0006445/Sjc_0004449/Sjc_0002621/Sjc_0005813/Sjc_0004035/Sjc_0004338/Sjc_0002622/Sjc_0009087
GO:0048332	mesoderm morphogenesis	53	-0.591684	-1.78779	0.00246914	0.0203226	0.0145115	1554	tags=38%, list=18%, signal=31%	Sjc_0008936/Sjc_0007987/Sjc_0002339/Sjc_0004530/Sjc_0006445/Sjc_0004813/Sjc_0009316/Sjc_0003449/Sjc_0005097/Sjc_0005402/Sjc_0006032/Sjc_0005403/Sjc_0005479/Sjc_0001645/Sjc_0002656/Sjc_0005480/Sjc_0002069/Sjc_0001890/Sjc_0002680/Sjc_0002655
GO:0060419	heart growth	53	-0.590797	-1.78511	0.00246914	0.0203226	0.0145115	2068	tags=42%, list=24%, signal=32%	Sjc_0003305/Sjc_0005044/Sjc_0005207/Sjc_0000043/Sjc_0006846/Sjc_0008959/Sjc_0007768/Sjc_0004299/Sjc_0004168/Sjc_0005045/Sjc_0008960/Sjc_0003666/Sjc_0008362/Sjc_0005097/Sjc_0009704/Sjc_0006634/Sjc_0006032/Sjc_0002069/Sjc_0004026/Sjc_0008961/Sjc_0008962/Sjc_0009705
GO:1903707	negative regulation of hemopoiesis	53	-0.54916	-1.6593	0.00246914	0.0203226	0.0145115	2068	tags=43%, list=24%, signal=33%	Sjc_0003305/Sjc_0005044/Sjc_0002623/Sjc_0006846/Sjc_0008959/Sjc_0007287/Sjc_0004680/Sjc_0005045/Sjc_0008960/Sjc_0007418/Sjc_0009133/Sjc_0001928/Sjc_0004529/Sjc_0002621/Sjc_0000350/Sjc_0009704/Sjc_0005402/Sjc_0006075/Sjc_0002622/Sjc_0005403/Sjc_0008961/Sjc_0008962/Sjc_0009705
GO:1905330	regulation of morphogenesis of an epithelium	53	-0.551168	-1.66537	0.00246914	0.0203226	0.0145115	2745	tags=62%, list=32%, signal=42%	Sjc_0009290/Sjc_0000278/Sjc_0001546/Sjc_0006159/Sjc_0007215/Sjc_0007550/Sjc_0007320/Sjc_0003882/Sjc_0001281/Sjc_0003768/Sjc_0004334/Sjc_0007308/Sjc_0003775/Sjc_0009192/Sjc_0001215/Sjc_0006945/Sjc_0003835/Sjc_0001142/Sjc_0004530/Sjc_0004980/Sjc_0000180/Sjc_0006445/Sjc_0001141/Sjc_0009316/Sjc_0000718/Sjc_0009095/Sjc_0001928/Sjc_0000044/Sjc_0004336/Sjc_0006075/Sjc_0006634/Sjc_0006032/Sjc_0003769
GO:0060179	male mating behavior	42	-0.554454	-1.63023	0.00247219	0.0203226	0.0145115	1216	tags=40%, list=14%, signal=35%	Sjc_0002676/Sjc_0002191/Sjc_0009243/Sjc_0006814/Sjc_0000099/Sjc_0006927/Sjc_0008861/Sjc_0005944/Sjc_0006578/Sjc_0001653/Sjc_0001590/Sjc_0003645/Sjc_0002420/Sjc_0008398/Sjc_0004493/Sjc_0002421/Sjc_0004026
GO:0051216	cartilage development	41	-0.554791	-1.62484	0.00248447	0.0203882	0.0145583	2451	tags=54%, list=29%, signal=38%	Sjc_0008711/Sjc_0004176/Sjc_0002234/Sjc_0007724/Sjc_0005044/Sjc_0001553/Sjc_0005207/Sjc_0008486/Sjc_0003512/Sjc_0002339/Sjc_0006921/Sjc_0004530/Sjc_0005045/Sjc_0006445/Sjc_0000718/Sjc_0005402/Sjc_0008398/Sjc_0006634/Sjc_0005403/Sjc_0002656/Sjc_0005497/Sjc_0002655
GO:0090175	regulation of establishment of planar polarity	39	-0.570738	-1.65309	0.00250941	0.0205217	0.0146536	2606	tags=64%, list=31%, signal=45%	Sjc_0001546/Sjc_0006159/Sjc_0007215/Sjc_0007550/Sjc_0007320/Sjc_0003882/Sjc_0001281/Sjc_0003768/Sjc_0004334/Sjc_0007308/Sjc_0009192/Sjc_0001215/Sjc_0006945/Sjc_0001142/Sjc_0004530/Sjc_0004980/Sjc_0000180/Sjc_0006445/Sjc_0001141/Sjc_0009316/Sjc_0009095/Sjc_0000044/Sjc_0004336/Sjc_0006075/Sjc_0003769
GO:2001257	regulation of cation channel activity	39	-0.570544	-1.65253	0.00250941	0.0205217	0.0146536	1135	tags=28%, list=13%, signal=25%	Sjc_0008804/Sjc_0003666/Sjc_0005884/Sjc_0009336/Sjc_0008362/Sjc_0002621/Sjc_0000937/Sjc_0006136/Sjc_0002622/Sjc_0007966/Sjc_0009087
GO:0048704	embryonic skeletal system morphogenesis	38	-0.579404	-1.67153	0.00252207	0.0205448	0.0146701	2451	tags=61%, list=29%, signal=43%	Sjc_0008711/Sjc_0007550/Sjc_0002234/Sjc_0001193/Sjc_0002784/Sjc_0005044/Sjc_0005207/Sjc_0002339/Sjc_0005560/Sjc_0008606/Sjc_0005045/Sjc_0005025/Sjc_0006445/Sjc_0003445/Sjc_0009133/Sjc_0000718/Sjc_0001928/Sjc_0005024/Sjc_0006063/Sjc_0006610/Sjc_0005402/Sjc_0005403/Sjc_0002680
GO:0051932	synaptic transmission, GABAergic	38	-0.577603	-1.66633	0.00252207	0.0205448	0.0146701	2068	tags=42%, list=24%, signal=32%	Sjc_0003305/Sjc_0003380/Sjc_0008889/Sjc_0008959/Sjc_0007287/Sjc_0007768/Sjc_0006963/Sjc_0004952/Sjc_0008960/Sjc_0004979/Sjc_0009336/Sjc_0009704/Sjc_0000937/Sjc_0008961/Sjc_0008962/Sjc_0009705
GO:0007271	synaptic transmission, cholinergic	34	-0.608123	-1.72091	0.00256082	0.0205448	0.0146701	2096	tags=56%, list=25%, signal=42%	Sjc_0000009/Sjc_0000764/Sjc_0002190/Sjc_0003380/Sjc_0005207/Sjc_0000017/Sjc_0008889/Sjc_0007980/Sjc_0002999/Sjc_0000054/Sjc_0002191/Sjc_0006666/Sjc_0003555/Sjc_0006547/Sjc_0001853/Sjc_0004979/Sjc_0000169/Sjc_0003556/Sjc_0000170
GO:0043050	pharyngeal pumping	34	-0.60235	-1.70457	0.00256082	0.0205448	0.0146701	1874	tags=47%, list=22%, signal=37%	Sjc_0002417/Sjc_0008889/Sjc_0007980/Sjc_0007002/Sjc_0009031/Sjc_0009644/Sjc_0001853/Sjc_0006368/Sjc_0007607/Sjc_0000169/Sjc_0002356/Sjc_0001590/Sjc_0008133/Sjc_0005590/Sjc_0000170/Sjc_0009751
GO:0060291	long-term synaptic potentiation	34	-0.607301	-1.71858	0.00256082	0.0205448	0.0146701	2188	tags=59%, list=26%, signal=44%	Sjc_0006652/Sjc_0009232/Sjc_0001398/Sjc_0002623/Sjc_0006354/Sjc_0006170/Sjc_0007287/Sjc_0007768/Sjc_0001396/Sjc_0001525/Sjc_0003470/Sjc_0009336/Sjc_0006653/Sjc_0002621/Sjc_0000937/Sjc_0002468/Sjc_0002622/Sjc_0007275/Sjc_0009087/Sjc_0007274
GO:1901343	negative regulation of vasculature development	34	-0.606294	-1.71573	0.00256082	0.0205448	0.0146701	1542	tags=47%, list=18%, signal=39%	Sjc_0006880/Sjc_0007287/Sjc_0003867/Sjc_0000014/Sjc_0009335/Sjc_0005306/Sjc_0006881/Sjc_0005806/Sjc_0004628/Sjc_0004420/Sjc_0000718/Sjc_0005402/Sjc_0006882/Sjc_0005403/Sjc_0003769/Sjc_0004419
GO:1902667	regulation of axon guidance	34	-0.605766	-1.71424	0.00256082	0.0205448	0.0146701	1667	tags=41%, list=20%, signal=33%	Sjc_0006945/Sjc_0008682/Sjc_0005960/Sjc_0001440/Sjc_0006445/Sjc_0000718/Sjc_0003924/Sjc_0009273/Sjc_0002799/Sjc_0008398/Sjc_0008681/Sjc_0005479/Sjc_0006632/Sjc_0005480
GO:0010717	regulation of epithelial to mesenchymal transition	30	-0.615727	-1.70852	0.0025641	0.0205448	0.0146701	1422	tags=37%, list=17%, signal=31%	Sjc_0002339/Sjc_0004530/Sjc_0004420/Sjc_0004813/Sjc_0006075/Sjc_0005187/Sjc_0001025/Sjc_0002069/Sjc_0001890/Sjc_0004419/Sjc_0000860
GO:0019229	regulation of vasoconstriction	30	-0.602179	-1.67092	0.0025641	0.0205448	0.0146701	2193	tags=50%, list=26%, signal=37%	Sjc_0005072/Sjc_0003305/Sjc_0004339/Sjc_0003380/Sjc_0002671/Sjc_0005547/Sjc_0002672/Sjc_0008959/Sjc_0008960/Sjc_0009704/Sjc_0006136/Sjc_0004026/Sjc_0008961/Sjc_0008962/Sjc_0009705
GO:0038034	signal transduction in absence of ligand	30	-0.607107	-1.6846	0.0025641	0.0205448	0.0146701	392	tags=30%, list=5%, signal=29%	Sjc_0008959/Sjc_0007287/Sjc_0008960/Sjc_0009704/Sjc_0008046/Sjc_0008961/Sjc_0002680/Sjc_0008962/Sjc_0009705
GO:0097192	extrinsic apoptotic signaling pathway in absence of ligand	30	-0.607107	-1.6846	0.0025641	0.0205448	0.0146701	392	tags=30%, list=5%, signal=29%	Sjc_0008959/Sjc_0007287/Sjc_0008960/Sjc_0009704/Sjc_0008046/Sjc_0008961/Sjc_0002680/Sjc_0008962/Sjc_0009705
GO:0042067	establishment of ommatidial planar polarity	35	-0.606055	-1.7186	0.002574	0.0205448	0.0146701	2109	tags=49%, list=25%, signal=37%	Sjc_0003738/Sjc_0003768/Sjc_0003305/Sjc_0000982/Sjc_0008959/Sjc_0008807/Sjc_0005713/Sjc_0006762/Sjc_0001440/Sjc_0008960/Sjc_0007469/Sjc_0006207/Sjc_0009704/Sjc_0003769/Sjc_0008961/Sjc_0008962/Sjc_0009705
GO:0008625	extrinsic apoptotic signaling pathway via death domain receptors	27	-0.606745	-1.67099	0.00257732	0.0205448	0.0146701	2097	tags=56%, list=25%, signal=42%	Sjc_0003768/Sjc_0007224/Sjc_0002149/Sjc_0007287/Sjc_0004530/Sjc_0007214/Sjc_0004936/Sjc_0006666/Sjc_0004420/Sjc_0006213/Sjc_0002150/Sjc_0003816/Sjc_0006075/Sjc_0003769/Sjc_0004419
GO:0014037	Schwann cell differentiation	27	-0.595332	-1.63955	0.00257732	0.0205448	0.0146701	1587	tags=48%, list=19%, signal=39%	Sjc_0007203/Sjc_0007550/Sjc_0007982/Sjc_0003305/Sjc_0008959/Sjc_0007287/Sjc_0008960/Sjc_0009095/Sjc_0009704/Sjc_0005187/Sjc_0008961/Sjc_0008962/Sjc_0009705
GO:0015800	acidic amino acid transport	27	-0.604399	-1.66453	0.00257732	0.0205448	0.0146701	1923	tags=52%, list=23%, signal=40%	Sjc_0008441/Sjc_0002417/Sjc_0007287/Sjc_0007768/Sjc_0009031/Sjc_0003666/Sjc_0008442/Sjc_0003470/Sjc_0008362/Sjc_0001590/Sjc_0005238/Sjc_0009293/Sjc_0007976/Sjc_0007977
GO:0014910	regulation of smooth muscle cell migration	28	-0.612534	-1.68606	0.00259067	0.0205819	0.0146967	1990	tags=50%, list=23%, signal=38%	Sjc_0002623/Sjc_0003380/Sjc_0005207/Sjc_0006124/Sjc_0007768/Sjc_0004816/Sjc_0009102/Sjc_0003666/Sjc_0009104/Sjc_0008362/Sjc_0002621/Sjc_0002622/Sjc_0005479/Sjc_0005480
GO:0031987	locomotion involved in locomotory behavior	28	-0.611033	-1.68193	0.00259067	0.0205819	0.0146967	1572	tags=43%, list=18%, signal=35%	Sjc_0002191/Sjc_0006921/Sjc_0000327/Sjc_0009644/Sjc_0009336/Sjc_0007607/Sjc_0001009/Sjc_0002356/Sjc_0000937/Sjc_0008133/Sjc_0001008/Sjc_0009751
GO:0001755	neural crest cell migration	23	-0.629486	-1.677	0.0026178	0.0207532	0.0148189	392	tags=26%, list=5%, signal=25%	Sjc_0008960/Sjc_0009704/Sjc_0008961/Sjc_0008962/Sjc_0009705/Sjc_0000860
GO:0071276	cellular response to cadmium ion	25	-0.625062	-1.68488	0.00262812	0.0207532	0.0148189	1714	tags=40%, list=20%, signal=32%	Sjc_0002149/Sjc_0008959/Sjc_0005772/Sjc_0008960/Sjc_0002150/Sjc_0003816/Sjc_0009704/Sjc_0008961/Sjc_0008962/Sjc_0009705
GO:0001885	endothelial cell development	24	-0.626233	-1.67754	0.00263852	0.0207532	0.0148189	2419	tags=54%, list=28%, signal=39%	Sjc_0002077/Sjc_0004104/Sjc_0003768/Sjc_0007980/Sjc_0004636/Sjc_0004680/Sjc_0003003/Sjc_0008807/Sjc_0006129/Sjc_0008127/Sjc_0002656/Sjc_0003769/Sjc_0002655
GO:0030901	midbrain development	24	-0.62946	-1.68619	0.00263852	0.0207532	0.0148189	1705	tags=54%, list=20%, signal=43%	Sjc_0005266/Sjc_0006945/Sjc_0004530/Sjc_0006992/Sjc_0006445/Sjc_0009316/Sjc_0008932/Sjc_0000041/Sjc_0006075/Sjc_0006634/Sjc_0000042/Sjc_0008405/Sjc_0005497
GO:0045124	regulation of bone resorption	24	-0.624516	-1.67294	0.00263852	0.0207532	0.0148189	1668	tags=38%, list=20%, signal=30%	Sjc_0003512/Sjc_0008959/Sjc_0007287/Sjc_0008960/Sjc_0007942/Sjc_0009704/Sjc_0008961/Sjc_0008962/Sjc_0009705
GO:0050885	neuromuscular process controlling balance	24	-0.619245	-1.65882	0.00263852	0.0207532	0.0148189	1566	tags=42%, list=18%, signal=34%	Sjc_0007764/Sjc_0006235/Sjc_0007447/Sjc_0008243/Sjc_0000312/Sjc_0000107/Sjc_0003470/Sjc_0006237/Sjc_0001590/Sjc_0000313
GO:0016318	ommatidial rotation	21	-0.665622	-1.72969	0.00269906	0.0210892	0.0150588	1587	tags=43%, list=19%, signal=35%	Sjc_0008959/Sjc_0008807/Sjc_0005713/Sjc_0001440/Sjc_0008960/Sjc_0009704/Sjc_0008961/Sjc_0008962/Sjc_0009705
GO:0019226	transmission of nerve impulse	21	-0.668084	-1.73609	0.00269906	0.0210892	0.0150588	536	tags=43%, list=6%, signal=40%	Sjc_0009644/Sjc_0002356/Sjc_0000406/Sjc_0000751/Sjc_0008398/Sjc_0008133/Sjc_0006136/Sjc_0009298/Sjc_0009751
GO:0021545	cranial nerve development	21	-0.665195	-1.72858	0.00269906	0.0210892	0.0150588	1148	tags=38%, list=13%, signal=33%	Sjc_0005045/Sjc_0008960/Sjc_0009704/Sjc_0006136/Sjc_0008961/Sjc_0008962/Sjc_0009705/Sjc_0000860
GO:0060415	muscle tissue morphogenesis	21	-0.662319	-1.72111	0.00269906	0.0210892	0.0150588	1190	tags=43%, list=14%, signal=37%	Sjc_0001877/Sjc_0006445/Sjc_0001878/Sjc_0006368/Sjc_0009040/Sjc_0005097/Sjc_0006634/Sjc_0002069/Sjc_0000860
GO:0006837	serotonin transport	19	-0.675669	-1.72089	0.0027137	0.0211339	0.0150908	776	tags=53%, list=9%, signal=48%	Sjc_0007089/Sjc_0004793/Sjc_0007942/Sjc_0001525/Sjc_0007607/Sjc_0005944/Sjc_0009169/Sjc_0007275/Sjc_0004493/Sjc_0007274
GO:1900274	regulation of phospholipase C activity	19	-0.672512	-1.71285	0.0027137	0.0211339	0.0150908	1060	tags=37%, list=12%, signal=32%	Sjc_0008959/Sjc_0004628/Sjc_0008960/Sjc_0009704/Sjc_0008961/Sjc_0008962/Sjc_0009705
GO:0051968	positive regulation of synaptic transmission, glutamatergic	20	-0.665371	-1.70288	0.00273224	0.0212433	0.0151689	971	tags=50%, list=11%, signal=44%	Sjc_0003305/Sjc_0002623/Sjc_0008959/Sjc_0008960/Sjc_0002621/Sjc_0009704/Sjc_0002622/Sjc_0008961/Sjc_0008962/Sjc_0009705
GO:0010749	regulation of nitric oxide mediated signal transduction	15	-0.704878	-1.70587	0.00277778	0.0212733	0.0151903	1587	tags=53%, list=19%, signal=43%	Sjc_0008959/Sjc_0006235/Sjc_0008960/Sjc_0006237/Sjc_0009704/Sjc_0008961/Sjc_0008962/Sjc_0009705
GO:0016330	second mitotic wave involved in compound eye morphogenesis	15	-0.706653	-1.71017	0.00277778	0.0212733	0.0151903	2109	tags=67%, list=25%, signal=50%	Sjc_0003738/Sjc_0003305/Sjc_0008959/Sjc_0006606/Sjc_0008807/Sjc_0008960/Sjc_0009704/Sjc_0008961/Sjc_0008962/Sjc_0009705
GO:0032430	positive regulation of phospholipase A2 activity	15	-0.706448	-1.70967	0.00277778	0.0212733	0.0151903	971	tags=40%, list=11%, signal=36%	Sjc_0008959/Sjc_0008960/Sjc_0009704/Sjc_0008961/Sjc_0008962/Sjc_0009705
GO:0040036	regulation of fibroblast growth factor receptor signaling pathway	15	-0.703721	-1.70307	0.00277778	0.0212733	0.0151903	1323	tags=47%, list=16%, signal=39%	Sjc_0004168/Sjc_0000495/Sjc_0006445/Sjc_0000718/Sjc_0001928/Sjc_0005989/Sjc_0006634
GO:0048521	negative regulation of behavior	15	-0.717062	-1.73536	0.00277778	0.0212733	0.0151903	862	tags=53%, list=10%, signal=48%	Sjc_0006200/Sjc_0001525/Sjc_0009336/Sjc_0007607/Sjc_0001590/Sjc_0000937/Sjc_0007275/Sjc_0007274
GO:1901021	positive regulation of calcium ion transmembrane transporter activity	15	-0.702697	-1.7006	0.00277778	0.0212733	0.0151903	1326	tags=40%, list=16%, signal=34%	Sjc_0005455/Sjc_0001877/Sjc_0008804/Sjc_0001878/Sjc_0005884/Sjc_0005456
GO:2000050	regulation of non-canonical Wnt signaling pathway	15	-0.709515	-1.71709	0.00277778	0.0212733	0.0151903	2361	tags=93%, list=28%, signal=68%	Sjc_0007320/Sjc_0003882/Sjc_0001281/Sjc_0002897/Sjc_0003768/Sjc_0006921/Sjc_0004530/Sjc_0006445/Sjc_0003532/Sjc_0006075/Sjc_0008589/Sjc_0003769/Sjc_0008590/Sjc_0003531
GO:0003170	heart valve development	16	-0.711696	-1.74152	0.00278552	0.0212733	0.0151903	1296	tags=50%, list=15%, signal=42%	Sjc_0005306/Sjc_0001928/Sjc_0006129/Sjc_0005989/Sjc_0005479/Sjc_0006632/Sjc_0005480/Sjc_0002069
GO:0007202	activation of phospholipase C activity	16	-0.71668	-1.75372	0.00278552	0.0212733	0.0151903	1060	tags=44%, list=12%, signal=38%	Sjc_0008959/Sjc_0004628/Sjc_0008960/Sjc_0009704/Sjc_0008961/Sjc_0008962/Sjc_0009705
GO:0016339	calcium-dependent cell-cell adhesion via plasma membrane cell adhesion molecules	16	-0.714601	-1.74863	0.00278552	0.0212733	0.0151903	2136	tags=81%, list=25%, signal=61%	Sjc_0006048/Sjc_0002434/Sjc_0007490/Sjc_0003342/Sjc_0003995/Sjc_0001440/Sjc_0006447/Sjc_0007489/Sjc_0006545/Sjc_0008398/Sjc_0006546/Sjc_0002167/Sjc_0004756
GO:0070459	prolactin secretion	16	-0.715845	-1.75167	0.00278552	0.0212733	0.0151903	971	tags=62%, list=11%, signal=55%	Sjc_0003305/Sjc_0003380/Sjc_0008959/Sjc_0008960/Sjc_0009336/Sjc_0009704/Sjc_0000937/Sjc_0008961/Sjc_0008962/Sjc_0009705
GO:0003179	heart valve morphogenesis	13	-0.736217	-1.72645	0.00282087	0.0213709	0.01526	1296	tags=54%, list=15%, signal=46%	Sjc_0005306/Sjc_0001928/Sjc_0005989/Sjc_0005479/Sjc_0006632/Sjc_0005480/Sjc_0002069
GO:0033083	regulation of immature T cell proliferation	13	-0.728756	-1.70896	0.00282087	0.0213709	0.01526	971	tags=54%, list=11%, signal=48%	Sjc_0003305/Sjc_0008959/Sjc_0008960/Sjc_0009704/Sjc_0008961/Sjc_0008962/Sjc_0009705
GO:0033084	regulation of immature T cell proliferation in thymus	13	-0.728756	-1.70896	0.00282087	0.0213709	0.01526	971	tags=54%, list=11%, signal=48%	Sjc_0003305/Sjc_0008959/Sjc_0008960/Sjc_0009704/Sjc_0008961/Sjc_0008962/Sjc_0009705
GO:1900019	regulation of protein kinase C activity	13	-0.740361	-1.73617	0.00282087	0.0213709	0.01526	1000	tags=54%, list=12%, signal=48%	Sjc_0008959/Sjc_0006445/Sjc_0008960/Sjc_0009704/Sjc_0008961/Sjc_0008962/Sjc_0009705
GO:1900020	positive regulation of protein kinase C activity	13	-0.740361	-1.73617	0.00282087	0.0213709	0.01526	1000	tags=54%, list=12%, signal=48%	Sjc_0008959/Sjc_0006445/Sjc_0008960/Sjc_0009704/Sjc_0008961/Sjc_0008962/Sjc_0009705
GO:0007157	heterophilic cell-cell adhesion via plasma membrane cell adhesion molecules	11	-0.7874	-1.78208	0.00289017	0.0217222	0.0155108	785	tags=55%, list=9%, signal=50%	Sjc_0007469/Sjc_0009204/Sjc_0006207/Sjc_0009206/Sjc_0008398/Sjc_0009205
GO:0086014	atrial cardiac muscle cell action potential	11	-0.788541	-1.78466	0.00289017	0.0217222	0.0155108	1190	tags=64%, list=14%, signal=55%	Sjc_0001877/Sjc_0008804/Sjc_0001878/Sjc_0006136/Sjc_0005809/Sjc_0000256/Sjc_0005810
GO:0086026	atrial cardiac muscle cell to AV node cell signaling	11	-0.788541	-1.78466	0.00289017	0.0217222	0.0155108	1190	tags=64%, list=14%, signal=55%	Sjc_0001877/Sjc_0008804/Sjc_0001878/Sjc_0006136/Sjc_0005809/Sjc_0000256/Sjc_0005810
GO:0086066	atrial cardiac muscle cell to AV node cell communication	11	-0.788541	-1.78466	0.00289017	0.0217222	0.0155108	1190	tags=64%, list=14%, signal=55%	Sjc_0001877/Sjc_0008804/Sjc_0001878/Sjc_0006136/Sjc_0005809/Sjc_0000256/Sjc_0005810
GO:0099068	postsynapse assembly	11	-0.769071	-1.7406	0.00289017	0.0217222	0.0155108	1623	tags=82%, list=19%, signal=66%	Sjc_0004636/Sjc_0006963/Sjc_0004980/Sjc_0006445/Sjc_0003532/Sjc_0008127/Sjc_0008589/Sjc_0008590/Sjc_0003531
GO:0034220	ion transmembrane transport	404	-0.381164	-1.41011	0.0031348	0.0235234	0.016797	1730	tags=25%, list=20%, signal=21%	Sjc_0005013/Sjc_0009770/Sjc_0006556/Sjc_0003512/Sjc_0007319/Sjc_0007089/Sjc_0002676/Sjc_0002672/Sjc_0002999/Sjc_0002701/Sjc_0001396/Sjc_0003591/Sjc_0006235/Sjc_0005960/Sjc_0004793/Sjc_0005515/Sjc_0002382/Sjc_0004725/Sjc_0005455/Sjc_0000580/Sjc_0005932/Sjc_0008710/Sjc_0001877/Sjc_0003555/Sjc_0001843/Sjc_0004789/Sjc_0008804/Sjc_0009119/Sjc_0007486/Sjc_0009436/Sjc_0009120/Sjc_0009121/Sjc_0009644/Sjc…
GO:0002064	epithelial cell development	264	-0.385918	-1.39713	0.00323276	0.0242201	0.0172945	1378	tags=22%, list=16%, signal=19%	Sjc_0008357/Sjc_0004680/Sjc_0005455/Sjc_0004980/Sjc_0001069/Sjc_0007968/Sjc_0003003/Sjc_0008807/Sjc_0006814/Sjc_0004224/Sjc_0005045/Sjc_0001604/Sjc_0004225/Sjc_0009119/Sjc_0005615/Sjc_0009120/Sjc_0009121/Sjc_0004307/Sjc_0001440/Sjc_0006445/Sjc_0004226/Sjc_0004813/Sjc_0008960/Sjc_0009118/Sjc_0009316/Sjc_0009342/Sjc_0002541/Sjc_0009095/Sjc_0007469/Sjc_0006129/Sjc_0003722/Sjc_0004529/Sjc_0008127/Sjc…
GO:0043408	regulation of MAPK cascade	254	-0.388478	-1.40516	0.00324675	0.0242865	0.0173419	2130	tags=28%, list=25%, signal=22%	Sjc_0002784/Sjc_0005358/Sjc_0003768/Sjc_0003654/Sjc_0003305/Sjc_0002623/Sjc_0004339/Sjc_0005207/Sjc_0000200/Sjc_0004024/Sjc_0000043/Sjc_0007224/Sjc_0009123/Sjc_0008645/Sjc_0003073/Sjc_0006354/Sjc_0006846/Sjc_0002149/Sjc_0003512/Sjc_0006945/Sjc_0000173/Sjc_0008959/Sjc_0001852/Sjc_0007287/Sjc_0007768/Sjc_0000014/Sjc_0002339/Sjc_0004530/Sjc_0004680/Sjc_0003704/Sjc_0004168/Sjc_0004980/Sjc_0006666/Sjc…
GO:0034330	cell junction organization	171	-0.415701	-1.46096	0.00339751	0.0253741	0.0181185	2861	tags=46%, list=34%, signal=31%	Sjc_0003982/Sjc_0001318/Sjc_0007670/Sjc_0000245/Sjc_0008875/Sjc_0003719/Sjc_0002424/Sjc_0004119/Sjc_0003418/Sjc_0008557/Sjc_0006514/Sjc_0000201/Sjc_0003038/Sjc_0009187/Sjc_0002164/Sjc_0002077/Sjc_0005361/Sjc_0007478/Sjc_0007320/Sjc_0005006/Sjc_0000867/Sjc_0008730/Sjc_0007780/Sjc_0000404/Sjc_0005358/Sjc_0006979/Sjc_0003768/Sjc_0002623/Sjc_0000982/Sjc_0000043/Sjc_0003401/Sjc_0002707/Sjc_0007980/Sjc…
GO:1903532	positive regulation of secretion by cell	144	-0.440849	-1.52994	0.00340909	0.0254205	0.0181517	2778	tags=40%, list=33%, signal=28%	Sjc_0008172/Sjc_0004888/Sjc_0009167/Sjc_0003038/Sjc_0005553/Sjc_0001426/Sjc_0001546/Sjc_0002383/Sjc_0004809/Sjc_0007215/Sjc_0002660/Sjc_0005361/Sjc_0007320/Sjc_0006808/Sjc_0002234/Sjc_0003882/Sjc_0009232/Sjc_0004352/Sjc_0005358/Sjc_0008801/Sjc_0003305/Sjc_0004334/Sjc_0003380/Sjc_0002417/Sjc_0003512/Sjc_0008959/Sjc_0002191/Sjc_0000014/Sjc_0002606/Sjc_0004793/Sjc_0009031/Sjc_0006561/Sjc_0006666/Sjc…
GO:0031098	stress-activated protein kinase signaling cascade	159	-0.422539	-1.4717	0.00341686	0.0254384	0.0181644	2109	tags=31%, list=25%, signal=24%	Sjc_0003738/Sjc_0005358/Sjc_0006661/Sjc_0003654/Sjc_0003305/Sjc_0002623/Sjc_0000982/Sjc_0004339/Sjc_0000200/Sjc_0004024/Sjc_0007224/Sjc_0009123/Sjc_0008645/Sjc_0002149/Sjc_0008959/Sjc_0007768/Sjc_0002339/Sjc_0004530/Sjc_0004680/Sjc_0003704/Sjc_0004980/Sjc_0006659/Sjc_0008807/Sjc_0004945/Sjc_0008812/Sjc_0006172/Sjc_0000180/Sjc_0006445/Sjc_0004420/Sjc_0008960/Sjc_0007418/Sjc_0002150/Sjc_0000044/Sjc…
GO:0032147	activation of protein kinase activity	134	-0.435859	-1.50003	0.00344828	0.025632	0.0183027	2738	tags=46%, list=32%, signal=32%	Sjc_0002148/Sjc_0001739/Sjc_0008620/Sjc_0002011/Sjc_0001546/Sjc_0002383/Sjc_0003074/Sjc_0009213/Sjc_0007215/Sjc_0008711/Sjc_0001792/Sjc_0007320/Sjc_0003606/Sjc_0002666/Sjc_0007175/Sjc_0009026/Sjc_0003882/Sjc_0005552/Sjc_0009042/Sjc_0003654/Sjc_0003305/Sjc_0002623/Sjc_0005747/Sjc_0004339/Sjc_0004024/Sjc_0007224/Sjc_0009123/Sjc_0003073/Sjc_0007174/Sjc_0004128/Sjc_0002149/Sjc_0005823/Sjc_0000054/Sjc…
GO:0045216	cell-cell junction organization	130	-0.44726	-1.53385	0.0034642	0.02571	0.0183584	2817	tags=48%, list=33%, signal=33%	Sjc_0007670/Sjc_0008875/Sjc_0003719/Sjc_0002424/Sjc_0004119/Sjc_0003418/Sjc_0008557/Sjc_0006514/Sjc_0000201/Sjc_0003038/Sjc_0009187/Sjc_0002077/Sjc_0005361/Sjc_0007478/Sjc_0005006/Sjc_0000867/Sjc_0008730/Sjc_0007780/Sjc_0000404/Sjc_0005358/Sjc_0006979/Sjc_0003768/Sjc_0002623/Sjc_0000982/Sjc_0000043/Sjc_0003401/Sjc_0007980/Sjc_0003779/Sjc_0000527/Sjc_0008558/Sjc_0003512/Sjc_0008876/Sjc_0004636/Sjc…
GO:0050673	epithelial cell proliferation	126	-0.45459	-1.55328	0.00347625	0.025759	0.0183934	2350	tags=40%, list=28%, signal=29%	Sjc_0006808/Sjc_0002666/Sjc_0009026/Sjc_0004712/Sjc_0004104/Sjc_0003882/Sjc_0008730/Sjc_0008090/Sjc_0003305/Sjc_0005044/Sjc_0004339/Sjc_0003380/Sjc_0005207/Sjc_0000043/Sjc_0007224/Sjc_0008160/Sjc_0009123/Sjc_0003976/Sjc_0003512/Sjc_0008959/Sjc_0007287/Sjc_0006921/Sjc_0004530/Sjc_0003704/Sjc_0003003/Sjc_0006762/Sjc_0005045/Sjc_0006445/Sjc_0004420/Sjc_0006796/Sjc_0008960/Sjc_0009133/Sjc_0009316/Sjc…
GO:0045471	response to ethanol	111	-0.45579	-1.53309	0.00349243	0.0258385	0.0184502	694	tags=17%, list=8%, signal=16%	Sjc_0003470/Sjc_0009336/Sjc_0002621/Sjc_0004998/Sjc_0006904/Sjc_0002356/Sjc_0009704/Sjc_0000937/Sjc_0008398/Sjc_0008133/Sjc_0004155/Sjc_0002622/Sjc_0001025/Sjc_0004117/Sjc_0008961/Sjc_0008962/Sjc_0004118/Sjc_0009705/Sjc_0009751
GO:0018991	oviposition	99	-0.461216	-1.52177	0.00350058	0.0258584	0.0184644	2390	tags=37%, list=28%, signal=27%	Sjc_0008378/Sjc_0006808/Sjc_0003882/Sjc_0003717/Sjc_0009232/Sjc_0003654/Sjc_0000420/Sjc_0002834/Sjc_0007429/Sjc_0004024/Sjc_0002671/Sjc_0003773/Sjc_0007980/Sjc_0002672/Sjc_0000054/Sjc_0002191/Sjc_0008682/Sjc_0002382/Sjc_0000580/Sjc_0006666/Sjc_0007486/Sjc_0005002/Sjc_0006129/Sjc_0006368/Sjc_0009359/Sjc_0006510/Sjc_0007607/Sjc_0002799/Sjc_0006779/Sjc_0004342/Sjc_0009693/Sjc_0008379/Sjc_0008681/Sjc…
GO:0009612	response to mechanical stimulus	101	-0.466646	-1.54381	0.003517	0.0259392	0.0185221	2444	tags=44%, list=29%, signal=31%	Sjc_0009188/Sjc_0009189/Sjc_0007320/Sjc_0005815/Sjc_0004523/Sjc_0007163/Sjc_0007780/Sjc_0006652/Sjc_0002665/Sjc_0001398/Sjc_0002623/Sjc_0003380/Sjc_0003779/Sjc_0006170/Sjc_0002449/Sjc_0003512/Sjc_0002701/Sjc_0002191/Sjc_0001804/Sjc_0001396/Sjc_0000014/Sjc_0006235/Sjc_0001877/Sjc_0005806/Sjc_0000621/Sjc_0009457/Sjc_0001878/Sjc_0006129/Sjc_0001525/Sjc_0000465/Sjc_0003470/Sjc_0009336/Sjc_0006653/Sjc…
GO:0007204	positive regulation of cytosolic calcium ion concentration	67	-0.521612	-1.64554	0.00361882	0.0266487	0.0190286	2361	tags=49%, list=28%, signal=36%	Sjc_0007320/Sjc_0004447/Sjc_0006972/Sjc_0005815/Sjc_0005072/Sjc_0001398/Sjc_0008265/Sjc_0002623/Sjc_0003380/Sjc_0006623/Sjc_0002676/Sjc_0001396/Sjc_0000014/Sjc_0006235/Sjc_0005960/Sjc_0006992/Sjc_0001877/Sjc_0005806/Sjc_0008804/Sjc_0006445/Sjc_0001878/Sjc_0003666/Sjc_0006200/Sjc_0006927/Sjc_0001928/Sjc_0003470/Sjc_0009336/Sjc_0006237/Sjc_0008362/Sjc_0002621/Sjc_0001653/Sjc_0000937/Sjc_0002622
GO:0018958	phenol-containing compound metabolic process	65	-0.517528	-1.62619	0.00363196	0.0267039	0.0190681	1961	tags=40%, list=23%, signal=31%	Sjc_0003380/Sjc_0006623/Sjc_0005897/Sjc_0006124/Sjc_0004278/Sjc_0006754/Sjc_0006235/Sjc_0006606/Sjc_0004793/Sjc_0009243/Sjc_0006445/Sjc_0001928/Sjc_0003470/Sjc_0009336/Sjc_0005944/Sjc_0006237/Sjc_0001187/Sjc_0000041/Sjc_0009169/Sjc_0000937/Sjc_0008398/Sjc_0004155/Sjc_0000042/Sjc_0004493/Sjc_0000814/Sjc_0004279
GO:0007272	ensheathment of neurons	59	-0.522731	-1.61286	0.003663	0.0268401	0.0191653	2182	tags=41%, list=26%, signal=30%	Sjc_0007724/Sjc_0005286/Sjc_0007982/Sjc_0003794/Sjc_0000404/Sjc_0003305/Sjc_0001398/Sjc_0004553/Sjc_0003401/Sjc_0007980/Sjc_0005852/Sjc_0008959/Sjc_0007287/Sjc_0001396/Sjc_0008960/Sjc_0003795/Sjc_0009095/Sjc_0009704/Sjc_0008398/Sjc_0005187/Sjc_0001890/Sjc_0008961/Sjc_0008962/Sjc_0009705
GO:0008366	axon ensheathment	59	-0.522731	-1.61286	0.003663	0.0268401	0.0191653	2182	tags=41%, list=26%, signal=30%	Sjc_0007724/Sjc_0005286/Sjc_0007982/Sjc_0003794/Sjc_0000404/Sjc_0003305/Sjc_0001398/Sjc_0004553/Sjc_0003401/Sjc_0007980/Sjc_0005852/Sjc_0008959/Sjc_0007287/Sjc_0001396/Sjc_0008960/Sjc_0003795/Sjc_0009095/Sjc_0009704/Sjc_0008398/Sjc_0005187/Sjc_0001890/Sjc_0008961/Sjc_0008962/Sjc_0009705
GO:0006941	striated muscle contraction	56	-0.536921	-1.64645	0.00366748	0.0268401	0.0191653	1617	tags=43%, list=19%, signal=35%	Sjc_0005006/Sjc_0007780/Sjc_0005072/Sjc_0001398/Sjc_0002671/Sjc_0002672/Sjc_0002999/Sjc_0001396/Sjc_0004743/Sjc_0005455/Sjc_0002730/Sjc_0001877/Sjc_0008804/Sjc_0001878/Sjc_0001853/Sjc_0006368/Sjc_0005238/Sjc_0005097/Sjc_0009293/Sjc_0005456/Sjc_0006136/Sjc_0005809/Sjc_0000256/Sjc_0005810
GO:0048660	regulation of smooth muscle cell proliferation	55	-0.539138	-1.64442	0.00369004	0.0268641	0.0191825	2082	tags=36%, list=24%, signal=28%	Sjc_0003654/Sjc_0003305/Sjc_0002623/Sjc_0003380/Sjc_0005207/Sjc_0003512/Sjc_0008959/Sjc_0007768/Sjc_0003867/Sjc_0009243/Sjc_0008960/Sjc_0003666/Sjc_0008362/Sjc_0002621/Sjc_0004394/Sjc_0009704/Sjc_0002622/Sjc_0008961/Sjc_0008962/Sjc_0009705
GO:0060402	calcium ion transport into cytosol	49	-0.55737	-1.67501	0.00369004	0.0268641	0.0191825	2361	tags=51%, list=28%, signal=37%	Sjc_0007320/Sjc_0004447/Sjc_0005815/Sjc_0005072/Sjc_0001398/Sjc_0008265/Sjc_0002623/Sjc_0006623/Sjc_0002676/Sjc_0001396/Sjc_0006235/Sjc_0005960/Sjc_0001877/Sjc_0008804/Sjc_0006445/Sjc_0001878/Sjc_0006200/Sjc_0006927/Sjc_0003470/Sjc_0009336/Sjc_0006237/Sjc_0002621/Sjc_0001653/Sjc_0000937/Sjc_0002622
GO:0022404	molting cycle process	52	-0.535108	-1.61348	0.00369458	0.0268641	0.0191825	2143	tags=44%, list=25%, signal=33%	Sjc_0002665/Sjc_0003738/Sjc_0003654/Sjc_0007949/Sjc_0003305/Sjc_0000043/Sjc_0008959/Sjc_0002701/Sjc_0007287/Sjc_0006754/Sjc_0000438/Sjc_0006445/Sjc_0008960/Sjc_0006200/Sjc_0007693/Sjc_0009040/Sjc_0000041/Sjc_0009704/Sjc_0000042/Sjc_0000814/Sjc_0008961/Sjc_0008962/Sjc_0009705
GO:0042552	myelination	52	-0.544072	-1.64051	0.00369458	0.0268641	0.0191825	2182	tags=42%, list=26%, signal=32%	Sjc_0007724/Sjc_0005286/Sjc_0007982/Sjc_0003794/Sjc_0003305/Sjc_0001398/Sjc_0004553/Sjc_0003401/Sjc_0005852/Sjc_0008959/Sjc_0007287/Sjc_0001396/Sjc_0008960/Sjc_0003795/Sjc_0009095/Sjc_0009704/Sjc_0008398/Sjc_0005187/Sjc_0001890/Sjc_0008961/Sjc_0008962/Sjc_0009705
GO:0048149	behavioral response to ethanol	47	-0.564405	-1.68632	0.00369914	0.0268641	0.0191825	2068	tags=43%, list=24%, signal=32%	Sjc_0006808/Sjc_0005006/Sjc_0003305/Sjc_0002376/Sjc_0005747/Sjc_0002676/Sjc_0000985/Sjc_0008959/Sjc_0005772/Sjc_0006814/Sjc_0008960/Sjc_0009336/Sjc_0004998/Sjc_0006904/Sjc_0009704/Sjc_0000937/Sjc_0004155/Sjc_0008961/Sjc_0008962/Sjc_0009705
GO:0051937	catecholamine transport	31	-0.586475	-1.6406	0.00382653	0.0276551	0.0197473	2033	tags=52%, list=24%, signal=39%	Sjc_0002783/Sjc_0004908/Sjc_0002417/Sjc_0003512/Sjc_0007089/Sjc_0004793/Sjc_0009031/Sjc_0009336/Sjc_0007607/Sjc_0004907/Sjc_0008651/Sjc_0005238/Sjc_0009293/Sjc_0009169/Sjc_0000937/Sjc_0006136
GO:0010043	response to zinc ion	32	-0.583642	-1.64027	0.00383142	0.0276551	0.0197473	1382	tags=31%, list=16%, signal=26%	Sjc_0004793/Sjc_0005515/Sjc_0009644/Sjc_0003746/Sjc_0003470/Sjc_0002356/Sjc_0009169/Sjc_0008133/Sjc_0006203/Sjc_0009751
GO:0070849	response to epidermal growth factor	36	-0.587456	-1.67469	0.00383142	0.0276551	0.0197473	983	tags=28%, list=12%, signal=25%	Sjc_0004420/Sjc_0008960/Sjc_0009102/Sjc_0009104/Sjc_0000107/Sjc_0009704/Sjc_0004419/Sjc_0008961/Sjc_0008962/Sjc_0009705
GO:0071364	cellular response to epidermal growth factor stimulus	36	-0.587456	-1.67469	0.00383142	0.0276551	0.0197473	983	tags=28%, list=12%, signal=25%	Sjc_0004420/Sjc_0008960/Sjc_0009102/Sjc_0009104/Sjc_0000107/Sjc_0009704/Sjc_0004419/Sjc_0008961/Sjc_0008962/Sjc_0009705
GO:0006584	catecholamine metabolic process	35	-0.594774	-1.68661	0.003861	0.0276935	0.0197747	1452	tags=43%, list=17%, signal=36%	Sjc_0006754/Sjc_0004793/Sjc_0009243/Sjc_0001928/Sjc_0003470/Sjc_0009336/Sjc_0005944/Sjc_0001187/Sjc_0000041/Sjc_0009169/Sjc_0000937/Sjc_0000042/Sjc_0004493/Sjc_0000814/Sjc_0004279
GO:0009712	catechol-containing compound metabolic process	35	-0.594774	-1.68661	0.003861	0.0276935	0.0197747	1452	tags=43%, list=17%, signal=36%	Sjc_0006754/Sjc_0004793/Sjc_0009243/Sjc_0001928/Sjc_0003470/Sjc_0009336/Sjc_0005944/Sjc_0001187/Sjc_0000041/Sjc_0009169/Sjc_0000937/Sjc_0000042/Sjc_0004493/Sjc_0000814/Sjc_0004279
GO:1903035	negative regulation of response to wounding	35	-0.593765	-1.68375	0.003861	0.0276935	0.0197747	2359	tags=51%, list=28%, signal=37%	Sjc_0004447/Sjc_0006808/Sjc_0006652/Sjc_0003768/Sjc_0007949/Sjc_0007980/Sjc_0006170/Sjc_0005394/Sjc_0003666/Sjc_0000718/Sjc_0006653/Sjc_0008362/Sjc_0005447/Sjc_0002468/Sjc_0009298/Sjc_0003769/Sjc_0005445/Sjc_0005444
GO:0042129	regulation of T cell proliferation	29	-0.609296	-1.68626	0.00386598	0.0276935	0.0197747	971	tags=28%, list=11%, signal=25%	Sjc_0008960/Sjc_0008496/Sjc_0007942/Sjc_0009704/Sjc_0002543/Sjc_0008961/Sjc_0008962/Sjc_0009705
GO:1901019	regulation of calcium ion transmembrane transporter activity	27	-0.59023	-1.6255	0.00386598	0.0276935	0.0197747	1326	tags=33%, list=16%, signal=28%	Sjc_0005455/Sjc_0001877/Sjc_0008804/Sjc_0001878/Sjc_0005884/Sjc_0009336/Sjc_0000937/Sjc_0005456/Sjc_0007966
GO:0050999	regulation of nitric-oxide synthase activity	28	-0.594627	-1.63677	0.00388601	0.027753	0.0198172	2334	tags=54%, list=27%, signal=39%	Sjc_0005815/Sjc_0002336/Sjc_0003305/Sjc_0002623/Sjc_0008959/Sjc_0009265/Sjc_0006235/Sjc_0008960/Sjc_0006237/Sjc_0002621/Sjc_0009704/Sjc_0002622/Sjc_0008961/Sjc_0008962/Sjc_0009705
GO:0072080	nephron tubule development	28	-0.605026	-1.6654	0.00388601	0.027753	0.0198172	1159	tags=50%, list=14%, signal=43%	Sjc_0008730/Sjc_0005044/Sjc_0005207/Sjc_0003775/Sjc_0000669/Sjc_0005045/Sjc_0009316/Sjc_0000718/Sjc_0001928/Sjc_0002468/Sjc_0006634/Sjc_0006032/Sjc_0008532/Sjc_0002680
GO:0001954	positive regulation of cell-matrix adhesion	23	-0.626641	-1.66942	0.0039267	0.0280014	0.0199946	2361	tags=65%, list=28%, signal=47%	Sjc_0007320/Sjc_0007780/Sjc_0003768/Sjc_0002623/Sjc_0000014/Sjc_0003704/Sjc_0005806/Sjc_0004813/Sjc_0000718/Sjc_0002621/Sjc_0009040/Sjc_0006075/Sjc_0002622/Sjc_0005187/Sjc_0003769
GO:0030539	male genitalia development	25	-0.612759	-1.65172	0.00394218	0.0280274	0.0200131	392	tags=32%, list=5%, signal=31%	Sjc_0001215/Sjc_0008959/Sjc_0008960/Sjc_0009704/Sjc_0006032/Sjc_0008961/Sjc_0008962/Sjc_0009705
GO:0060193	positive regulation of lipase activity	25	-0.617429	-1.6643	0.00394218	0.0280274	0.0200131	1060	tags=28%, list=12%, signal=25%	Sjc_0008959/Sjc_0004628/Sjc_0008960/Sjc_0009704/Sjc_0008961/Sjc_0008962/Sjc_0009705
GO:0031290	retinal ganglion cell axon guidance	18	-0.673413	-1.70157	0.00407609	0.0288532	0.0206028	1017	tags=56%, list=12%, signal=49%	Sjc_0001215/Sjc_0003835/Sjc_0000180/Sjc_0001440/Sjc_0000044/Sjc_0008398/Sjc_0005479/Sjc_0006632/Sjc_0005480/Sjc_0000860
GO:0007419	ventral cord development	17	-0.699326	-1.73504	0.00414365	0.0288532	0.0206028	623	tags=47%, list=7%, signal=44%	Sjc_0006762/Sjc_0003184/Sjc_0005233/Sjc_0003645/Sjc_0003693/Sjc_0006632/Sjc_0002680/Sjc_0005497
GO:0007482	haltere development	17	-0.70274	-1.74351	0.00414365	0.0288532	0.0206028	1667	tags=53%, list=20%, signal=43%	Sjc_0006945/Sjc_0008959/Sjc_0007968/Sjc_0008960/Sjc_0000350/Sjc_0009704/Sjc_0008961/Sjc_0008962/Sjc_0009705
GO:0007526	larval somatic muscle development	17	-0.691245	-1.71499	0.00414365	0.0288532	0.0206028	366	tags=59%, list=4%, signal=56%	Sjc_0002396/Sjc_0008028/Sjc_0008378/Sjc_0001297/Sjc_0003773/Sjc_0009693/Sjc_0008379/Sjc_0005298/Sjc_0008381/Sjc_0002680
GO:0010863	positive regulation of phospholipase C activity	17	-0.691846	-1.71648	0.00414365	0.0288532	0.0206028	1060	tags=41%, list=12%, signal=36%	Sjc_0008959/Sjc_0004628/Sjc_0008960/Sjc_0009704/Sjc_0008961/Sjc_0008962/Sjc_0009705
GO:0032230	positive regulation of synaptic transmission, GABAergic	17	-0.679873	-1.68677	0.00414365	0.0288532	0.0206028	971	tags=53%, list=11%, signal=47%	Sjc_0003305/Sjc_0003380/Sjc_0008959/Sjc_0008960/Sjc_0004979/Sjc_0009704/Sjc_0008961/Sjc_0008962/Sjc_0009705
GO:0032429	regulation of phospholipase A2 activity	17	-0.690654	-1.71352	0.00414365	0.0288532	0.0206028	971	tags=35%, list=11%, signal=31%	Sjc_0008959/Sjc_0008960/Sjc_0009704/Sjc_0008961/Sjc_0008962/Sjc_0009705
GO:0035160	maintenance of epithelial integrity, open tracheal system	17	-0.685968	-1.7019	0.00414365	0.0288532	0.0206028	1763	tags=59%, list=21%, signal=47%	Sjc_0003305/Sjc_0000527/Sjc_0008959/Sjc_0004168/Sjc_0004628/Sjc_0008960/Sjc_0009704/Sjc_0008961/Sjc_0008962/Sjc_0009705
GO:0035216	haltere disc development	17	-0.70274	-1.74351	0.00414365	0.0288532	0.0206028	1667	tags=53%, list=20%, signal=43%	Sjc_0006945/Sjc_0008959/Sjc_0007968/Sjc_0008960/Sjc_0000350/Sjc_0009704/Sjc_0008961/Sjc_0008962/Sjc_0009705
GO:0042676	compound eye cone cell fate commitment	17	-0.685053	-1.69963	0.00414365	0.0288532	0.0206028	971	tags=35%, list=11%, signal=31%	Sjc_0008960/Sjc_0003645/Sjc_0009704/Sjc_0008961/Sjc_0008962/Sjc_0009705
GO:0045581	negative regulation of T cell differentiation	17	-0.702253	-1.7423	0.00414365	0.0288532	0.0206028	2068	tags=59%, list=24%, signal=45%	Sjc_0003305/Sjc_0005044/Sjc_0008959/Sjc_0005045/Sjc_0008960/Sjc_0000350/Sjc_0009704/Sjc_0008961/Sjc_0008962/Sjc_0009705
GO:0048485	sympathetic nervous system development	17	-0.702052	-1.7418	0.00414365	0.0288532	0.0206028	1587	tags=53%, list=19%, signal=43%	Sjc_0008959/Sjc_0007287/Sjc_0008960/Sjc_0001928/Sjc_0001187/Sjc_0009704/Sjc_0008961/Sjc_0008962/Sjc_0009705
GO:0060675	ureteric bud morphogenesis	17	-0.680868	-1.68924	0.00414365	0.0288532	0.0206028	1159	tags=41%, list=14%, signal=36%	Sjc_0000669/Sjc_0005045/Sjc_0009316/Sjc_0000718/Sjc_0001928/Sjc_0006634/Sjc_0002680
GO:0072171	mesonephric tubule morphogenesis	17	-0.680868	-1.68924	0.00414365	0.0288532	0.0206028	1159	tags=41%, list=14%, signal=36%	Sjc_0000669/Sjc_0005045/Sjc_0009316/Sjc_0000718/Sjc_0001928/Sjc_0006634/Sjc_0002680
GO:0051050	positive regulation of transport	388	-0.372763	-1.37931	0.00417537	0.0289475	0.0206701	2475	tags=31%, list=29%, signal=23%	Sjc_0007215/Sjc_0005054/Sjc_0002660/Sjc_0005146/Sjc_0003084/Sjc_0005361/Sjc_0000348/Sjc_0007478/Sjc_0007320/Sjc_0006972/Sjc_0006808/Sjc_0002234/Sjc_0005815/Sjc_0007926/Sjc_0007175/Sjc_0005006/Sjc_0004712/Sjc_0003882/Sjc_0004613/Sjc_0001184/Sjc_0007780/Sjc_0005072/Sjc_0009232/Sjc_0005286/Sjc_0004352/Sjc_0002583/Sjc_0005358/Sjc_0008801/Sjc_0003305/Sjc_0004334/Sjc_0005044/Sjc_0002623/Sjc_0004553/Sjc…
GO:0042554	superoxide anion generation	16	-0.709093	-1.73515	0.00417827	0.0289475	0.0206701	971	tags=44%, list=11%, signal=39%	Sjc_0008959/Sjc_0008960/Sjc_0007942/Sjc_0009704/Sjc_0008961/Sjc_0008962/Sjc_0009705
GO:0030855	epithelial cell differentiation	356	-0.380515	-1.40298	0.00419287	0.0289475	0.0206701	2361	tags=33%, list=28%, signal=25%	Sjc_0007320/Sjc_0006808/Sjc_0005815/Sjc_0009501/Sjc_0005006/Sjc_0004104/Sjc_0005791/Sjc_0003882/Sjc_0008730/Sjc_0003753/Sjc_0007780/Sjc_0006093/Sjc_0006048/Sjc_0003738/Sjc_0006979/Sjc_0003768/Sjc_0009042/Sjc_0001869/Sjc_0003305/Sjc_0005044/Sjc_0000982/Sjc_0004339/Sjc_0005207/Sjc_0001133/Sjc_0000043/Sjc_0001970/Sjc_0003775/Sjc_0009123/Sjc_0002707/Sjc_0003976/Sjc_0007980/Sjc_0002848/Sjc_0001215/Sjc…
GO:0001742	oenocyte differentiation	14	-0.70663	-1.68791	0.00420168	0.0289475	0.0206701	971	tags=43%, list=11%, signal=38%	Sjc_0008959/Sjc_0008960/Sjc_0009704/Sjc_0008961/Sjc_0008962/Sjc_0009705
GO:0007449	proximal/distal pattern formation, imaginal disc	14	-0.70859	-1.6926	0.00420168	0.0289475	0.0206701	1587	tags=50%, list=19%, signal=41%	Sjc_0008959/Sjc_0007968/Sjc_0008960/Sjc_0009704/Sjc_0008961/Sjc_0008962/Sjc_0009705
GO:0007479	leg disc proximal/distal pattern formation	14	-0.70859	-1.6926	0.00420168	0.0289475	0.0206701	1587	tags=50%, list=19%, signal=41%	Sjc_0008959/Sjc_0007968/Sjc_0008960/Sjc_0009704/Sjc_0008961/Sjc_0008962/Sjc_0009705
GO:0048875	chemical homeostasis within a tissue	14	-0.711561	-1.69969	0.00420168	0.0289475	0.0206701	971	tags=43%, list=11%, signal=38%	Sjc_0008959/Sjc_0008960/Sjc_0009704/Sjc_0008961/Sjc_0008962/Sjc_0009705
GO:0120031	plasma membrane bounded cell projection assembly	348	-0.376365	-1.3856	0.0042061	0.0289475	0.0206701	2932	tags=48%, list=34%, signal=33%	Sjc_0000151/Sjc_0006340/Sjc_0000707/Sjc_0003192/Sjc_0000698/Sjc_0009183/Sjc_0004158/Sjc_0008166/Sjc_0002829/Sjc_0006703/Sjc_0001318/Sjc_0003877/Sjc_0007670/Sjc_0006858/Sjc_0008875/Sjc_0008172/Sjc_0001030/Sjc_0003719/Sjc_0007127/Sjc_0000201/Sjc_0006483/Sjc_0006199/Sjc_0008546/Sjc_0008122/Sjc_0009103/Sjc_0007472/Sjc_0000986/Sjc_0007280/Sjc_0008145/Sjc_0004809/Sjc_0006392/Sjc_0005065/Sjc_0000454/Sjc…
GO:0032431	activation of phospholipase A2 activity	13	-0.724422	-1.6988	0.00423131	0.0289946	0.0207037	971	tags=54%, list=11%, signal=48%	Sjc_0003305/Sjc_0008959/Sjc_0008960/Sjc_0009704/Sjc_0008961/Sjc_0008962/Sjc_0009705
GO:0043006	activation of phospholipase A2 activity by calcium-mediated signaling	13	-0.724422	-1.6988	0.00423131	0.0289946	0.0207037	971	tags=54%, list=11%, signal=48%	Sjc_0003305/Sjc_0008959/Sjc_0008960/Sjc_0009704/Sjc_0008961/Sjc_0008962/Sjc_0009705
GO:0043129	surfactant homeostasis	13	-0.722083	-1.69331	0.00423131	0.0289946	0.0207037	971	tags=54%, list=11%, signal=48%	Sjc_0003305/Sjc_0008959/Sjc_0008960/Sjc_0009704/Sjc_0008961/Sjc_0008962/Sjc_0009705
GO:0035136	forelimb morphogenesis	12	-0.746213	-1.73008	0.00424929	0.029044	0.0207391	977	tags=42%, list=11%, signal=37%	Sjc_0006796/Sjc_0007418/Sjc_0006634/Sjc_0006032/Sjc_0005497
GO:0060627	regulation of vesicle-mediated transport	301	-0.378612	-1.38431	0.0042508	0.029044	0.0207391	2475	tags=33%, list=29%, signal=24%	Sjc_0007215/Sjc_0005054/Sjc_0002660/Sjc_0003084/Sjc_0005361/Sjc_0000348/Sjc_0007478/Sjc_0007320/Sjc_0006972/Sjc_0006808/Sjc_0002234/Sjc_0005815/Sjc_0009501/Sjc_0002666/Sjc_0004712/Sjc_0003882/Sjc_0001184/Sjc_0001552/Sjc_0005362/Sjc_0006093/Sjc_0009232/Sjc_0005286/Sjc_0003547/Sjc_0006071/Sjc_0005358/Sjc_0003768/Sjc_0002717/Sjc_0004334/Sjc_0002783/Sjc_0002623/Sjc_0004339/Sjc_0004553/Sjc_0005701/Sjc…
GO:0000165	MAPK cascade	294	-0.381585	-1.39227	0.00426894	0.029126	0.0207976	2130	tags=29%, list=25%, signal=22%	Sjc_0002784/Sjc_0003738/Sjc_0005358/Sjc_0003768/Sjc_0006661/Sjc_0003654/Sjc_0003305/Sjc_0002783/Sjc_0002623/Sjc_0000982/Sjc_0004339/Sjc_0005207/Sjc_0000200/Sjc_0004024/Sjc_0000043/Sjc_0007224/Sjc_0009123/Sjc_0008645/Sjc_0003073/Sjc_0006354/Sjc_0006846/Sjc_0002149/Sjc_0003512/Sjc_0006945/Sjc_0008876/Sjc_0000173/Sjc_0002676/Sjc_0008959/Sjc_0001852/Sjc_0007287/Sjc_0007768/Sjc_0005772/Sjc_0000014/Sjc…
GO:0009636	response to toxic substance	281	-0.382169	-1.38918	0.00428725	0.0292088	0.0208567	2082	tags=28%, list=24%, signal=22%	Sjc_0003654/Sjc_0003305/Sjc_0001398/Sjc_0000145/Sjc_0008265/Sjc_0002376/Sjc_0009306/Sjc_0002623/Sjc_0005747/Sjc_0003380/Sjc_0004908/Sjc_0005897/Sjc_0001916/Sjc_0005889/Sjc_0003773/Sjc_0006354/Sjc_0007281/Sjc_0002149/Sjc_0003512/Sjc_0002676/Sjc_0000985/Sjc_0008959/Sjc_0001396/Sjc_0005772/Sjc_0004743/Sjc_0006754/Sjc_0000014/Sjc_0004793/Sjc_0009243/Sjc_0006814/Sjc_0005806/Sjc_0003463/Sjc_0005394/Sjc…
GO:0014017	neuroblast fate commitment	11	-0.736771	-1.66749	0.00433526	0.029409	0.0209996	623	tags=45%, list=7%, signal=42%	Sjc_0003184/Sjc_0003645/Sjc_0003693/Sjc_0002069/Sjc_0005497
GO:0035115	embryonic forelimb morphogenesis	11	-0.748103	-1.69314	0.00433526	0.029409	0.0209996	977	tags=45%, list=11%, signal=40%	Sjc_0006796/Sjc_0007418/Sjc_0006634/Sjc_0006032/Sjc_0005497
GO:0071294	cellular response to zinc ion	11	-0.761922	-1.72442	0.00433526	0.029409	0.0209996	1374	tags=73%, list=16%, signal=61%	Sjc_0005515/Sjc_0009644/Sjc_0003746/Sjc_0003470/Sjc_0002356/Sjc_0008133/Sjc_0006203/Sjc_0009751
GO:0032026	response to magnesium ion	10	-0.767358	-1.69654	0.00437956	0.0296246	0.0211536	1264	tags=60%, list=15%, signal=51%	Sjc_0005932/Sjc_0001877/Sjc_0004789/Sjc_0001878/Sjc_0003470/Sjc_0006136
GO:0035883	enteroendocrine cell differentiation	10	-0.769079	-1.70035	0.00437956	0.0296246	0.0211536	1000	tags=30%, list=12%, signal=27%	Sjc_0006445/Sjc_0001187/Sjc_0000860
GO:0048749	compound eye development	213	-0.392736	-1.40032	0.00441014	0.0297889	0.0212709	2622	tags=35%, list=31%, signal=25%	Sjc_0004301/Sjc_0006935/Sjc_0002624/Sjc_0003371/Sjc_0002383/Sjc_0003074/Sjc_0005267/Sjc_0001481/Sjc_0003528/Sjc_0009267/Sjc_0002164/Sjc_0005057/Sjc_0007550/Sjc_0007320/Sjc_0006972/Sjc_0003937/Sjc_0004523/Sjc_0003882/Sjc_0003547/Sjc_0001297/Sjc_0003738/Sjc_0006979/Sjc_0003768/Sjc_0007949/Sjc_0003305/Sjc_0002376/Sjc_0000982/Sjc_0000043/Sjc_0003073/Sjc_0008876/Sjc_0008959/Sjc_0003321/Sjc_0005675/Sjc…
GO:0016055	Wnt signaling pathway	207	-0.396505	-1.41001	0.00444444	0.0299778	0.0214058	2362	tags=33%, list=28%, signal=25%	Sjc_0007550/Sjc_0007320/Sjc_0009501/Sjc_0004712/Sjc_0003882/Sjc_0001281/Sjc_0002897/Sjc_0007780/Sjc_0002784/Sjc_0003768/Sjc_0006661/Sjc_0003305/Sjc_0004334/Sjc_0005044/Sjc_0001255/Sjc_0005701/Sjc_0000043/Sjc_0007224/Sjc_0009123/Sjc_0007980/Sjc_0001215/Sjc_0006945/Sjc_0008959/Sjc_0008936/Sjc_0007987/Sjc_0002339/Sjc_0006921/Sjc_0004530/Sjc_0006561/Sjc_0004980/Sjc_0001069/Sjc_0000409/Sjc_0001877/Sjc…
GO:0001745	compound eye morphogenesis	173	-0.407655	-1.43485	0.00450958	0.0303739	0.0216887	1587	tags=36%, list=19%, signal=30%	Sjc_0004301/Sjc_0006935/Sjc_0002624/Sjc_0003371/Sjc_0003074/Sjc_0005267/Sjc_0001481/Sjc_0009267/Sjc_0005057/Sjc_0006972/Sjc_0003937/Sjc_0004523/Sjc_0003882/Sjc_0001297/Sjc_0003738/Sjc_0006979/Sjc_0003768/Sjc_0007949/Sjc_0003305/Sjc_0000982/Sjc_0000043/Sjc_0003073/Sjc_0008876/Sjc_0008959/Sjc_0003321/Sjc_0005772/Sjc_0006606/Sjc_0004680/Sjc_0001069/Sjc_0000495/Sjc_0008807/Sjc_0005713/Sjc_0006762/Sjc…
GO:0051146	striated muscle cell differentiation	171	-0.400528	-1.40764	0.00453001	0.0304682	0.021756	2097	tags=30%, list=25%, signal=23%	Sjc_0003768/Sjc_0008801/Sjc_0001398/Sjc_0000982/Sjc_0005207/Sjc_0004024/Sjc_0002671/Sjc_0003720/Sjc_0002149/Sjc_0002672/Sjc_0002999/Sjc_0006880/Sjc_0007768/Sjc_0001396/Sjc_0004743/Sjc_0009335/Sjc_0004299/Sjc_0004936/Sjc_0006881/Sjc_0000580/Sjc_0002730/Sjc_0001877/Sjc_0003555/Sjc_0001474/Sjc_0007486/Sjc_0008243/Sjc_0009316/Sjc_0001878/Sjc_0003666/Sjc_0000718/Sjc_0002150/Sjc_0007469/Sjc_0006368/Sjc…
GO:0034329	cell junction assembly	149	-0.423848	-1.473	0.0045403	0.030477	0.0217622	2116	tags=38%, list=25%, signal=29%	Sjc_0002164/Sjc_0002077/Sjc_0005361/Sjc_0007320/Sjc_0005006/Sjc_0000867/Sjc_0007780/Sjc_0000404/Sjc_0005358/Sjc_0003768/Sjc_0002623/Sjc_0000982/Sjc_0000043/Sjc_0003401/Sjc_0002707/Sjc_0007980/Sjc_0003779/Sjc_0000527/Sjc_0003512/Sjc_0008876/Sjc_0004636/Sjc_0002492/Sjc_0006880/Sjc_0007768/Sjc_0009335/Sjc_0004680/Sjc_0003704/Sjc_0006881/Sjc_0006659/Sjc_0002321/Sjc_0006095/Sjc_0004628/Sjc_0000180/Sjc…
GO:0051272	positive regulation of cellular component movement	170	-0.39907	-1.40171	0.00454545	0.030477	0.0217622	2450	tags=39%, list=29%, signal=29%	Sjc_0002164/Sjc_0006486/Sjc_0003084/Sjc_0007478/Sjc_0003335/Sjc_0007320/Sjc_0009501/Sjc_0009026/Sjc_0005006/Sjc_0004712/Sjc_0003882/Sjc_0001184/Sjc_0005072/Sjc_0003768/Sjc_0003305/Sjc_0001398/Sjc_0005044/Sjc_0002623/Sjc_0004339/Sjc_0003380/Sjc_0004024/Sjc_0000043/Sjc_0007224/Sjc_0006124/Sjc_0003512/Sjc_0006945/Sjc_0007079/Sjc_0008959/Sjc_0008682/Sjc_0007768/Sjc_0001396/Sjc_0004816/Sjc_0001407/Sjc…
GO:0099003	vesicle-mediated transport in synapse	150	-0.424469	-1.47576	0.00455063	0.030477	0.0217622	2710	tags=38%, list=32%, signal=26%	Sjc_0007378/Sjc_0000201/Sjc_0002718/Sjc_0006476/Sjc_0003506/Sjc_0005553/Sjc_0001426/Sjc_0002624/Sjc_0007261/Sjc_0002383/Sjc_0001149/Sjc_0006273/Sjc_0006808/Sjc_0003882/Sjc_0009232/Sjc_0002784/Sjc_0004352/Sjc_0006979/Sjc_0003768/Sjc_0002190/Sjc_0004334/Sjc_0004024/Sjc_0003624/Sjc_0002417/Sjc_0007962/Sjc_0008889/Sjc_0006448/Sjc_0006527/Sjc_0004278/Sjc_0006591/Sjc_0004636/Sjc_0006838/Sjc_0005675/Sjc…
GO:0050878	regulation of body fluid levels	130	-0.441113	-1.51277	0.00461894	0.0308394	0.022021	2193	tags=35%, list=26%, signal=26%	Sjc_0004447/Sjc_0005815/Sjc_0005006/Sjc_0005072/Sjc_0006652/Sjc_0007724/Sjc_0003305/Sjc_0005747/Sjc_0003380/Sjc_0006623/Sjc_0008832/Sjc_0007972/Sjc_0006170/Sjc_0006124/Sjc_0003512/Sjc_0000054/Sjc_0000985/Sjc_0008959/Sjc_0000014/Sjc_0006235/Sjc_0006666/Sjc_0005806/Sjc_0008960/Sjc_0004322/Sjc_0003666/Sjc_0001565/Sjc_0001928/Sjc_0007942/Sjc_0009336/Sjc_0006653/Sjc_0006237/Sjc_0008362/Sjc_0004401/Sjc…
GO:0032872	regulation of stress-activated MAPK cascade	129	-0.445021	-1.52452	0.00462428	0.0308394	0.022021	2105	tags=32%, list=25%, signal=24%	Sjc_0005358/Sjc_0003654/Sjc_0003305/Sjc_0002623/Sjc_0004339/Sjc_0000200/Sjc_0004024/Sjc_0007224/Sjc_0009123/Sjc_0008645/Sjc_0002149/Sjc_0008959/Sjc_0007768/Sjc_0002339/Sjc_0004530/Sjc_0004680/Sjc_0003704/Sjc_0004980/Sjc_0008807/Sjc_0008812/Sjc_0006172/Sjc_0000180/Sjc_0006445/Sjc_0004420/Sjc_0008960/Sjc_0007418/Sjc_0002150/Sjc_0000044/Sjc_0007942/Sjc_0007830/Sjc_0002621/Sjc_0003816/Sjc_0009704/Sjc…
GO:0070302	regulation of stress-activated protein kinase signaling cascade	129	-0.445021	-1.52452	0.00462428	0.0308394	0.022021	2105	tags=32%, list=25%, signal=24%	Sjc_0005358/Sjc_0003654/Sjc_0003305/Sjc_0002623/Sjc_0004339/Sjc_0000200/Sjc_0004024/Sjc_0007224/Sjc_0009123/Sjc_0008645/Sjc_0002149/Sjc_0008959/Sjc_0007768/Sjc_0002339/Sjc_0004530/Sjc_0004680/Sjc_0003704/Sjc_0004980/Sjc_0008807/Sjc_0008812/Sjc_0006172/Sjc_0000180/Sjc_0006445/Sjc_0004420/Sjc_0008960/Sjc_0007418/Sjc_0002150/Sjc_0000044/Sjc_0007942/Sjc_0007830/Sjc_0002621/Sjc_0003816/Sjc_0009704/Sjc…
GO:0048167	regulation of synaptic plasticity	100	-0.463376	-1.53156	0.00468384	0.0311927	0.0222733	2188	tags=43%, list=26%, signal=32%	Sjc_0006652/Sjc_0009232/Sjc_0000404/Sjc_0006979/Sjc_0002190/Sjc_0001398/Sjc_0002623/Sjc_0005207/Sjc_0008441/Sjc_0007224/Sjc_0008889/Sjc_0006354/Sjc_0006170/Sjc_0002676/Sjc_0007287/Sjc_0007768/Sjc_0001396/Sjc_0006235/Sjc_0004816/Sjc_0004420/Sjc_0006447/Sjc_0004939/Sjc_0005432/Sjc_0008442/Sjc_0001525/Sjc_0003470/Sjc_0009336/Sjc_0006653/Sjc_0006237/Sjc_0002621/Sjc_0000169/Sjc_0002177/Sjc_0000937/Sjc…
GO:0043524	negative regulation of neuron apoptotic process	96	-0.470729	-1.54796	0.00469484	0.031222	0.0222942	603	tags=17%, list=7%, signal=16%	Sjc_0002621/Sjc_0009273/Sjc_0008932/Sjc_0000041/Sjc_0009704/Sjc_0008398/Sjc_0000042/Sjc_0008046/Sjc_0002622/Sjc_0003769/Sjc_0004419/Sjc_0008961/Sjc_0008405/Sjc_0008962/Sjc_0009705/Sjc_0000860
GO:0043473	pigmentation	87	-0.476709	-1.55222	0.00472813	0.0313924	0.0224159	2152	tags=39%, list=25%, signal=30%	Sjc_0003794/Sjc_0002665/Sjc_0003738/Sjc_0009366/Sjc_0003654/Sjc_0007949/Sjc_0005044/Sjc_0001553/Sjc_0004339/Sjc_0005207/Sjc_0002848/Sjc_0006124/Sjc_0003162/Sjc_0002701/Sjc_0007287/Sjc_0006754/Sjc_0006606/Sjc_0005306/Sjc_0008729/Sjc_0005045/Sjc_0005615/Sjc_0004322/Sjc_0004623/Sjc_0009316/Sjc_0003795/Sjc_0009336/Sjc_0000350/Sjc_0000041/Sjc_0000937/Sjc_0000042/Sjc_0006032/Sjc_0000814/Sjc_0002680/Sjc…
GO:0097164	ammonium ion metabolic process	84	-0.484298	-1.57279	0.00473373	0.0313924	0.0224159	2444	tags=39%, list=29%, signal=28%	Sjc_0009188/Sjc_0009189/Sjc_0005815/Sjc_0006876/Sjc_0000009/Sjc_0002710/Sjc_0002665/Sjc_0002709/Sjc_0003380/Sjc_0005897/Sjc_0000017/Sjc_0004278/Sjc_0009112/Sjc_0006754/Sjc_0006235/Sjc_0004793/Sjc_0009243/Sjc_0006603/Sjc_0003470/Sjc_0009336/Sjc_0005944/Sjc_0006237/Sjc_0000041/Sjc_0009169/Sjc_0009113/Sjc_0000937/Sjc_0004155/Sjc_0000042/Sjc_0004493/Sjc_0000814/Sjc_0004117/Sjc_0004279/Sjc_0004118
GO:0048640	negative regulation of developmental growth	81	-0.488533	-1.57617	0.00476758	0.0315727	0.0225447	2077	tags=36%, list=24%, signal=27%	Sjc_0007949/Sjc_0001553/Sjc_0002623/Sjc_0000043/Sjc_0003773/Sjc_0007980/Sjc_0006846/Sjc_0006945/Sjc_0005707/Sjc_0007287/Sjc_0007768/Sjc_0004299/Sjc_0004530/Sjc_0007293/Sjc_0006445/Sjc_0001853/Sjc_0000917/Sjc_0002621/Sjc_0000916/Sjc_0009693/Sjc_0008379/Sjc_0006075/Sjc_0002622/Sjc_0005479/Sjc_0002656/Sjc_0008381/Sjc_0005480/Sjc_0001890/Sjc_0002655
GO:0043542	endothelial cell migration	65	-0.514442	-1.6165	0.00484262	0.0320248	0.0228675	2221	tags=43%, list=26%, signal=32%	Sjc_0001184/Sjc_0007780/Sjc_0005072/Sjc_0003768/Sjc_0002623/Sjc_0005207/Sjc_0008441/Sjc_0007224/Sjc_0002707/Sjc_0003976/Sjc_0003512/Sjc_0007287/Sjc_0005306/Sjc_0006095/Sjc_0004628/Sjc_0006445/Sjc_0004420/Sjc_0001928/Sjc_0008442/Sjc_0002621/Sjc_0004338/Sjc_0009298/Sjc_0002622/Sjc_0005479/Sjc_0006632/Sjc_0005480/Sjc_0003769/Sjc_0004419
GO:0048705	skeletal system morphogenesis	72	-0.501631	-1.59107	0.00487211	0.0321749	0.0229747	2199	tags=44%, list=26%, signal=33%	Sjc_0001193/Sjc_0002784/Sjc_0005044/Sjc_0005207/Sjc_0008160/Sjc_0008486/Sjc_0006085/Sjc_0006945/Sjc_0002352/Sjc_0002339/Sjc_0006921/Sjc_0004530/Sjc_0005560/Sjc_0008606/Sjc_0005045/Sjc_0004178/Sjc_0005025/Sjc_0006445/Sjc_0003445/Sjc_0009133/Sjc_0000718/Sjc_0001928/Sjc_0005024/Sjc_0006063/Sjc_0006610/Sjc_0005402/Sjc_0006075/Sjc_0005403/Sjc_0002656/Sjc_0002680/Sjc_0005497/Sjc_0002655
GO:0048659	smooth muscle cell proliferation	56	-0.533846	-1.63702	0.00488998	0.032248	0.0230268	2082	tags=36%, list=24%, signal=27%	Sjc_0003654/Sjc_0003305/Sjc_0002623/Sjc_0003380/Sjc_0005207/Sjc_0003512/Sjc_0008959/Sjc_0007768/Sjc_0003867/Sjc_0009243/Sjc_0008960/Sjc_0003666/Sjc_0008362/Sjc_0002621/Sjc_0004394/Sjc_0009704/Sjc_0002622/Sjc_0008961/Sjc_0008962/Sjc_0009705
GO:0046324	regulation of glucose import	42	-0.549117	-1.61454	0.00494438	0.0325161	0.0232183	2068	tags=38%, list=24%, signal=29%	Sjc_0005552/Sjc_0003305/Sjc_0005207/Sjc_0003775/Sjc_0003512/Sjc_0005823/Sjc_0006838/Sjc_0008959/Sjc_0007768/Sjc_0000948/Sjc_0008960/Sjc_0009704/Sjc_0007977/Sjc_0008961/Sjc_0008962/Sjc_0009705
GO:0048706	embryonic skeletal system development	43	-0.554584	-1.63042	0.00494438	0.0325161	0.0232183	2451	tags=56%, list=29%, signal=40%	Sjc_0008711/Sjc_0007550/Sjc_0002234/Sjc_0001281/Sjc_0001193/Sjc_0002784/Sjc_0005044/Sjc_0005207/Sjc_0002339/Sjc_0005560/Sjc_0008606/Sjc_0005045/Sjc_0005025/Sjc_0006445/Sjc_0003445/Sjc_0009133/Sjc_0000718/Sjc_0001928/Sjc_0005024/Sjc_0006063/Sjc_0006610/Sjc_0005402/Sjc_0005403/Sjc_0002680
GO:0042310	vasoconstriction	37	-0.582	-1.66801	0.00506971	0.0332941	0.0237739	2221	tags=51%, list=26%, signal=38%	Sjc_0001184/Sjc_0005072/Sjc_0003305/Sjc_0001398/Sjc_0001553/Sjc_0004339/Sjc_0003380/Sjc_0002671/Sjc_0005547/Sjc_0002672/Sjc_0008959/Sjc_0001396/Sjc_0008960/Sjc_0009704/Sjc_0006136/Sjc_0004026/Sjc_0008961/Sjc_0008962/Sjc_0009705
GO:0006942	regulation of striated muscle contraction	31	-0.579646	-1.6215	0.00510204	0.0334138	0.0238593	2313	tags=52%, list=27%, signal=38%	Sjc_0005006/Sjc_0007780/Sjc_0005072/Sjc_0001398/Sjc_0001396/Sjc_0004743/Sjc_0005455/Sjc_0001877/Sjc_0008804/Sjc_0001878/Sjc_0001853/Sjc_0006368/Sjc_0005238/Sjc_0005097/Sjc_0009293/Sjc_0005456
GO:0042471	ear morphogenesis	31	-0.580128	-1.62285	0.00510204	0.0334138	0.0238593	1727	tags=42%, list=20%, signal=34%	Sjc_0002877/Sjc_0001215/Sjc_0006235/Sjc_0005045/Sjc_0005025/Sjc_0006445/Sjc_0009316/Sjc_0001928/Sjc_0006237/Sjc_0005024/Sjc_0000406/Sjc_0002680/Sjc_0005497
GO:0045667	regulation of osteoblast differentiation	33	-0.577698	-1.62934	0.00512164	0.0334925	0.0239155	2539	tags=55%, list=30%, signal=38%	Sjc_0007203/Sjc_0008711/Sjc_0004523/Sjc_0005044/Sjc_0002623/Sjc_0005207/Sjc_0000043/Sjc_0002339/Sjc_0004530/Sjc_0003787/Sjc_0005045/Sjc_0002288/Sjc_0009133/Sjc_0000718/Sjc_0002621/Sjc_0006075/Sjc_0002622/Sjc_0002303
GO:0046326	positive regulation of glucose import	30	-0.585226	-1.62388	0.00512821	0.0334925	0.0239155	2068	tags=37%, list=24%, signal=28%	Sjc_0003305/Sjc_0005207/Sjc_0006838/Sjc_0008959/Sjc_0007768/Sjc_0008960/Sjc_0009704/Sjc_0007977/Sjc_0008961/Sjc_0008962/Sjc_0009705
GO:0055117	regulation of cardiac muscle contraction	26	-0.597234	-1.62577	0.00522876	0.033954	0.0242451	2313	tags=54%, list=27%, signal=39%	Sjc_0005006/Sjc_0007780/Sjc_0005072/Sjc_0001398/Sjc_0001396/Sjc_0005455/Sjc_0001877/Sjc_0008804/Sjc_0001878/Sjc_0006368/Sjc_0005238/Sjc_0005097/Sjc_0009293/Sjc_0005456
GO:0070664	negative regulation of leukocyte proliferation	26	-0.603603	-1.6431	0.00522876	0.033954	0.0242451	971	tags=23%, list=11%, signal=21%	Sjc_0008960/Sjc_0008496/Sjc_0009704/Sjc_0008961/Sjc_0008962/Sjc_0009705
GO:0006897	endocytosis	345	-0.371677	-1.36924	0.00524659	0.033954	0.0242451	2878	tags=38%, list=34%, signal=26%	Sjc_0004335/Sjc_0008302/Sjc_0003982/Sjc_0008166/Sjc_0006703/Sjc_0001318/Sjc_0000455/Sjc_0006858/Sjc_0008172/Sjc_0000011/Sjc_0008948/Sjc_0002424/Sjc_0001739/Sjc_0001040/Sjc_0000201/Sjc_0002718/Sjc_0003038/Sjc_0001254/Sjc_0009103/Sjc_0004301/Sjc_0006935/Sjc_0007261/Sjc_0001546/Sjc_0001149/Sjc_0007280/Sjc_0004809/Sjc_0008394/Sjc_0007215/Sjc_0002660/Sjc_0003084/Sjc_0007478/Sjc_0007320/Sjc_0006972/Sjc…
GO:0032945	negative regulation of mononuclear cell proliferation	25	-0.60659	-1.63509	0.00525624	0.033954	0.0242451	971	tags=24%, list=11%, signal=21%	Sjc_0008960/Sjc_0008496/Sjc_0009704/Sjc_0008961/Sjc_0008962/Sjc_0009705
GO:0050672	negative regulation of lymphocyte proliferation	25	-0.60659	-1.63509	0.00525624	0.033954	0.0242451	971	tags=24%, list=11%, signal=21%	Sjc_0008960/Sjc_0008496/Sjc_0009704/Sjc_0008961/Sjc_0008962/Sjc_0009705
GO:0050729	positive regulation of inflammatory response	25	-0.59854	-1.61339	0.00525624	0.033954	0.0242451	1668	tags=36%, list=20%, signal=29%	Sjc_0003512/Sjc_0008959/Sjc_0006445/Sjc_0008960/Sjc_0006129/Sjc_0009704/Sjc_0008961/Sjc_0008962/Sjc_0009705
GO:0050850	positive regulation of calcium-mediated signaling	25	-0.598538	-1.61339	0.00525624	0.033954	0.0242451	1587	tags=36%, list=19%, signal=29%	Sjc_0008959/Sjc_0007447/Sjc_0008960/Sjc_0007942/Sjc_0009704/Sjc_0008398/Sjc_0008961/Sjc_0008962/Sjc_0009705
GO:1905208	negative regulation of cardiocyte differentiation	25	-0.605782	-1.63291	0.00525624	0.033954	0.0242451	1587	tags=32%, list=19%, signal=26%	Sjc_0008959/Sjc_0007768/Sjc_0004299/Sjc_0008960/Sjc_0009704/Sjc_0008961/Sjc_0008962/Sjc_0009705
GO:0090066	regulation of anatomical structure size	318	-0.374072	-1.37331	0.00527426	0.034024	0.024295	2099	tags=28%, list=25%, signal=22%	Sjc_0006979/Sjc_0006661/Sjc_0007949/Sjc_0003305/Sjc_0001398/Sjc_0004120/Sjc_0009116/Sjc_0004334/Sjc_0002783/Sjc_0001553/Sjc_0007072/Sjc_0002623/Sjc_0000982/Sjc_0004339/Sjc_0003380/Sjc_0006623/Sjc_0001916/Sjc_0007962/Sjc_0002671/Sjc_0003720/Sjc_0002707/Sjc_0003073/Sjc_0002687/Sjc_0003779/Sjc_0000527/Sjc_0006535/Sjc_0006945/Sjc_0005707/Sjc_0005547/Sjc_0004636/Sjc_0002672/Sjc_0008959/Sjc_0008682/Sjc…
GO:0051962	positive regulation of nervous system development	298	-0.377253	-1.37892	0.00532481	0.0343034	0.0244945	2368	tags=33%, list=28%, signal=24%	Sjc_0007478/Sjc_0003335/Sjc_0007320/Sjc_0006808/Sjc_0002234/Sjc_0009501/Sjc_0002666/Sjc_0009026/Sjc_0005006/Sjc_0003882/Sjc_0005072/Sjc_0006652/Sjc_0009232/Sjc_0003794/Sjc_0001713/Sjc_0002583/Sjc_0006661/Sjc_0005044/Sjc_0002623/Sjc_0004339/Sjc_0006623/Sjc_0005207/Sjc_0004024/Sjc_0007224/Sjc_0003775/Sjc_0009123/Sjc_0002417/Sjc_0006354/Sjc_0007490/Sjc_0006170/Sjc_0001215/Sjc_0003512/Sjc_0006945/Sjc…
GO:0043653	mitochondrial fragmentation involved in apoptotic process	19	-0.658337	-1.67675	0.00542741	0.0346349	0.0247312	971	tags=32%, list=11%, signal=28%	Sjc_0008959/Sjc_0008960/Sjc_0009704/Sjc_0008961/Sjc_0008962/Sjc_0009705
GO:0014002	astrocyte development	18	-0.659615	-1.6667	0.00543478	0.0346349	0.0247312	1587	tags=39%, list=19%, signal=32%	Sjc_0008959/Sjc_0007287/Sjc_0008960/Sjc_0009704/Sjc_0008961/Sjc_0008962/Sjc_0009705
GO:0042694	muscle cell fate specification	18	-0.664521	-1.6791	0.00543478	0.0346349	0.0247312	392	tags=61%, list=5%, signal=58%	Sjc_0005267/Sjc_0007478/Sjc_0001193/Sjc_0003305/Sjc_0008959/Sjc_0008960/Sjc_0009704/Sjc_0006032/Sjc_0008961/Sjc_0008962/Sjc_0009705
GO:0045780	positive regulation of bone resorption	18	-0.67097	-1.69539	0.00543478	0.0346349	0.0247312	1668	tags=44%, list=20%, signal=36%	Sjc_0003512/Sjc_0008959/Sjc_0008960/Sjc_0007942/Sjc_0009704/Sjc_0008961/Sjc_0008962/Sjc_0009705
GO:0045945	positive regulation of transcription by RNA polymerase III	18	-0.664166	-1.6782	0.00543478	0.0346349	0.0247312	2315	tags=61%, list=27%, signal=45%	Sjc_0009026/Sjc_0001597/Sjc_0003305/Sjc_0008959/Sjc_0005832/Sjc_0008960/Sjc_0009704/Sjc_0001890/Sjc_0008961/Sjc_0008962/Sjc_0009705
GO:0046852	positive regulation of bone remodeling	18	-0.67097	-1.69539	0.00543478	0.0346349	0.0247312	1668	tags=44%, list=20%, signal=36%	Sjc_0003512/Sjc_0008959/Sjc_0008960/Sjc_0007942/Sjc_0009704/Sjc_0008961/Sjc_0008962/Sjc_0009705
GO:0061318	renal filtration cell differentiation	18	-0.65638	-1.65853	0.00543478	0.0346349	0.0247312	1310	tags=44%, list=15%, signal=38%	Sjc_0004980/Sjc_0009316/Sjc_0007469/Sjc_0009204/Sjc_0005097/Sjc_0006207/Sjc_0009206/Sjc_0009205
GO:2001013	epithelial cell proliferation involved in renal tubule morphogenesis	18	-0.663381	-1.67622	0.00543478	0.0346349	0.0247312	2263	tags=61%, list=27%, signal=45%	Sjc_0008730/Sjc_0003305/Sjc_0005207/Sjc_0008959/Sjc_0006762/Sjc_0008960/Sjc_0009316/Sjc_0009704/Sjc_0008961/Sjc_0008962/Sjc_0009705
GO:0006614	SRP-dependent cotranslational protein targeting to membrane	62	0.816709	2.86829	0.00546448	0.0346376	0.0247332	634	tags=73%, list=7%, signal=68%	Sjc_0006753/Sjc_0002010/Sjc_0005797/Sjc_0006351/Sjc_0001577/Sjc_0007456/Sjc_0004023/Sjc_0008088/Sjc_0006436/Sjc_0005661/Sjc_0008098/Sjc_0008418/Sjc_0003863/Sjc_0005536/Sjc_0007923/Sjc_0009429/Sjc_0000326/Sjc_0000157/Sjc_0009486/Sjc_0006752/Sjc_0001071/Sjc_0002514/Sjc_0002694/Sjc_0008099/Sjc_0003248/Sjc_0005210/Sjc_0002786/Sjc_0006875/Sjc_0006892/Sjc_0000713/Sjc_0006699/Sjc_0006359/Sjc_0001285/Sjc…
GO:0072028	nephron morphogenesis	20	-0.654938	-1.67618	0.00546448	0.0346376	0.0247332	1159	tags=50%, list=14%, signal=43%	Sjc_0005044/Sjc_0003775/Sjc_0000669/Sjc_0005045/Sjc_0009316/Sjc_0000718/Sjc_0001928/Sjc_0006634/Sjc_0008532/Sjc_0002680
GO:0072078	nephron tubule morphogenesis	20	-0.654938	-1.67618	0.00546448	0.0346376	0.0247332	1159	tags=50%, list=14%, signal=43%	Sjc_0005044/Sjc_0003775/Sjc_0000669/Sjc_0005045/Sjc_0009316/Sjc_0000718/Sjc_0001928/Sjc_0006634/Sjc_0008532/Sjc_0002680
GO:0072088	nephron epithelium morphogenesis	20	-0.654938	-1.67618	0.00546448	0.0346376	0.0247332	1159	tags=50%, list=14%, signal=43%	Sjc_0005044/Sjc_0003775/Sjc_0000669/Sjc_0005045/Sjc_0009316/Sjc_0000718/Sjc_0001928/Sjc_0006634/Sjc_0008532/Sjc_0002680
GO:0014046	dopamine secretion	17	-0.665259	-1.65052	0.00552486	0.0348338	0.0248733	1874	tags=59%, list=22%, signal=46%	Sjc_0002417/Sjc_0003512/Sjc_0004793/Sjc_0009031/Sjc_0009336/Sjc_0005238/Sjc_0009293/Sjc_0009169/Sjc_0000937/Sjc_0006136
GO:0014059	regulation of dopamine secretion	17	-0.665259	-1.65052	0.00552486	0.0348338	0.0248733	1874	tags=59%, list=22%, signal=46%	Sjc_0002417/Sjc_0003512/Sjc_0004793/Sjc_0009031/Sjc_0009336/Sjc_0005238/Sjc_0009293/Sjc_0009169/Sjc_0000937/Sjc_0006136
GO:0060416	response to growth hormone	17	-0.670711	-1.66404	0.00552486	0.0348338	0.0248733	1443	tags=47%, list=17%, signal=39%	Sjc_0000014/Sjc_0005806/Sjc_0003470/Sjc_0002621/Sjc_0002622/Sjc_0008495/Sjc_0004117/Sjc_0004118
GO:1990709	presynaptic active zone organization	17	-0.667648	-1.65644	0.00552486	0.0348338	0.0248733	906	tags=47%, list=11%, signal=42%	Sjc_0008889/Sjc_0006527/Sjc_0004939/Sjc_0006526/Sjc_0004035/Sjc_0004559/Sjc_0004557/Sjc_0004558
GO:0042753	positive regulation of circadian rhythm	16	-0.685705	-1.67792	0.00557103	0.0350476	0.0250259	1653	tags=50%, list=19%, signal=40%	Sjc_0004278/Sjc_0007319/Sjc_0003666/Sjc_0008362/Sjc_0005238/Sjc_0009293/Sjc_0006136/Sjc_0001025
GO:0006613	cotranslational protein targeting to membrane	66	0.783569	2.79642	0.00558659	0.0350476	0.0250259	634	tags=68%, list=7%, signal=64%	Sjc_0006753/Sjc_0002010/Sjc_0005797/Sjc_0006351/Sjc_0001577/Sjc_0007456/Sjc_0004023/Sjc_0008088/Sjc_0006436/Sjc_0005661/Sjc_0008098/Sjc_0008418/Sjc_0003863/Sjc_0005536/Sjc_0007923/Sjc_0009429/Sjc_0000326/Sjc_0000157/Sjc_0009486/Sjc_0006752/Sjc_0001071/Sjc_0002514/Sjc_0002694/Sjc_0008099/Sjc_0003248/Sjc_0005210/Sjc_0002786/Sjc_0006875/Sjc_0006892/Sjc_0000713/Sjc_0006699/Sjc_0006359/Sjc_0001285/Sjc…
GO:0032970	regulation of actin filament-based process	183	-0.398765	-1.41014	0.0055991	0.0350476	0.0250259	2361	tags=43%, list=28%, signal=32%	Sjc_0003982/Sjc_0008166/Sjc_0006703/Sjc_0001318/Sjc_0006858/Sjc_0000011/Sjc_0003719/Sjc_0005061/Sjc_0009290/Sjc_0006514/Sjc_0006952/Sjc_0009103/Sjc_0009187/Sjc_0007280/Sjc_0003946/Sjc_0002164/Sjc_0006375/Sjc_0007320/Sjc_0009501/Sjc_0000110/Sjc_0002666/Sjc_0005006/Sjc_0004523/Sjc_0008730/Sjc_0007780/Sjc_0006979/Sjc_0003768/Sjc_0002623/Sjc_0000982/Sjc_0008167/Sjc_0003380/Sjc_0005207/Sjc_0009123/Sjc…
GO:0043576	regulation of respiratory gaseous exchange	14	-0.700497	-1.67327	0.00560224	0.0350476	0.0250259	1789	tags=64%, list=21%, signal=51%	Sjc_0005597/Sjc_0009770/Sjc_0002676/Sjc_0009644/Sjc_0002356/Sjc_0000041/Sjc_0008133/Sjc_0000042/Sjc_0009751
GO:0044849	estrous cycle	14	-0.70371	-1.68094	0.00560224	0.0350476	0.0250259	1000	tags=50%, list=12%, signal=44%	Sjc_0008959/Sjc_0006445/Sjc_0008960/Sjc_0009704/Sjc_0008961/Sjc_0008962/Sjc_0009705
GO:0000184	nuclear-transcribed mRNA catabolic process, nonsense-mediated decay	75	0.767284	2.8044	0.00561798	0.0350476	0.0250259	653	tags=61%, list=8%, signal=57%	Sjc_0006753/Sjc_0002010/Sjc_0005797/Sjc_0006351/Sjc_0001577/Sjc_0007456/Sjc_0004023/Sjc_0008088/Sjc_0006436/Sjc_0005661/Sjc_0008098/Sjc_0008418/Sjc_0003863/Sjc_0005536/Sjc_0007923/Sjc_0009429/Sjc_0000326/Sjc_0000157/Sjc_0009486/Sjc_0006752/Sjc_0001071/Sjc_0002514/Sjc_0002694/Sjc_0008099/Sjc_0003248/Sjc_0005210/Sjc_0002786/Sjc_0006875/Sjc_0006892/Sjc_0000713/Sjc_0006699/Sjc_0006359/Sjc_0001285/Sjc…
GO:0006415	translational termination	74	0.632476	2.30804	0.00561798	0.0350476	0.0250259	2552	tags=80%, list=30%, signal=56%	Sjc_0007360/Sjc_0005206/Sjc_0007348/Sjc_0000661/Sjc_0003077/Sjc_0002952/Sjc_0000167/Sjc_0007632/Sjc_0008136/Sjc_0006410/Sjc_0001726/Sjc_0005573/Sjc_0000168/Sjc_0003252/Sjc_0001561/Sjc_0004785/Sjc_0001716/Sjc_0003474/Sjc_0005277/Sjc_0005347/Sjc_0002964/Sjc_0007186/Sjc_0005339/Sjc_0005128/Sjc_0001334/Sjc_0008587/Sjc_0002233/Sjc_0008314/Sjc_0007194/Sjc_0007044/Sjc_0000855/Sjc_0005663/Sjc_0005310/Sjc…
GO:0072599	establishment of protein localization to endoplasmic reticulum	74	0.720137	2.62794	0.00561798	0.0350476	0.0250259	526	tags=59%, list=6%, signal=56%	Sjc_0006753/Sjc_0002010/Sjc_0005797/Sjc_0006351/Sjc_0001577/Sjc_0007456/Sjc_0004023/Sjc_0008088/Sjc_0006436/Sjc_0005661/Sjc_0008098/Sjc_0008418/Sjc_0003863/Sjc_0005536/Sjc_0007923/Sjc_0009429/Sjc_0000326/Sjc_0000157/Sjc_0009486/Sjc_0006752/Sjc_0001071/Sjc_0002514/Sjc_0002694/Sjc_0008099/Sjc_0003248/Sjc_0005210/Sjc_0002786/Sjc_0006875/Sjc_0006892/Sjc_0000713/Sjc_0006699/Sjc_0006359/Sjc_0001285/Sjc…
GO:0042491	inner ear auditory receptor cell differentiation	12	-0.738401	-1.71197	0.00566572	0.0352139	0.0251447	1431	tags=67%, list=17%, signal=56%	Sjc_0006235/Sjc_0006597/Sjc_0009119/Sjc_0009120/Sjc_0009121/Sjc_0009118/Sjc_0001928/Sjc_0006237
GO:0050884	neuromuscular process controlling posture	12	-0.734538	-1.70301	0.00566572	0.0352139	0.0251447	2064	tags=67%, list=24%, signal=51%	Sjc_0001398/Sjc_0006623/Sjc_0002352/Sjc_0001396/Sjc_0009644/Sjc_0002356/Sjc_0008133/Sjc_0009751
GO:0007178	transmembrane receptor protein serine/threonine kinase signaling pathway	154	-0.416711	-1.45141	0.00566893	0.0352139	0.0251447	1990	tags=29%, list=23%, signal=23%	Sjc_0002623/Sjc_0004798/Sjc_0008441/Sjc_0009123/Sjc_0003773/Sjc_0008645/Sjc_0006105/Sjc_0005707/Sjc_0003835/Sjc_0007002/Sjc_0004703/Sjc_0002339/Sjc_0006921/Sjc_0004530/Sjc_0004980/Sjc_0003787/Sjc_0001877/Sjc_0001604/Sjc_0006603/Sjc_0006445/Sjc_0007418/Sjc_0007885/Sjc_0009316/Sjc_0001456/Sjc_0001878/Sjc_0006927/Sjc_0009095/Sjc_0008442/Sjc_0003449/Sjc_0002621/Sjc_0009040/Sjc_0001653/Sjc_0001846/Sjc…
GO:0022904	respiratory electron transport chain	68	0.616307	2.1866	0.00568182	0.0352139	0.0251447	2164	tags=72%, list=25%, signal=54%	Sjc_0009759/Sjc_0000875/Sjc_0003043/Sjc_0004116/Sjc_0005280/Sjc_0001151/Sjc_0003281/Sjc_0003280/Sjc_0008703/Sjc_0002412/Sjc_0003533/Sjc_0001070/Sjc_0005896/Sjc_0003476/Sjc_0006302/Sjc_0002632/Sjc_0004937/Sjc_0008039/Sjc_0002161/Sjc_0005540/Sjc_0008849/Sjc_0005332/Sjc_0000909/Sjc_0003314/Sjc_0003765/Sjc_0009105/Sjc_0002005/Sjc_0002388/Sjc_0003423/Sjc_0007263/Sjc_0008824/Sjc_0003792/Sjc_0004159/Sjc…
GO:0070126	mitochondrial translational termination	65	0.633423	2.2542	0.00568182	0.0352139	0.0251447	2552	tags=82%, list=30%, signal=58%	Sjc_0005206/Sjc_0007348/Sjc_0000661/Sjc_0003077/Sjc_0002952/Sjc_0007632/Sjc_0008136/Sjc_0006410/Sjc_0001726/Sjc_0005573/Sjc_0003252/Sjc_0001561/Sjc_0004785/Sjc_0001716/Sjc_0003474/Sjc_0005277/Sjc_0005347/Sjc_0002964/Sjc_0007186/Sjc_0005339/Sjc_0005128/Sjc_0001334/Sjc_0008587/Sjc_0002233/Sjc_0008314/Sjc_0007044/Sjc_0000855/Sjc_0005663/Sjc_0005310/Sjc_0006269/Sjc_0002652/Sjc_0001833/Sjc_0004489/Sjc…
GO:0051403	stress-activated MAPK cascade	148	-0.425515	-1.47806	0.00569476	0.0352307	0.0251566	2109	tags=31%, list=25%, signal=24%	Sjc_0003738/Sjc_0005358/Sjc_0006661/Sjc_0003654/Sjc_0003305/Sjc_0002623/Sjc_0000982/Sjc_0004339/Sjc_0000200/Sjc_0004024/Sjc_0007224/Sjc_0009123/Sjc_0008645/Sjc_0002149/Sjc_0008959/Sjc_0007768/Sjc_0002339/Sjc_0004530/Sjc_0004680/Sjc_0003704/Sjc_0004980/Sjc_0008807/Sjc_0008812/Sjc_0006172/Sjc_0000180/Sjc_0006445/Sjc_0004420/Sjc_0008960/Sjc_0007418/Sjc_0002150/Sjc_0000044/Sjc_0007469/Sjc_0007942/Sjc…
GO:0030335	positive regulation of cell migration	151	-0.411063	-1.42784	0.00570125	0.0352307	0.0251566	2450	tags=40%, list=29%, signal=29%	Sjc_0002164/Sjc_0006486/Sjc_0003084/Sjc_0007478/Sjc_0003335/Sjc_0007320/Sjc_0009501/Sjc_0005006/Sjc_0003882/Sjc_0001184/Sjc_0005072/Sjc_0003768/Sjc_0003305/Sjc_0001398/Sjc_0005044/Sjc_0002623/Sjc_0004339/Sjc_0003380/Sjc_0004024/Sjc_0000043/Sjc_0007224/Sjc_0006124/Sjc_0003512/Sjc_0006945/Sjc_0007079/Sjc_0008959/Sjc_0008682/Sjc_0007768/Sjc_0001396/Sjc_0004816/Sjc_0006992/Sjc_0005045/Sjc_0001604/Sjc…
GO:0042773	ATP synthesis coupled electron transport	60	0.631128	2.15297	0.00571429	0.0352307	0.0251566	1978	tags=72%, list=23%, signal=55%	Sjc_0009759/Sjc_0000875/Sjc_0003043/Sjc_0004116/Sjc_0005280/Sjc_0001151/Sjc_0003281/Sjc_0003280/Sjc_0008703/Sjc_0002412/Sjc_0003533/Sjc_0001070/Sjc_0005896/Sjc_0003476/Sjc_0006302/Sjc_0002632/Sjc_0004937/Sjc_0008039/Sjc_0002161/Sjc_0005540/Sjc_0008849/Sjc_0005332/Sjc_0000909/Sjc_0003314/Sjc_0003765/Sjc_0009105/Sjc_0002005/Sjc_0003423/Sjc_0007263/Sjc_0008824/Sjc_0003792/Sjc_0004159/Sjc_0006635/Sjc…
GO:0042775	mitochondrial ATP synthesis coupled electron transport	60	0.631128	2.15297	0.00571429	0.0352307	0.0251566	1978	tags=72%, list=23%, signal=55%	Sjc_0009759/Sjc_0000875/Sjc_0003043/Sjc_0004116/Sjc_0005280/Sjc_0001151/Sjc_0003281/Sjc_0003280/Sjc_0008703/Sjc_0002412/Sjc_0003533/Sjc_0001070/Sjc_0005896/Sjc_0003476/Sjc_0006302/Sjc_0002632/Sjc_0004937/Sjc_0008039/Sjc_0002161/Sjc_0005540/Sjc_0008849/Sjc_0005332/Sjc_0000909/Sjc_0003314/Sjc_0003765/Sjc_0009105/Sjc_0002005/Sjc_0003423/Sjc_0007263/Sjc_0008824/Sjc_0003792/Sjc_0004159/Sjc_0006635/Sjc…
GO:0045047	protein targeting to ER	70	0.760617	2.7165	0.00574713	0.0353871	0.0252683	634	tags=64%, list=7%, signal=60%	Sjc_0006753/Sjc_0002010/Sjc_0005797/Sjc_0006351/Sjc_0001577/Sjc_0007456/Sjc_0004023/Sjc_0008088/Sjc_0006436/Sjc_0005661/Sjc_0008098/Sjc_0008418/Sjc_0003863/Sjc_0005536/Sjc_0007923/Sjc_0009429/Sjc_0000326/Sjc_0000157/Sjc_0009486/Sjc_0006752/Sjc_0001071/Sjc_0002514/Sjc_0002694/Sjc_0008099/Sjc_0003248/Sjc_0005210/Sjc_0002786/Sjc_0006875/Sjc_0006892/Sjc_0000713/Sjc_0006699/Sjc_0006359/Sjc_0001285/Sjc…
GO:0070125	mitochondrial translational elongation	64	0.623954	2.18335	0.00578035	0.0355454	0.0253814	2552	tags=81%, list=30%, signal=57%	Sjc_0005206/Sjc_0007348/Sjc_0000661/Sjc_0003077/Sjc_0002952/Sjc_0007632/Sjc_0008136/Sjc_0006410/Sjc_0001726/Sjc_0005573/Sjc_0000607/Sjc_0003252/Sjc_0001561/Sjc_0004785/Sjc_0001716/Sjc_0003474/Sjc_0005277/Sjc_0005347/Sjc_0002964/Sjc_0007186/Sjc_0005128/Sjc_0001334/Sjc_0008587/Sjc_0002233/Sjc_0008314/Sjc_0007044/Sjc_0000855/Sjc_0005663/Sjc_0005310/Sjc_0006269/Sjc_0002652/Sjc_0001833/Sjc_0004489/Sjc…
GO:0043405	regulation of MAP kinase activity	126	-0.439146	-1.50051	0.00579374	0.0355815	0.0254072	2082	tags=33%, list=24%, signal=25%	Sjc_0003654/Sjc_0003305/Sjc_0002623/Sjc_0004339/Sjc_0005207/Sjc_0004024/Sjc_0007224/Sjc_0008645/Sjc_0003073/Sjc_0006354/Sjc_0002149/Sjc_0003512/Sjc_0008959/Sjc_0001852/Sjc_0007287/Sjc_0007768/Sjc_0002339/Sjc_0004530/Sjc_0004168/Sjc_0004980/Sjc_0006666/Sjc_0000942/Sjc_0000180/Sjc_0006445/Sjc_0004420/Sjc_0008960/Sjc_0002150/Sjc_0000044/Sjc_0007942/Sjc_0002621/Sjc_0003747/Sjc_0009273/Sjc_0003816/Sjc…
GO:0021543	pallium development	99	-0.45651	-1.50624	0.00583431	0.035723	0.0255082	2651	tags=47%, list=31%, signal=33%	Sjc_0005553/Sjc_0004301/Sjc_0009187/Sjc_0003074/Sjc_0007272/Sjc_0000454/Sjc_0004176/Sjc_0006808/Sjc_0005815/Sjc_0004712/Sjc_0003882/Sjc_0002665/Sjc_0003305/Sjc_0005044/Sjc_0001553/Sjc_0002623/Sjc_0005207/Sjc_0007224/Sjc_0003073/Sjc_0000907/Sjc_0002676/Sjc_0008959/Sjc_0007287/Sjc_0006286/Sjc_0006235/Sjc_0008807/Sjc_0005045/Sjc_0004420/Sjc_0008960/Sjc_0003470/Sjc_0006237/Sjc_0009204/Sjc_0002621/Sjc…
GO:0002118	aggressive behavior	10	-0.750981	-1.66033	0.00583942	0.035723	0.0255082	650	tags=50%, list=8%, signal=46%	Sjc_0005944/Sjc_0009204/Sjc_0009206/Sjc_0009205/Sjc_0004493
GO:1904948	midbrain dopaminergic neuron differentiation	10	-0.759614	-1.67942	0.00583942	0.035723	0.0255082	1667	tags=80%, list=20%, signal=64%	Sjc_0006945/Sjc_0004530/Sjc_0006445/Sjc_0009316/Sjc_0000041/Sjc_0006075/Sjc_0006634/Sjc_0000042
GO:0035265	organ growth	107	-0.451149	-1.50812	0.0058548	0.0357709	0.0255424	2130	tags=32%, list=25%, signal=24%	Sjc_0002784/Sjc_0004828/Sjc_0003305/Sjc_0005044/Sjc_0002623/Sjc_0005207/Sjc_0002104/Sjc_0000043/Sjc_0008486/Sjc_0003773/Sjc_0006846/Sjc_0008959/Sjc_0007768/Sjc_0004299/Sjc_0004168/Sjc_0008606/Sjc_0005045/Sjc_0008960/Sjc_0003666/Sjc_0008362/Sjc_0002621/Sjc_0005097/Sjc_0009704/Sjc_0009693/Sjc_0008379/Sjc_0006634/Sjc_0006032/Sjc_0002622/Sjc_0008381/Sjc_0002069/Sjc_0004026/Sjc_0008961/Sjc_0008962/Sjc…
GO:0045665	negative regulation of neuron differentiation	106	-0.449014	-1.49691	0.00586854	0.0358087	0.0255694	2136	tags=40%, list=25%, signal=30%	Sjc_0009267/Sjc_0002660/Sjc_0003084/Sjc_0007320/Sjc_0005006/Sjc_0003882/Sjc_0006048/Sjc_0000404/Sjc_0007949/Sjc_0005044/Sjc_0002623/Sjc_0006623/Sjc_0007224/Sjc_0001307/Sjc_0007980/Sjc_0006846/Sjc_0006945/Sjc_0002701/Sjc_0001069/Sjc_0005045/Sjc_0001306/Sjc_0005394/Sjc_0001440/Sjc_0006445/Sjc_0004420/Sjc_0003748/Sjc_0007295/Sjc_0002621/Sjc_0000350/Sjc_0003645/Sjc_0005447/Sjc_0004338/Sjc_0006634/Sjc…
GO:0030308	negative regulation of cell growth	77	-0.49485	-1.58703	0.0060024	0.0365283	0.0260832	2188	tags=36%, list=26%, signal=27%	Sjc_0006652/Sjc_0007724/Sjc_0007982/Sjc_0008082/Sjc_0007949/Sjc_0007224/Sjc_0009123/Sjc_0003773/Sjc_0006170/Sjc_0006945/Sjc_0007768/Sjc_0004299/Sjc_0004530/Sjc_0007799/Sjc_0006445/Sjc_0004420/Sjc_0004529/Sjc_0006653/Sjc_0009693/Sjc_0008379/Sjc_0006075/Sjc_0005479/Sjc_0008381/Sjc_0005480/Sjc_0008495/Sjc_0001890/Sjc_0004419/Sjc_0005497
GO:0048512	circadian behavior	76	-0.499105	-1.59641	0.00600962	0.0365283	0.0260832	2323	tags=50%, list=27%, signal=37%	Sjc_0003937/Sjc_0002833/Sjc_0007163/Sjc_0000150/Sjc_0002665/Sjc_0003738/Sjc_0002376/Sjc_0005747/Sjc_0004908/Sjc_0005207/Sjc_0004278/Sjc_0007319/Sjc_0000985/Sjc_0007287/Sjc_0006754/Sjc_0000792/Sjc_0001069/Sjc_0008739/Sjc_0008738/Sjc_0008131/Sjc_0008861/Sjc_0004979/Sjc_0003924/Sjc_0001525/Sjc_0009336/Sjc_0004907/Sjc_0005944/Sjc_0006904/Sjc_0005238/Sjc_0009293/Sjc_0000937/Sjc_0000751/Sjc_0006136/Sjc…
GO:0060041	retina development in camera-type eye	76	-0.48513	-1.55171	0.00600962	0.0365283	0.0260832	1966	tags=42%, list=23%, signal=33%	Sjc_0005193/Sjc_0000043/Sjc_0003775/Sjc_0001307/Sjc_0000739/Sjc_0002877/Sjc_0002492/Sjc_0006235/Sjc_0005560/Sjc_0001407/Sjc_0001069/Sjc_0008729/Sjc_0004789/Sjc_0009119/Sjc_0001306/Sjc_0009120/Sjc_0009121/Sjc_0003445/Sjc_0009118/Sjc_0005002/Sjc_0004267/Sjc_0008535/Sjc_0003722/Sjc_0003748/Sjc_0006237/Sjc_0001590/Sjc_0001187/Sjc_0003645/Sjc_0006610/Sjc_0002468/Sjc_0006634/Sjc_0006032
GO:0007447	imaginal disc pattern formation	64	-0.510252	-1.60517	0.00603136	0.036601	0.0261352	2068	tags=31%, list=24%, signal=24%	Sjc_0003305/Sjc_0005044/Sjc_0002376/Sjc_0000043/Sjc_0005013/Sjc_0008959/Sjc_0001909/Sjc_0002339/Sjc_0007968/Sjc_0005045/Sjc_0008960/Sjc_0009316/Sjc_0008087/Sjc_0009704/Sjc_0006032/Sjc_0002069/Sjc_0008961/Sjc_0005497/Sjc_0008962/Sjc_0009705
GO:0021987	cerebral cortex development	71	-0.493953	-1.56592	0.00603865	0.036601	0.0261352	2780	tags=52%, list=33%, signal=35%	Sjc_0000285/Sjc_0001030/Sjc_0008139/Sjc_0005553/Sjc_0009187/Sjc_0007272/Sjc_0000454/Sjc_0004176/Sjc_0006808/Sjc_0003882/Sjc_0002665/Sjc_0003305/Sjc_0005044/Sjc_0001553/Sjc_0002623/Sjc_0007224/Sjc_0000907/Sjc_0002676/Sjc_0008959/Sjc_0007287/Sjc_0006286/Sjc_0008807/Sjc_0005045/Sjc_0004420/Sjc_0008960/Sjc_0003470/Sjc_0002621/Sjc_0009704/Sjc_0002622/Sjc_0005479/Sjc_0001025/Sjc_0006632/Sjc_0005480/Sjc…
GO:0042048	olfactory behavior	68	-0.50376	-1.59074	0.00605327	0.036601	0.0261352	2099	tags=49%, list=25%, signal=37%	Sjc_0003074/Sjc_0003528/Sjc_0002660/Sjc_0006486/Sjc_0004176/Sjc_0008378/Sjc_0006979/Sjc_0003305/Sjc_0002376/Sjc_0003380/Sjc_0003773/Sjc_0003073/Sjc_0007490/Sjc_0006945/Sjc_0002676/Sjc_0008959/Sjc_0007287/Sjc_0001407/Sjc_0007968/Sjc_0005025/Sjc_0008960/Sjc_0007489/Sjc_0005024/Sjc_0009174/Sjc_0009704/Sjc_0009693/Sjc_0008379/Sjc_0002167/Sjc_0006032/Sjc_0008381/Sjc_0008961/Sjc_0008962/Sjc_0009705
GO:0007274	neuromuscular synaptic transmission	74	-0.487329	-1.55344	0.00606796	0.036601	0.0261352	1939	tags=32%, list=23%, signal=25%	Sjc_0006894/Sjc_0002417/Sjc_0003073/Sjc_0002999/Sjc_0002191/Sjc_0009031/Sjc_0005455/Sjc_0006814/Sjc_0004628/Sjc_0004939/Sjc_0001853/Sjc_0008861/Sjc_0000917/Sjc_0005786/Sjc_0000169/Sjc_0001590/Sjc_0000916/Sjc_0004559/Sjc_0005456/Sjc_0004117/Sjc_0004557/Sjc_0000170/Sjc_0004558/Sjc_0004118
GO:0050920	regulation of chemotaxis	75	-0.500595	-1.59739	0.00606796	0.036601	0.0261352	1668	tags=41%, list=20%, signal=34%	Sjc_0002164/Sjc_0008378/Sjc_0003335/Sjc_0009343/Sjc_0009026/Sjc_0005072/Sjc_0002623/Sjc_0003773/Sjc_0003512/Sjc_0006945/Sjc_0007079/Sjc_0008682/Sjc_0005960/Sjc_0006992/Sjc_0001440/Sjc_0006445/Sjc_0000718/Sjc_0003924/Sjc_0006129/Sjc_0002621/Sjc_0009273/Sjc_0002799/Sjc_0009693/Sjc_0008379/Sjc_0008398/Sjc_0008681/Sjc_0002622/Sjc_0005479/Sjc_0006632/Sjc_0008381/Sjc_0005480
GO:2000243	positive regulation of reproductive process	74	-0.498182	-1.58804	0.00606796	0.036601	0.0261352	2082	tags=45%, list=24%, signal=34%	Sjc_0003654/Sjc_0002783/Sjc_0007072/Sjc_0005747/Sjc_0003773/Sjc_0002848/Sjc_0002993/Sjc_0000985/Sjc_0002191/Sjc_0006880/Sjc_0007073/Sjc_0009335/Sjc_0008299/Sjc_0006881/Sjc_0005932/Sjc_0009644/Sjc_0006445/Sjc_0002359/Sjc_0000718/Sjc_0006129/Sjc_0008651/Sjc_0007782/Sjc_0001712/Sjc_0009040/Sjc_0006904/Sjc_0002356/Sjc_0009693/Sjc_0008379/Sjc_0006882/Sjc_0008133/Sjc_0008381/Sjc_0005497/Sjc_0009751
GO:0030073	insulin secretion	72	-0.499216	-1.58341	0.00609013	0.036688	0.0261973	1406	tags=29%, list=17%, signal=25%	Sjc_0006527/Sjc_0003512/Sjc_0005960/Sjc_0004793/Sjc_0009243/Sjc_0007885/Sjc_0001790/Sjc_0005432/Sjc_0001853/Sjc_0000107/Sjc_0009336/Sjc_0005786/Sjc_0006526/Sjc_0009169/Sjc_0000937/Sjc_0006075/Sjc_0006136/Sjc_0009298/Sjc_0008495/Sjc_0001890/Sjc_0000860
GO:0061387	regulation of extent of cell growth	63	-0.515187	-1.60644	0.00611247	0.0367758	0.02626	1667	tags=37%, list=20%, signal=30%	Sjc_0007949/Sjc_0007072/Sjc_0006623/Sjc_0006945/Sjc_0005707/Sjc_0008682/Sjc_0007073/Sjc_0007768/Sjc_0001440/Sjc_0006445/Sjc_0000718/Sjc_0001853/Sjc_0003924/Sjc_0007295/Sjc_0009273/Sjc_0002799/Sjc_0008932/Sjc_0008398/Sjc_0008681/Sjc_0008046/Sjc_0005479/Sjc_0005480/Sjc_0008405
GO:0050866	negative regulation of cell activation	50	-0.543756	-1.64256	0.00612745	0.0368031	0.0262795	2359	tags=44%, list=28%, signal=32%	Sjc_0004447/Sjc_0009501/Sjc_0006652/Sjc_0003305/Sjc_0005044/Sjc_0008645/Sjc_0004128/Sjc_0006170/Sjc_0008959/Sjc_0005045/Sjc_0008960/Sjc_0008496/Sjc_0003666/Sjc_0003449/Sjc_0006653/Sjc_0008362/Sjc_0000350/Sjc_0009704/Sjc_0006075/Sjc_0008961/Sjc_0008962/Sjc_0009705
GO:0015698	inorganic anion transport	48	-0.540676	-1.6203	0.00614251	0.0368031	0.0262795	1193	tags=29%, list=14%, signal=25%	Sjc_0009410/Sjc_0009119/Sjc_0002734/Sjc_0009120/Sjc_0009121/Sjc_0009644/Sjc_0009118/Sjc_0001790/Sjc_0004907/Sjc_0002356/Sjc_0001590/Sjc_0008133/Sjc_0006020/Sjc_0009751
GO:0061097	regulation of protein tyrosine kinase activity	47	-0.547506	-1.63583	0.00616523	0.0368031	0.0262795	2329	tags=47%, list=27%, signal=34%	Sjc_0003606/Sjc_0007175/Sjc_0004295/Sjc_0003305/Sjc_0002623/Sjc_0007174/Sjc_0000054/Sjc_0008959/Sjc_0007768/Sjc_0005636/Sjc_0008960/Sjc_0002621/Sjc_0005648/Sjc_0000350/Sjc_0005646/Sjc_0009704/Sjc_0002622/Sjc_0005647/Sjc_0006327/Sjc_0008961/Sjc_0008962/Sjc_0009705
GO:0070663	regulation of leukocyte proliferation	47	-0.544465	-1.62674	0.00616523	0.0368031	0.0262795	971	tags=23%, list=11%, signal=21%	Sjc_0008960/Sjc_0008496/Sjc_0007942/Sjc_0009704/Sjc_0002543/Sjc_0009178/Sjc_0009179/Sjc_0004026/Sjc_0008961/Sjc_0008962/Sjc_0009705
GO:0050731	positive regulation of peptidyl-tyrosine phosphorylation	53	-0.52275	-1.5795	0.00617284	0.0368031	0.0262795	2361	tags=45%, list=28%, signal=33%	Sjc_0007320/Sjc_0003606/Sjc_0002666/Sjc_0007175/Sjc_0003305/Sjc_0002623/Sjc_0009123/Sjc_0007174/Sjc_0004128/Sjc_0000054/Sjc_0008959/Sjc_0007768/Sjc_0000014/Sjc_0005806/Sjc_0008960/Sjc_0006447/Sjc_0007942/Sjc_0002621/Sjc_0009704/Sjc_0002622/Sjc_0008961/Sjc_0008962/Sjc_0009705/Sjc_0000860
GO:0051028	mRNA transport	86	0.499229	1.86961	0.00617284	0.0368031	0.0262795	2733	tags=60%, list=32%, signal=41%	Sjc_0004478/Sjc_0005900/Sjc_0001720/Sjc_0007003/Sjc_0002087/Sjc_0002661/Sjc_0001035/Sjc_0008042/Sjc_0001346/Sjc_0006712/Sjc_0003170/Sjc_0005899/Sjc_0007547/Sjc_0000167/Sjc_0003348/Sjc_0003898/Sjc_0002681/Sjc_0002484/Sjc_0003244/Sjc_0002942/Sjc_0000586/Sjc_0007645/Sjc_0002393/Sjc_0000168/Sjc_0002184/Sjc_0006158/Sjc_0001796/Sjc_0005163/Sjc_0002692/Sjc_0007218/Sjc_0006248/Sjc_0004202/Sjc_0004017/Sjc…
GO:0071166	ribonucleoprotein complex localization	86	0.495789	1.85673	0.00617284	0.0368031	0.0262795	2903	tags=67%, list=34%, signal=45%	Sjc_0005900/Sjc_0001720/Sjc_0000326/Sjc_0007003/Sjc_0002087/Sjc_0002661/Sjc_0001035/Sjc_0008042/Sjc_0001346/Sjc_0006712/Sjc_0003170/Sjc_0005899/Sjc_0007547/Sjc_0001750/Sjc_0004630/Sjc_0000167/Sjc_0003348/Sjc_0003898/Sjc_0002681/Sjc_0002484/Sjc_0003244/Sjc_0002942/Sjc_0003536/Sjc_0000586/Sjc_0007645/Sjc_0002393/Sjc_0000168/Sjc_0006158/Sjc_0005163/Sjc_0002692/Sjc_0007218/Sjc_0006248/Sjc_0004017/Sjc…
GO:0040008	regulation of growth	473	-0.360846	-1.34619	0.0061792	0.0368031	0.0262795	2193	tags=27%, list=26%, signal=22%	Sjc_0005072/Sjc_0006652/Sjc_0007724/Sjc_0009232/Sjc_0005286/Sjc_0007982/Sjc_0002784/Sjc_0008082/Sjc_0002583/Sjc_0004828/Sjc_0006979/Sjc_0003768/Sjc_0007949/Sjc_0003305/Sjc_0005044/Sjc_0001553/Sjc_0007072/Sjc_0002623/Sjc_0000622/Sjc_0000477/Sjc_0006623/Sjc_0005207/Sjc_0002104/Sjc_0000043/Sjc_0007224/Sjc_0003775/Sjc_0009123/Sjc_0002417/Sjc_0007803/Sjc_0002671/Sjc_0003773/Sjc_0006105/Sjc_0003073/Sjc…
GO:0051283	negative regulation of sequestering of calcium ion	40	-0.549878	-1.6009	0.00625782	0.0372089	0.0265693	2361	tags=48%, list=28%, signal=34%	Sjc_0007320/Sjc_0004447/Sjc_0006972/Sjc_0003937/Sjc_0001398/Sjc_0002623/Sjc_0006623/Sjc_0008486/Sjc_0001396/Sjc_0005960/Sjc_0001877/Sjc_0008804/Sjc_0006445/Sjc_0001878/Sjc_0006200/Sjc_0009336/Sjc_0002621/Sjc_0000937/Sjc_0002622
GO:0045597	positive regulation of cell differentiation	384	-0.368858	-1.36355	0.00626305	0.0372089	0.0265693	2368	tags=32%, list=28%, signal=24%	Sjc_0007478/Sjc_0003335/Sjc_0007320/Sjc_0006808/Sjc_0002234/Sjc_0009501/Sjc_0000110/Sjc_0009026/Sjc_0005006/Sjc_0004523/Sjc_0003882/Sjc_0005072/Sjc_0006652/Sjc_0009232/Sjc_0003794/Sjc_0001713/Sjc_0000404/Sjc_0002583/Sjc_0003768/Sjc_0006661/Sjc_0003654/Sjc_0005044/Sjc_0007072/Sjc_0002623/Sjc_0005747/Sjc_0004339/Sjc_0006623/Sjc_0005207/Sjc_0004024/Sjc_0000043/Sjc_0007224/Sjc_0003775/Sjc_0009123/Sjc…
GO:0071426	ribonucleoprotein complex export from nucleus	85	0.500529	1.85974	0.00628931	0.0373181	0.0266472	2903	tags=68%, list=34%, signal=45%	Sjc_0005900/Sjc_0001720/Sjc_0000326/Sjc_0007003/Sjc_0002087/Sjc_0002661/Sjc_0001035/Sjc_0008042/Sjc_0001346/Sjc_0006712/Sjc_0003170/Sjc_0005899/Sjc_0007547/Sjc_0001750/Sjc_0004630/Sjc_0000167/Sjc_0003348/Sjc_0003898/Sjc_0002681/Sjc_0002484/Sjc_0003244/Sjc_0002942/Sjc_0003536/Sjc_0000586/Sjc_0007645/Sjc_0002393/Sjc_0000168/Sjc_0006158/Sjc_0005163/Sjc_0002692/Sjc_0007218/Sjc_0006248/Sjc_0004017/Sjc…
GO:0030036	actin cytoskeleton organization	342	-0.365242	-1.34477	0.00630252	0.0373423	0.0266645	2450	tags=35%, list=29%, signal=26%	Sjc_0002164/Sjc_0003084/Sjc_0005361/Sjc_0006375/Sjc_0001425/Sjc_0007320/Sjc_0009343/Sjc_0009501/Sjc_0000110/Sjc_0002666/Sjc_0005006/Sjc_0004523/Sjc_0000867/Sjc_0007282/Sjc_0008730/Sjc_0001656/Sjc_0001184/Sjc_0005286/Sjc_0006048/Sjc_0006071/Sjc_0005358/Sjc_0006979/Sjc_0003768/Sjc_0002717/Sjc_0008265/Sjc_0002623/Sjc_0000982/Sjc_0008167/Sjc_0004553/Sjc_0003380/Sjc_0005207/Sjc_0000043/Sjc_0009123/Sjc…
GO:0042776	mitochondrial ATP synthesis coupled proton transport	10	0.814186	2.01594	0.00630915	0.0373423	0.0266645	1527	tags=90%, list=18%, signal=74%	Sjc_0002845/Sjc_0006670/Sjc_0001147/Sjc_0003096/Sjc_0008039/Sjc_0000468/Sjc_0003314/Sjc_0008893/Sjc_0003792
GO:0006119	oxidative phosphorylation	89	0.587277	2.22179	0.00632911	0.0374137	0.0267154	2434	tags=74%, list=29%, signal=54%	Sjc_0009759/Sjc_0000875/Sjc_0003043/Sjc_0004116/Sjc_0005280/Sjc_0001151/Sjc_0003281/Sjc_0003280/Sjc_0002845/Sjc_0008703/Sjc_0006670/Sjc_0002412/Sjc_0003533/Sjc_0002566/Sjc_0001147/Sjc_0001070/Sjc_0000079/Sjc_0005896/Sjc_0003476/Sjc_0006302/Sjc_0002632/Sjc_0004937/Sjc_0003096/Sjc_0008039/Sjc_0002161/Sjc_0005540/Sjc_0008849/Sjc_0005332/Sjc_0000468/Sjc_0005289/Sjc_0000909/Sjc_0003314/Sjc_0003765/Sjc…
GO:0042706	eye photoreceptor cell fate commitment	36	-0.584215	-1.66544	0.0063857	0.0376541	0.0268871	2287	tags=44%, list=27%, signal=33%	Sjc_0003882/Sjc_0001297/Sjc_0003738/Sjc_0003305/Sjc_0008959/Sjc_0003321/Sjc_0005772/Sjc_0006762/Sjc_0008960/Sjc_0000350/Sjc_0003645/Sjc_0009704/Sjc_0006032/Sjc_0008961/Sjc_0008962/Sjc_0009705
GO:0046552	photoreceptor cell fate commitment	36	-0.584215	-1.66544	0.0063857	0.0376541	0.0268871	2287	tags=44%, list=27%, signal=33%	Sjc_0003882/Sjc_0001297/Sjc_0003738/Sjc_0003305/Sjc_0008959/Sjc_0003321/Sjc_0005772/Sjc_0006762/Sjc_0008960/Sjc_0000350/Sjc_0003645/Sjc_0009704/Sjc_0006032/Sjc_0008961/Sjc_0008962/Sjc_0009705
GO:0070972	protein localization to endoplasmic reticulum	88	0.675959	2.54427	0.00641026	0.0377101	0.0269271	526	tags=52%, list=6%, signal=50%	Sjc_0006753/Sjc_0004069/Sjc_0002010/Sjc_0005797/Sjc_0006351/Sjc_0001577/Sjc_0007456/Sjc_0004023/Sjc_0008088/Sjc_0006436/Sjc_0005661/Sjc_0008098/Sjc_0008418/Sjc_0003863/Sjc_0005536/Sjc_0007923/Sjc_0009429/Sjc_0000326/Sjc_0000157/Sjc_0009486/Sjc_0006752/Sjc_0001071/Sjc_0002514/Sjc_0002694/Sjc_0008099/Sjc_0003248/Sjc_0005210/Sjc_0002786/Sjc_0006875/Sjc_0006892/Sjc_0000713/Sjc_0006699/Sjc_0006359/Sjc…
GO:0001752	compound eye photoreceptor fate commitment	35	-0.572574	-1.62366	0.00643501	0.0377101	0.0269271	2287	tags=43%, list=27%, signal=31%	Sjc_0003882/Sjc_0001297/Sjc_0003738/Sjc_0003305/Sjc_0008959/Sjc_0003321/Sjc_0005772/Sjc_0006762/Sjc_0008960/Sjc_0000350/Sjc_0003645/Sjc_0009704/Sjc_0008961/Sjc_0008962/Sjc_0009705
GO:0046622	positive regulation of organ growth	35	-0.577687	-1.63816	0.00643501	0.0377101	0.0269271	392	tags=37%, list=5%, signal=36%	Sjc_0003305/Sjc_0005044/Sjc_0005207/Sjc_0008959/Sjc_0005045/Sjc_0008960/Sjc_0009704/Sjc_0006634/Sjc_0006032/Sjc_0002069/Sjc_0008961/Sjc_0008962/Sjc_0009705
GO:0072009	nephron epithelium development	35	-0.577671	-1.63811	0.00643501	0.0377101	0.0269271	2044	tags=46%, list=24%, signal=35%	Sjc_0005044/Sjc_0000982/Sjc_0005207/Sjc_0003775/Sjc_0004980/Sjc_0000669/Sjc_0005045/Sjc_0009316/Sjc_0000718/Sjc_0001928/Sjc_0007469/Sjc_0002468/Sjc_0006634/Sjc_0006032/Sjc_0008532/Sjc_0002680
GO:0110111	negative regulation of animal organ morphogenesis	35	-0.574703	-1.6297	0.00643501	0.0377101	0.0269271	1000	tags=43%, list=12%, signal=38%	Sjc_0006972/Sjc_0003937/Sjc_0003305/Sjc_0000043/Sjc_0008959/Sjc_0003704/Sjc_0006445/Sjc_0008960/Sjc_0001928/Sjc_0000350/Sjc_0009704/Sjc_0006032/Sjc_0008961/Sjc_0008962/Sjc_0009705
GO:0046668	regulation of retinal cell programmed cell death	27	-0.579996	-1.59732	0.0064433	0.037712	0.0269285	971	tags=44%, list=11%, signal=40%	Sjc_0006972/Sjc_0003937/Sjc_0003305/Sjc_0000043/Sjc_0008959/Sjc_0008960/Sjc_0009316/Sjc_0000431/Sjc_0009704/Sjc_0008961/Sjc_0008962/Sjc_0009705
GO:1903727	positive regulation of phospholipid metabolic process	28	-0.582842	-1.60433	0.00647668	0.0378606	0.0270346	971	tags=25%, list=11%, signal=22%	Sjc_0008960/Sjc_0002621/Sjc_0009704/Sjc_0002622/Sjc_0008961/Sjc_0008962/Sjc_0009705
GO:0050769	positive regulation of neurogenesis	255	-0.380137	-1.3761	0.00648649	0.0378712	0.0270421	2368	tags=33%, list=28%, signal=25%	Sjc_0007478/Sjc_0003335/Sjc_0007320/Sjc_0006808/Sjc_0002234/Sjc_0009501/Sjc_0009026/Sjc_0005006/Sjc_0003882/Sjc_0005072/Sjc_0006652/Sjc_0009232/Sjc_0003794/Sjc_0001713/Sjc_0002583/Sjc_0006661/Sjc_0005044/Sjc_0002623/Sjc_0004339/Sjc_0006623/Sjc_0005207/Sjc_0004024/Sjc_0007224/Sjc_0003775/Sjc_0009123/Sjc_0002417/Sjc_0006354/Sjc_0006170/Sjc_0001215/Sjc_0006945/Sjc_0005707/Sjc_0007079/Sjc_0008682/Sjc…
GO:0001975	response to amphetamine	23	-0.625765	-1.66709	0.0065445	0.0381159	0.0272169	2143	tags=57%, list=25%, signal=42%	Sjc_0002665/Sjc_0005897/Sjc_0006354/Sjc_0002676/Sjc_0004793/Sjc_0009243/Sjc_0003470/Sjc_0009336/Sjc_0000041/Sjc_0009169/Sjc_0000937/Sjc_0000042/Sjc_0009087
GO:0120033	negative regulation of plasma membrane bounded cell projection assembly	23	-0.621335	-1.65529	0.0065445	0.0381159	0.0272169	1564	tags=48%, list=18%, signal=39%	Sjc_0006196/Sjc_0003342/Sjc_0008063/Sjc_0007799/Sjc_0003910/Sjc_0004307/Sjc_0009095/Sjc_0006197/Sjc_0005479/Sjc_0005480/Sjc_0008062
GO:0014888	striated muscle adaptation	25	-0.592055	-1.59591	0.0065703	0.0382191	0.0272906	1431	tags=56%, list=17%, signal=47%	Sjc_0002660/Sjc_0005815/Sjc_0004523/Sjc_0005207/Sjc_0006235/Sjc_0007447/Sjc_0005455/Sjc_0006368/Sjc_0006237/Sjc_0005456/Sjc_0005447/Sjc_0005298/Sjc_0005445/Sjc_0005444
GO:0006405	RNA export from nucleus	96	0.495881	1.89569	0.00666667	0.0386846	0.027623	2903	tags=66%, list=34%, signal=44%	Sjc_0005900/Sjc_0001720/Sjc_0000326/Sjc_0007003/Sjc_0002087/Sjc_0002661/Sjc_0001035/Sjc_0008042/Sjc_0001346/Sjc_0006712/Sjc_0003170/Sjc_0005899/Sjc_0007547/Sjc_0001750/Sjc_0004630/Sjc_0000167/Sjc_0003348/Sjc_0003898/Sjc_0002681/Sjc_0002484/Sjc_0003244/Sjc_0002942/Sjc_0003536/Sjc_0000586/Sjc_0007645/Sjc_0002393/Sjc_0000168/Sjc_0006158/Sjc_0001213/Sjc_0005163/Sjc_0001696/Sjc_0002692/Sjc_0007218/Sjc…
GO:0022900	electron transport chain	96	0.527269	2.01568	0.00666667	0.0386846	0.027623	2164	tags=64%, list=25%, signal=48%	Sjc_0009759/Sjc_0000875/Sjc_0003043/Sjc_0004116/Sjc_0005280/Sjc_0007228/Sjc_0001151/Sjc_0003281/Sjc_0003280/Sjc_0008666/Sjc_0008703/Sjc_0002412/Sjc_0003533/Sjc_0001070/Sjc_0005896/Sjc_0005387/Sjc_0003476/Sjc_0006302/Sjc_0002632/Sjc_0004937/Sjc_0008039/Sjc_0002161/Sjc_0005540/Sjc_0008849/Sjc_0003364/Sjc_0005332/Sjc_0000909/Sjc_0003314/Sjc_0003765/Sjc_0009105/Sjc_0002005/Sjc_0005015/Sjc_0002388/Sjc…
GO:0006612	protein targeting to membrane	109	0.472161	1.78195	0.00671141	0.0388491	0.0277404	634	tags=42%, list=7%, signal=40%	Sjc_0006753/Sjc_0002010/Sjc_0005797/Sjc_0006351/Sjc_0001577/Sjc_0007456/Sjc_0004023/Sjc_0008088/Sjc_0006436/Sjc_0005661/Sjc_0008098/Sjc_0008418/Sjc_0003863/Sjc_0005536/Sjc_0007923/Sjc_0009429/Sjc_0000326/Sjc_0000157/Sjc_0009486/Sjc_0006752/Sjc_0001071/Sjc_0002514/Sjc_0002694/Sjc_0008099/Sjc_0003248/Sjc_0005210/Sjc_0002786/Sjc_0006875/Sjc_0006892/Sjc_0000713/Sjc_0006699/Sjc_0006359/Sjc_0001285/Sjc…
GO:0031123	RNA 3'-end processing	105	0.450877	1.70931	0.00671141	0.0388491	0.0277404	1503	tags=43%, list=18%, signal=36%	Sjc_0004478/Sjc_0001720/Sjc_0000326/Sjc_0009486/Sjc_0007385/Sjc_0002817/Sjc_0002087/Sjc_0002661/Sjc_0006771/Sjc_0001035/Sjc_0008042/Sjc_0001346/Sjc_0000369/Sjc_0003170/Sjc_0007547/Sjc_0006115/Sjc_0003348/Sjc_0003898/Sjc_0002681/Sjc_0004180/Sjc_0001828/Sjc_0006319/Sjc_0006971/Sjc_0006713/Sjc_0007347/Sjc_0005333/Sjc_0007715/Sjc_0000586/Sjc_0007645/Sjc_0005103/Sjc_0002184/Sjc_0007896/Sjc_0004667/Sjc…
GO:0006414	translational elongation	93	0.612398	2.28813	0.00675676	0.0390638	0.0278937	2552	tags=74%, list=30%, signal=53%	Sjc_0001577/Sjc_0007360/Sjc_0008906/Sjc_0004527/Sjc_0000271/Sjc_0001945/Sjc_0005206/Sjc_0007348/Sjc_0001735/Sjc_0000661/Sjc_0005914/Sjc_0001902/Sjc_0003077/Sjc_0002952/Sjc_0003585/Sjc_0007632/Sjc_0008136/Sjc_0006410/Sjc_0001726/Sjc_0002440/Sjc_0007645/Sjc_0005573/Sjc_0000607/Sjc_0003252/Sjc_0001561/Sjc_0004785/Sjc_0001716/Sjc_0003474/Sjc_0005277/Sjc_0005347/Sjc_0002964/Sjc_0007186/Sjc_0005339/Sjc…
GO:0032543	mitochondrial translation	104	0.53562	2.02826	0.00680272	0.0392816	0.0280492	2968	tags=75%, list=35%, signal=49%	Sjc_0005206/Sjc_0007348/Sjc_0000661/Sjc_0003077/Sjc_0002952/Sjc_0007632/Sjc_0008136/Sjc_0006410/Sjc_0001726/Sjc_0005573/Sjc_0000607/Sjc_0003252/Sjc_0001561/Sjc_0004785/Sjc_0001716/Sjc_0000919/Sjc_0003474/Sjc_0007935/Sjc_0005277/Sjc_0005347/Sjc_0002964/Sjc_0007186/Sjc_0005339/Sjc_0005128/Sjc_0001334/Sjc_0008587/Sjc_0005369/Sjc_0002233/Sjc_0008314/Sjc_0007044/Sjc_0000855/Sjc_0003008/Sjc_0005663/Sjc…
GO:0010960	magnesium ion homeostasis	20	-0.649856	-1.66317	0.0068306	0.0393466	0.0280956	2263	tags=55%, list=27%, signal=40%	Sjc_0008730/Sjc_0003305/Sjc_0008265/Sjc_0008959/Sjc_0005932/Sjc_0008960/Sjc_0009704/Sjc_0006136/Sjc_0008961/Sjc_0008962/Sjc_0009705
GO:0033081	regulation of T cell differentiation in thymus	20	-0.649804	-1.66304	0.0068306	0.0393466	0.0280956	2068	tags=45%, list=24%, signal=34%	Sjc_0003305/Sjc_0005044/Sjc_0008959/Sjc_0005045/Sjc_0008960/Sjc_0009704/Sjc_0008961/Sjc_0008962/Sjc_0009705
GO:0007615	anesthesia-resistant memory	17	-0.654783	-1.62452	0.00690608	0.039733	0.0283716	1452	tags=71%, list=17%, signal=59%	Sjc_0003548/Sjc_0003528/Sjc_0006808/Sjc_0002376/Sjc_0006754/Sjc_0006814/Sjc_0004939/Sjc_0009336/Sjc_0005944/Sjc_0000937/Sjc_0004493/Sjc_0007966
GO:0097479	synaptic vesicle localization	121	-0.432312	-1.4736	0.00693642	0.0397794	0.0284047	2710	tags=40%, list=32%, signal=27%	Sjc_0007378/Sjc_0000201/Sjc_0006476/Sjc_0003506/Sjc_0005553/Sjc_0001426/Sjc_0002624/Sjc_0007261/Sjc_0002383/Sjc_0005434/Sjc_0006273/Sjc_0006808/Sjc_0009232/Sjc_0004352/Sjc_0006979/Sjc_0002190/Sjc_0004334/Sjc_0004024/Sjc_0003624/Sjc_0002417/Sjc_0007962/Sjc_0008889/Sjc_0006448/Sjc_0006527/Sjc_0006591/Sjc_0006838/Sjc_0005675/Sjc_0006606/Sjc_0009031/Sjc_0005455/Sjc_0004980/Sjc_0006814/Sjc_0003621/Sjc…
GO:0006457	protein folding	113	0.427656	1.61598	0.00694444	0.0397794	0.0284047	2953	tags=59%, list=35%, signal=39%	Sjc_0000616/Sjc_0003432/Sjc_0000225/Sjc_0000224/Sjc_0005957/Sjc_0006495/Sjc_0004059/Sjc_0001060/Sjc_0005085/Sjc_0006931/Sjc_0005426/Sjc_0004984/Sjc_0006916/Sjc_0005881/Sjc_0001710/Sjc_0005700/Sjc_0002791/Sjc_0000519/Sjc_0003415/Sjc_0000760/Sjc_0009146/Sjc_0004094/Sjc_0004074/Sjc_0006064/Sjc_0004114/Sjc_0003174/Sjc_0005339/Sjc_0005082/Sjc_0001240/Sjc_0002005/Sjc_0006899/Sjc_0001056/Sjc_0006358/Sjc…
GO:0001894	tissue homeostasis	110	-0.45193	-1.51699	0.00698487	0.0397794	0.0284047	2415	tags=37%, list=28%, signal=27%	Sjc_0004176/Sjc_0004447/Sjc_0006972/Sjc_0002346/Sjc_0001281/Sjc_0005072/Sjc_0003305/Sjc_0001553/Sjc_0007072/Sjc_0002623/Sjc_0005193/Sjc_0009123/Sjc_0007972/Sjc_0000527/Sjc_0001847/Sjc_0002877/Sjc_0003512/Sjc_0008959/Sjc_0007764/Sjc_0007073/Sjc_0007287/Sjc_0001804/Sjc_0004168/Sjc_0005314/Sjc_0000621/Sjc_0008812/Sjc_0004628/Sjc_0007338/Sjc_0004813/Sjc_0008960/Sjc_0001928/Sjc_0004267/Sjc_0007942/Sjc…
GO:0050678	regulation of epithelial cell proliferation	111	-0.450181	-1.51422	0.00698487	0.0397794	0.0284047	2350	tags=39%, list=28%, signal=28%	Sjc_0006808/Sjc_0002666/Sjc_0009026/Sjc_0004712/Sjc_0004104/Sjc_0003882/Sjc_0008730/Sjc_0003305/Sjc_0005044/Sjc_0003380/Sjc_0005207/Sjc_0000043/Sjc_0007224/Sjc_0008160/Sjc_0009123/Sjc_0003512/Sjc_0008959/Sjc_0007287/Sjc_0006921/Sjc_0004530/Sjc_0003704/Sjc_0003003/Sjc_0005045/Sjc_0006445/Sjc_0004420/Sjc_0006796/Sjc_0008960/Sjc_0009133/Sjc_0009342/Sjc_0001928/Sjc_0009704/Sjc_0004469/Sjc_0005402/Sjc…
GO:0006413	translational initiation	114	0.64203	2.43529	0.00699301	0.0397794	0.0284047	1034	tags=50%, list=12%, signal=45%	Sjc_0006753/Sjc_0000616/Sjc_0008452/Sjc_0002010/Sjc_0005797/Sjc_0006351/Sjc_0001577/Sjc_0007456/Sjc_0004023/Sjc_0008088/Sjc_0006436/Sjc_0005661/Sjc_0008098/Sjc_0008418/Sjc_0003863/Sjc_0005536/Sjc_0007923/Sjc_0009429/Sjc_0000326/Sjc_0000157/Sjc_0009486/Sjc_0006752/Sjc_0001071/Sjc_0002514/Sjc_0002694/Sjc_0008099/Sjc_0003248/Sjc_0005210/Sjc_0002786/Sjc_0006875/Sjc_0006892/Sjc_0000713/Sjc_0006699/Sjc…
GO:0043057	backward locomotion	14	-0.69558	-1.66152	0.0070028	0.0397794	0.0284047	1841	tags=79%, list=22%, signal=62%	Sjc_0000009/Sjc_0002671/Sjc_0000017/Sjc_0002672/Sjc_0002191/Sjc_0008682/Sjc_0003924/Sjc_0006368/Sjc_0001590/Sjc_0002799/Sjc_0008681
GO:0051668	localization within membrane	97	-0.454949	-1.4991	0.007034	0.0397794	0.0284047	1502	tags=25%, list=18%, signal=21%	Sjc_0007768/Sjc_0004816/Sjc_0006963/Sjc_0004980/Sjc_0007164/Sjc_0000672/Sjc_0001686/Sjc_0005025/Sjc_0009644/Sjc_0004420/Sjc_0006796/Sjc_0001853/Sjc_0003470/Sjc_0005944/Sjc_0008759/Sjc_0005024/Sjc_0002356/Sjc_0000794/Sjc_0002132/Sjc_0002131/Sjc_0008133/Sjc_0004493/Sjc_0004419/Sjc_0009751
GO:0002181	cytoplasmic translation	115	0.741305	2.81321	0.00704225	0.0397794	0.0284047	576	tags=59%, list=7%, signal=56%	Sjc_0004478/Sjc_0006753/Sjc_0002010/Sjc_0004815/Sjc_0001066/Sjc_0002944/Sjc_0001802/Sjc_0005797/Sjc_0004688/Sjc_0006351/Sjc_0009219/Sjc_0001577/Sjc_0000036/Sjc_0001046/Sjc_0007456/Sjc_0004023/Sjc_0002110/Sjc_0008088/Sjc_0005661/Sjc_0008098/Sjc_0006276/Sjc_0008418/Sjc_0008365/Sjc_0003863/Sjc_0006472/Sjc_0005536/Sjc_0004562/Sjc_0007923/Sjc_0009429/Sjc_0000326/Sjc_0000157/Sjc_0009486/Sjc_0003063/Sjc…
GO:0048143	astrocyte activation	13	-0.713536	-1.67327	0.00705219	0.0397794	0.0284047	971	tags=54%, list=11%, signal=48%	Sjc_0003305/Sjc_0008959/Sjc_0008960/Sjc_0009704/Sjc_0008961/Sjc_0008962/Sjc_0009705
GO:0002718	regulation of cytokine production involved in immune response	12	-0.71841	-1.66562	0.00708215	0.0397794	0.0284047	1443	tags=50%, list=17%, signal=42%	Sjc_0000014/Sjc_0005806/Sjc_0000180/Sjc_0006445/Sjc_0001928/Sjc_0000044
GO:0007421	stomatogastric nervous system development	12	-0.732045	-1.69723	0.00708215	0.0397794	0.0284047	971	tags=58%, list=11%, signal=52%	Sjc_0003305/Sjc_0008959/Sjc_0008960/Sjc_0009704/Sjc_0008961/Sjc_0008962/Sjc_0009705
GO:0007473	wing disc proximal/distal pattern formation	12	-0.732045	-1.69723	0.00708215	0.0397794	0.0284047	971	tags=58%, list=11%, signal=52%	Sjc_0003305/Sjc_0008959/Sjc_0008960/Sjc_0009704/Sjc_0008961/Sjc_0008962/Sjc_0009705
GO:0008071	maternal determination of dorsal/ventral axis, ovarian follicular epithelium, soma encoded	12	-0.732045	-1.69723	0.00708215	0.0397794	0.0284047	971	tags=58%, list=11%, signal=52%	Sjc_0003305/Sjc_0008959/Sjc_0008960/Sjc_0009704/Sjc_0008961/Sjc_0008962/Sjc_0009705
GO:0010750	positive regulation of nitric oxide mediated signal transduction	12	-0.732045	-1.69723	0.00708215	0.0397794	0.0284047	971	tags=58%, list=11%, signal=52%	Sjc_0003305/Sjc_0008959/Sjc_0008960/Sjc_0009704/Sjc_0008961/Sjc_0008962/Sjc_0009705
GO:0033087	negative regulation of immature T cell proliferation	12	-0.732045	-1.69723	0.00708215	0.0397794	0.0284047	971	tags=58%, list=11%, signal=52%	Sjc_0003305/Sjc_0008959/Sjc_0008960/Sjc_0009704/Sjc_0008961/Sjc_0008962/Sjc_0009705
GO:0033088	negative regulation of immature T cell proliferation in thymus	12	-0.732045	-1.69723	0.00708215	0.0397794	0.0284047	971	tags=58%, list=11%, signal=52%	Sjc_0003305/Sjc_0008959/Sjc_0008960/Sjc_0009704/Sjc_0008961/Sjc_0008962/Sjc_0009705
GO:0035202	tracheal pit formation in open tracheal system	12	-0.732045	-1.69723	0.00708215	0.0397794	0.0284047	971	tags=58%, list=11%, signal=52%	Sjc_0003305/Sjc_0008959/Sjc_0008960/Sjc_0009704/Sjc_0008961/Sjc_0008962/Sjc_0009705
GO:0050919	negative chemotaxis	12	-0.731563	-1.69612	0.00708215	0.0397794	0.0284047	1017	tags=67%, list=12%, signal=59%	Sjc_0006945/Sjc_0000180/Sjc_0006445/Sjc_0000044/Sjc_0008046/Sjc_0005479/Sjc_0006632/Sjc_0005480
GO:0061029	eyelid development in camera-type eye	12	-0.732045	-1.69723	0.00708215	0.0397794	0.0284047	971	tags=58%, list=11%, signal=52%	Sjc_0003305/Sjc_0008959/Sjc_0008960/Sjc_0009704/Sjc_0008961/Sjc_0008962/Sjc_0009705
GO:1902722	positive regulation of prolactin secretion	12	-0.732045	-1.69723	0.00708215	0.0397794	0.0284047	971	tags=58%, list=11%, signal=52%	Sjc_0003305/Sjc_0008959/Sjc_0008960/Sjc_0009704/Sjc_0008961/Sjc_0008962/Sjc_0009705
GO:0006261	DNA-dependent DNA replication	119	0.449459	1.70714	0.0070922	0.0397886	0.0284113	2115	tags=55%, list=25%, signal=42%	Sjc_0008943/Sjc_0004110/Sjc_0002360/Sjc_0002074/Sjc_0006357/Sjc_0008058/Sjc_0007506/Sjc_0007566/Sjc_0004738/Sjc_0007708/Sjc_0003845/Sjc_0004810/Sjc_0007353/Sjc_0002969/Sjc_0002037/Sjc_0000802/Sjc_0001035/Sjc_0006385/Sjc_0002798/Sjc_0008042/Sjc_0006026/Sjc_0000548/Sjc_0003942/Sjc_0003216/Sjc_0008261/Sjc_0000705/Sjc_0000167/Sjc_0003914/Sjc_0001964/Sjc_0007162/Sjc_0004887/Sjc_0000807/Sjc_0004770/Sjc…
GO:0006611	protein export from nucleus	112	0.416751	1.56637	0.00714286	0.0400254	0.0285803	2903	tags=62%, list=34%, signal=41%	Sjc_0005900/Sjc_0001720/Sjc_0000326/Sjc_0007003/Sjc_0002087/Sjc_0000225/Sjc_0002661/Sjc_0000224/Sjc_0001035/Sjc_0008042/Sjc_0001346/Sjc_0006712/Sjc_0003170/Sjc_0005899/Sjc_0007547/Sjc_0001750/Sjc_0004630/Sjc_0000167/Sjc_0003348/Sjc_0003898/Sjc_0002681/Sjc_0009131/Sjc_0002791/Sjc_0002484/Sjc_0003244/Sjc_0002942/Sjc_0003536/Sjc_0000586/Sjc_0007645/Sjc_0002393/Sjc_0000168/Sjc_0006158/Sjc_0005163/Sjc…
GO:0099173	postsynapse organization	67	-0.502618	-1.58562	0.00723764	0.0405085	0.0289253	2405	tags=43%, list=28%, signal=31%	Sjc_0006100/Sjc_0007280/Sjc_0009128/Sjc_0007320/Sjc_0006808/Sjc_0002897/Sjc_0005286/Sjc_0004553/Sjc_0001307/Sjc_0002676/Sjc_0004636/Sjc_0007768/Sjc_0004816/Sjc_0006963/Sjc_0004980/Sjc_0007164/Sjc_0000672/Sjc_0001306/Sjc_0006445/Sjc_0003532/Sjc_0006447/Sjc_0003470/Sjc_0003748/Sjc_0008127/Sjc_0005944/Sjc_0008589/Sjc_0004493/Sjc_0008590/Sjc_0003531
GO:0007519	skeletal muscle tissue development	65	-0.507522	-1.59475	0.00726392	0.0406076	0.0289961	2313	tags=45%, list=27%, signal=33%	Sjc_0005006/Sjc_0004319/Sjc_0001193/Sjc_0005072/Sjc_0005286/Sjc_0000150/Sjc_0006499/Sjc_0003305/Sjc_0000982/Sjc_0005207/Sjc_0007319/Sjc_0008959/Sjc_0007287/Sjc_0002730/Sjc_0001877/Sjc_0000602/Sjc_0008243/Sjc_0008960/Sjc_0001878/Sjc_0000718/Sjc_0007469/Sjc_0006368/Sjc_0009704/Sjc_0005298/Sjc_0002656/Sjc_0008961/Sjc_0002655/Sjc_0008962/Sjc_0009705
GO:0051896	regulation of protein kinase B signaling	61	-0.516709	-1.60552	0.00728155	0.0406582	0.0290322	1310	tags=28%, list=15%, signal=24%	Sjc_0004980/Sjc_0007968/Sjc_0008960/Sjc_0001928/Sjc_0009336/Sjc_0002621/Sjc_0009704/Sjc_0000937/Sjc_0005447/Sjc_0006075/Sjc_0002622/Sjc_0005187/Sjc_0005445/Sjc_0008961/Sjc_0005444/Sjc_0008962/Sjc_0009705
GO:0045333	cellular respiration	121	0.494039	1.8605	0.00729927	0.0406612	0.0290344	2434	tags=60%, list=29%, signal=44%	Sjc_0009759/Sjc_0000875/Sjc_0003043/Sjc_0004116/Sjc_0005280/Sjc_0001151/Sjc_0003281/Sjc_0003280/Sjc_0001724/Sjc_0008703/Sjc_0002412/Sjc_0003533/Sjc_0001070/Sjc_0005896/Sjc_0008069/Sjc_0003860/Sjc_0007140/Sjc_0003476/Sjc_0006302/Sjc_0002632/Sjc_0004937/Sjc_0000918/Sjc_0008039/Sjc_0002161/Sjc_0001716/Sjc_0005540/Sjc_0008849/Sjc_0006361/Sjc_0007190/Sjc_0009430/Sjc_0005332/Sjc_0007686/Sjc_0009252/Sjc…
GO:0051168	nuclear export	121	0.420697	1.5843	0.00729927	0.0406612	0.0290344	2903	tags=61%, list=34%, signal=41%	Sjc_0005900/Sjc_0001720/Sjc_0000326/Sjc_0007003/Sjc_0002087/Sjc_0000225/Sjc_0002661/Sjc_0000224/Sjc_0001035/Sjc_0008042/Sjc_0001346/Sjc_0006712/Sjc_0003170/Sjc_0005899/Sjc_0007547/Sjc_0001750/Sjc_0004630/Sjc_0000167/Sjc_0003348/Sjc_0003898/Sjc_0002681/Sjc_0009131/Sjc_0002791/Sjc_0002484/Sjc_0003244/Sjc_0002942/Sjc_0003536/Sjc_0000586/Sjc_0007645/Sjc_0002393/Sjc_0000168/Sjc_0006158/Sjc_0001213/Sjc…
GO:1905809	negative regulation of synapse organization	48	-0.536444	-1.60762	0.00737101	0.0409188	0.0292183	1990	tags=40%, list=23%, signal=31%	Sjc_0002623/Sjc_0001307/Sjc_0007980/Sjc_0005707/Sjc_0007287/Sjc_0005306/Sjc_0007293/Sjc_0001306/Sjc_0006445/Sjc_0001853/Sjc_0003470/Sjc_0003748/Sjc_0000917/Sjc_0002621/Sjc_0000916/Sjc_0002622/Sjc_0005479/Sjc_0006632/Sjc_0005480
GO:0098655	cation transmembrane transport	320	-0.370536	-1.36057	0.00737619	0.0409188	0.0292183	1730	tags=26%, list=20%, signal=21%	Sjc_0005013/Sjc_0009770/Sjc_0006556/Sjc_0007319/Sjc_0007089/Sjc_0002676/Sjc_0002672/Sjc_0002999/Sjc_0002701/Sjc_0001396/Sjc_0003591/Sjc_0006235/Sjc_0005960/Sjc_0004793/Sjc_0005515/Sjc_0002382/Sjc_0004725/Sjc_0005455/Sjc_0000580/Sjc_0005932/Sjc_0008710/Sjc_0001877/Sjc_0003555/Sjc_0004789/Sjc_0008804/Sjc_0009119/Sjc_0007486/Sjc_0009120/Sjc_0009121/Sjc_0006445/Sjc_0005710/Sjc_0009118/Sjc_0001878/Sjc…
GO:0032944	regulation of mononuclear cell proliferation	46	-0.545941	-1.62689	0.00738007	0.0409188	0.0292183	971	tags=24%, list=11%, signal=21%	Sjc_0008960/Sjc_0008496/Sjc_0007942/Sjc_0009704/Sjc_0002543/Sjc_0009178/Sjc_0009179/Sjc_0004026/Sjc_0008961/Sjc_0008962/Sjc_0009705
GO:0050670	regulation of lymphocyte proliferation	46	-0.545941	-1.62689	0.00738007	0.0409188	0.0292183	971	tags=24%, list=11%, signal=21%	Sjc_0008960/Sjc_0008496/Sjc_0007942/Sjc_0009704/Sjc_0002543/Sjc_0009178/Sjc_0009179/Sjc_0004026/Sjc_0008961/Sjc_0008962/Sjc_0009705
GO:0046928	regulation of neurotransmitter secretion	53	-0.518104	-1.56546	0.00740741	0.0409266	0.0292238	1961	tags=38%, list=23%, signal=29%	Sjc_0003380/Sjc_0005207/Sjc_0002417/Sjc_0008889/Sjc_0002191/Sjc_0007287/Sjc_0009031/Sjc_0006963/Sjc_0005455/Sjc_0006666/Sjc_0006814/Sjc_0006927/Sjc_0004889/Sjc_0005786/Sjc_0001653/Sjc_0004890/Sjc_0005238/Sjc_0002177/Sjc_0009293/Sjc_0005456
GO:0071824	protein-DNA complex subunit organization	117	0.397131	1.49912	0.00740741	0.0409266	0.0292238	1814	tags=47%, list=21%, signal=38%	Sjc_0002360/Sjc_0002074/Sjc_0005536/Sjc_0002078/Sjc_0007708/Sjc_0006892/Sjc_0007003/Sjc_0004810/Sjc_0007350/Sjc_0003432/Sjc_0000809/Sjc_0006146/Sjc_0005438/Sjc_0000839/Sjc_0001314/Sjc_0005166/Sjc_0003971/Sjc_0008660/Sjc_0000705/Sjc_0004234/Sjc_0001601/Sjc_0006396/Sjc_0009131/Sjc_0000807/Sjc_0002942/Sjc_0007414/Sjc_0005239/Sjc_0002921/Sjc_0001119/Sjc_0006212/Sjc_0003855/Sjc_0002815/Sjc_0007771/Sjc…
GO:1903036	positive regulation of response to wounding	53	-0.518406	-1.56638	0.00740741	0.0409266	0.0292238	2097	tags=32%, list=25%, signal=24%	Sjc_0003768/Sjc_0003305/Sjc_0008832/Sjc_0005707/Sjc_0008959/Sjc_0005772/Sjc_0000014/Sjc_0005806/Sjc_0008960/Sjc_0003685/Sjc_0009273/Sjc_0009704/Sjc_0005298/Sjc_0003769/Sjc_0008961/Sjc_0008962/Sjc_0009705
GO:0001952	regulation of cell-matrix adhesion	43	-0.543308	-1.59727	0.00741656	0.0409294	0.0292259	1529	tags=49%, list=18%, signal=40%	Sjc_0007320/Sjc_0006808/Sjc_0007780/Sjc_0003768/Sjc_0002623/Sjc_0007287/Sjc_0000014/Sjc_0003704/Sjc_0006659/Sjc_0001604/Sjc_0005806/Sjc_0006095/Sjc_0004628/Sjc_0004813/Sjc_0000718/Sjc_0002621/Sjc_0009040/Sjc_0006075/Sjc_0002622/Sjc_0005187/Sjc_0003769
GO:0140053	mitochondrial gene expression	122	0.525926	1.97916	0.00746269	0.041136	0.0293734	2968	tags=71%, list=35%, signal=47%	Sjc_0005206/Sjc_0007348/Sjc_0000661/Sjc_0003077/Sjc_0002952/Sjc_0006713/Sjc_0006976/Sjc_0007632/Sjc_0008136/Sjc_0003860/Sjc_0006410/Sjc_0001726/Sjc_0005573/Sjc_0000607/Sjc_0003252/Sjc_0001561/Sjc_0002726/Sjc_0004785/Sjc_0001716/Sjc_0000919/Sjc_0003474/Sjc_0007935/Sjc_0005277/Sjc_0005347/Sjc_0002964/Sjc_0007186/Sjc_0005339/Sjc_0005128/Sjc_0001334/Sjc_0008587/Sjc_0005369/Sjc_0002233/Sjc_0002491/Sjc…
GO:0010811	positive regulation of cell-substrate adhesion	40	-0.545392	-1.58784	0.00750939	0.041301	0.0294912	1443	tags=52%, list=17%, signal=44%	Sjc_0007320/Sjc_0005006/Sjc_0003882/Sjc_0007780/Sjc_0003768/Sjc_0002623/Sjc_0000014/Sjc_0003704/Sjc_0005806/Sjc_0004813/Sjc_0009102/Sjc_0000718/Sjc_0009104/Sjc_0003449/Sjc_0002621/Sjc_0009040/Sjc_0008398/Sjc_0006075/Sjc_0002622/Sjc_0005187/Sjc_0003769
GO:0015985	energy coupled proton transport, down electrochemical gradient	18	0.777308	2.19962	0.0075188	0.041301	0.0294912	1527	tags=83%, list=18%, signal=69%	Sjc_0008545/Sjc_0005564/Sjc_0001593/Sjc_0002845/Sjc_0006670/Sjc_0001147/Sjc_0005387/Sjc_0006511/Sjc_0003096/Sjc_0008039/Sjc_0000468/Sjc_0003314/Sjc_0008893/Sjc_0009292/Sjc_0003792
GO:0015986	ATP synthesis coupled proton transport	18	0.777308	2.19962	0.0075188	0.041301	0.0294912	1527	tags=83%, list=18%, signal=69%	Sjc_0008545/Sjc_0005564/Sjc_0001593/Sjc_0002845/Sjc_0006670/Sjc_0001147/Sjc_0005387/Sjc_0006511/Sjc_0003096/Sjc_0008039/Sjc_0000468/Sjc_0003314/Sjc_0008893/Sjc_0009292/Sjc_0003792
GO:0043507	positive regulation of JUN kinase activity	38	-0.562688	-1.6233	0.0075662	0.0415133	0.0296428	2082	tags=47%, list=24%, signal=36%	Sjc_0003654/Sjc_0002623/Sjc_0004024/Sjc_0007224/Sjc_0002149/Sjc_0007768/Sjc_0002339/Sjc_0004980/Sjc_0000180/Sjc_0006445/Sjc_0004420/Sjc_0002150/Sjc_0000044/Sjc_0007942/Sjc_0002621/Sjc_0003816/Sjc_0002622/Sjc_0004419
GO:0044782	cilium organization	256	-0.37924	-1.37227	0.00758397	0.0415626	0.029678	2666	tags=45%, list=31%, signal=32%	Sjc_0006483/Sjc_0006199/Sjc_0008546/Sjc_0008122/Sjc_0007472/Sjc_0000986/Sjc_0007280/Sjc_0006392/Sjc_0005065/Sjc_0000454/Sjc_0002399/Sjc_0009267/Sjc_0003100/Sjc_0004176/Sjc_0000288/Sjc_0003052/Sjc_0005006/Sjc_0004712/Sjc_0002168/Sjc_0005998/Sjc_0001281/Sjc_0007548/Sjc_0008988/Sjc_0004164/Sjc_0001713/Sjc_0005354/Sjc_0003361/Sjc_0002064/Sjc_0002783/Sjc_0001553/Sjc_0002763/Sjc_0002309/Sjc_0006458/Sjc…
GO:0090303	positive regulation of wound healing	36	-0.568848	-1.62164	0.00766284	0.0418656	0.0298944	2097	tags=39%, list=25%, signal=29%	Sjc_0003768/Sjc_0003305/Sjc_0008832/Sjc_0008959/Sjc_0005772/Sjc_0000014/Sjc_0005806/Sjc_0008960/Sjc_0009704/Sjc_0005298/Sjc_0003769/Sjc_0008961/Sjc_0008962/Sjc_0009705
GO:0014909	smooth muscle cell migration	34	-0.573711	-1.62352	0.00768246	0.0418656	0.0298944	1990	tags=41%, list=23%, signal=32%	Sjc_0002623/Sjc_0003380/Sjc_0005207/Sjc_0006124/Sjc_0007768/Sjc_0004816/Sjc_0009102/Sjc_0003666/Sjc_0009104/Sjc_0008362/Sjc_0002621/Sjc_0002622/Sjc_0005479/Sjc_0005480
GO:0043550	regulation of lipid kinase activity	34	-0.573778	-1.62371	0.00768246	0.0418656	0.0298944	2068	tags=47%, list=24%, signal=36%	Sjc_0003305/Sjc_0002623/Sjc_0007224/Sjc_0001271/Sjc_0008959/Sjc_0001416/Sjc_0001272/Sjc_0004420/Sjc_0008960/Sjc_0002621/Sjc_0009704/Sjc_0002622/Sjc_0004419/Sjc_0008961/Sjc_0008962/Sjc_0009705
GO:0086001	cardiac muscle cell action potential	34	-0.57616	-1.63046	0.00768246	0.0418656	0.0298944	2313	tags=56%, list=27%, signal=41%	Sjc_0005006/Sjc_0007163/Sjc_0007780/Sjc_0001398/Sjc_0002671/Sjc_0002672/Sjc_0001396/Sjc_0005455/Sjc_0001877/Sjc_0008804/Sjc_0001878/Sjc_0005238/Sjc_0009293/Sjc_0005456/Sjc_0000751/Sjc_0006136/Sjc_0005809/Sjc_0000256/Sjc_0005810
GO:0007628	adult walking behavior	30	-0.57888	-1.60627	0.00769231	0.0418656	0.0298944	1446	tags=33%, list=17%, signal=28%	Sjc_0006160/Sjc_0006814/Sjc_0009644/Sjc_0009336/Sjc_0002356/Sjc_0000937/Sjc_0008133/Sjc_0004117/Sjc_0004118/Sjc_0009751
GO:0090659	walking behavior	30	-0.57888	-1.60627	0.00769231	0.0418656	0.0298944	1446	tags=33%, list=17%, signal=28%	Sjc_0006160/Sjc_0006814/Sjc_0009644/Sjc_0009336/Sjc_0002356/Sjc_0000937/Sjc_0008133/Sjc_0004117/Sjc_0004118/Sjc_0009751
GO:0002040	sprouting angiogenesis	29	-0.576595	-1.59576	0.00773196	0.0419368	0.0299452	1296	tags=48%, list=15%, signal=41%	Sjc_0007320/Sjc_0004104/Sjc_0001184/Sjc_0002623/Sjc_0005306/Sjc_0003003/Sjc_0005713/Sjc_0004628/Sjc_0001928/Sjc_0002621/Sjc_0002622/Sjc_0005479/Sjc_0006632/Sjc_0005480
GO:0070884	regulation of calcineurin-NFAT signaling cascade	29	-0.57046	-1.57878	0.00773196	0.0419368	0.0299452	1587	tags=31%, list=19%, signal=25%	Sjc_0008959/Sjc_0006235/Sjc_0007447/Sjc_0008960/Sjc_0006237/Sjc_0009704/Sjc_0008961/Sjc_0008962/Sjc_0009705
GO:0106056	regulation of calcineurin-mediated signaling	29	-0.57046	-1.57878	0.00773196	0.0419368	0.0299452	1587	tags=31%, list=19%, signal=25%	Sjc_0008959/Sjc_0006235/Sjc_0007447/Sjc_0008960/Sjc_0006237/Sjc_0009704/Sjc_0008961/Sjc_0008962/Sjc_0009705
GO:0007265	Ras protein signal transduction	191	-0.393332	-1.3913	0.00782998	0.0424198	0.0302901	2108	tags=42%, list=25%, signal=32%	Sjc_0008328/Sjc_0003982/Sjc_0006703/Sjc_0004337/Sjc_0000455/Sjc_0006858/Sjc_0008172/Sjc_0001030/Sjc_0000278/Sjc_0002011/Sjc_0007474/Sjc_0003371/Sjc_0001546/Sjc_0006446/Sjc_0001957/Sjc_0001481/Sjc_0003946/Sjc_0007070/Sjc_0007215/Sjc_0007382/Sjc_0005613/Sjc_0001425/Sjc_0007320/Sjc_0002666/Sjc_0007982/Sjc_0004828/Sjc_0003768/Sjc_0007949/Sjc_0001869/Sjc_0003305/Sjc_0004339/Sjc_0007224/Sjc_0008889/Sjc…
GO:0050909	sensory perception of taste	23	-0.611302	-1.62856	0.0078534	0.0424496	0.0303114	1829	tags=48%, list=21%, signal=38%	Sjc_0003773/Sjc_0007980/Sjc_0000014/Sjc_0005806/Sjc_0004143/Sjc_0003645/Sjc_0009693/Sjc_0008379/Sjc_0006136/Sjc_0008381/Sjc_0008419
GO:1902476	chloride transmembrane transport	23	-0.613399	-1.63414	0.0078534	0.0424496	0.0303114	1013	tags=30%, list=12%, signal=27%	Sjc_0009644/Sjc_0001790/Sjc_0004907/Sjc_0002356/Sjc_0001590/Sjc_0008133/Sjc_0009751
GO:0006875	cellular metal ion homeostasis	178	-0.388436	-1.37014	0.00788288	0.0425604	0.0303905	2361	tags=34%, list=28%, signal=25%	Sjc_0007320/Sjc_0004447/Sjc_0006972/Sjc_0005815/Sjc_0003937/Sjc_0003811/Sjc_0005072/Sjc_0002583/Sjc_0006661/Sjc_0001398/Sjc_0008265/Sjc_0002623/Sjc_0003380/Sjc_0006623/Sjc_0004908/Sjc_0008486/Sjc_0007962/Sjc_0007948/Sjc_0002467/Sjc_0007490/Sjc_0003512/Sjc_0002676/Sjc_0005083/Sjc_0001396/Sjc_0008787/Sjc_0000014/Sjc_0006235/Sjc_0005960/Sjc_0005455/Sjc_0008606/Sjc_0006992/Sjc_0008710/Sjc_0001877/Sjc…
GO:0006364	rRNA processing	151	0.457892	1.81511	0.008	0.0430944	0.0307718	1926	tags=49%, list=23%, signal=39%	Sjc_0001066/Sjc_0002793/Sjc_0005661/Sjc_0006276/Sjc_0008365/Sjc_0003863/Sjc_0006472/Sjc_0007923/Sjc_0009429/Sjc_0000326/Sjc_0009486/Sjc_0006832/Sjc_0005210/Sjc_0007385/Sjc_0006875/Sjc_0002817/Sjc_0002775/Sjc_0000713/Sjc_0000451/Sjc_0006699/Sjc_0005206/Sjc_0001436/Sjc_0008927/Sjc_0004910/Sjc_0002765/Sjc_0002599/Sjc_0003908/Sjc_0003771/Sjc_0001383/Sjc_0006840/Sjc_0004180/Sjc_0006974/Sjc_0004735/Sjc…
GO:0009205	purine ribonucleoside triphosphate metabolic process	163	0.409889	1.65087	0.008	0.0430944	0.0307718	3136	tags=67%, list=37%, signal=43%	Sjc_0009759/Sjc_0008545/Sjc_0000875/Sjc_0005425/Sjc_0003043/Sjc_0005564/Sjc_0001593/Sjc_0004116/Sjc_0008892/Sjc_0005280/Sjc_0001151/Sjc_0003281/Sjc_0003280/Sjc_0002845/Sjc_0008703/Sjc_0007022/Sjc_0006670/Sjc_0001750/Sjc_0002412/Sjc_0003533/Sjc_0002566/Sjc_0001147/Sjc_0001070/Sjc_0000079/Sjc_0005896/Sjc_0005387/Sjc_0003476/Sjc_0006302/Sjc_0002632/Sjc_0006511/Sjc_0004937/Sjc_0003096/Sjc_0005007/Sjc…
GO:0032259	methylation	158	0.398517	1.59164	0.00806452	0.0433926	0.0309847	3319	tags=63%, list=39%, signal=39%	Sjc_0008397/Sjc_0004345/Sjc_0004047/Sjc_0007970/Sjc_0008305/Sjc_0007385/Sjc_0007003/Sjc_0007619/Sjc_0004346/Sjc_0007022/Sjc_0002589/Sjc_0001055/Sjc_0001601/Sjc_0005180/Sjc_0003585/Sjc_0006713/Sjc_0007289/Sjc_0006011/Sjc_0007728/Sjc_0004030/Sjc_0005265/Sjc_0002942/Sjc_0006382/Sjc_0003691/Sjc_0006692/Sjc_0007101/Sjc_0002815/Sjc_0006759/Sjc_0007763/Sjc_0002609/Sjc_0004425/Sjc_0003762/Sjc_0008306/Sjc…
GO:0048562	embryonic organ morphogenesis	129	-0.421042	-1.44237	0.00809249	0.0434454	0.0310224	2362	tags=40%, list=28%, signal=30%	Sjc_0007550/Sjc_0002234/Sjc_0005815/Sjc_0004712/Sjc_0001193/Sjc_0002665/Sjc_0002784/Sjc_0003361/Sjc_0005044/Sjc_0006894/Sjc_0005207/Sjc_0002104/Sjc_0000043/Sjc_0003775/Sjc_0002877/Sjc_0001215/Sjc_0003835/Sjc_0006235/Sjc_0002339/Sjc_0005560/Sjc_0008606/Sjc_0001069/Sjc_0001877/Sjc_0005045/Sjc_0003012/Sjc_0005025/Sjc_0000180/Sjc_0006445/Sjc_0003445/Sjc_0008392/Sjc_0004623/Sjc_0009133/Sjc_0009316/Sjc…
GO:0022602	ovulation cycle process	21	-0.644254	-1.67416	0.00809717	0.0434454	0.0310224	205	tags=33%, list=2%, signal=33%	Sjc_0005314/Sjc_0004178/Sjc_0005479/Sjc_0006632/Sjc_0005480/Sjc_0004117/Sjc_0004118
GO:0001709	cell fate determination	116	-0.433296	-1.46984	0.00810185	0.0434454	0.0310224	971	tags=24%, list=11%, signal=22%	Sjc_0006762/Sjc_0008063/Sjc_0008960/Sjc_0005757/Sjc_0004526/Sjc_0009316/Sjc_0000932/Sjc_0009095/Sjc_0001928/Sjc_0008087/Sjc_0003184/Sjc_0000431/Sjc_0008932/Sjc_0005097/Sjc_0003645/Sjc_0009704/Sjc_0000546/Sjc_0005298/Sjc_0003693/Sjc_0006032/Sjc_0002069/Sjc_0008961/Sjc_0008405/Sjc_0005497/Sjc_0008962/Sjc_0008062/Sjc_0009705/Sjc_0000860
GO:0043414	macromolecule methylation	144	0.388147	1.52213	0.00819672	0.0438548	0.0313147	3319	tags=64%, list=39%, signal=40%	Sjc_0004345/Sjc_0004047/Sjc_0007970/Sjc_0008305/Sjc_0007385/Sjc_0007003/Sjc_0007619/Sjc_0004346/Sjc_0007022/Sjc_0001055/Sjc_0001601/Sjc_0005180/Sjc_0006713/Sjc_0007289/Sjc_0006011/Sjc_0007728/Sjc_0004030/Sjc_0005265/Sjc_0002942/Sjc_0006382/Sjc_0003691/Sjc_0006692/Sjc_0007101/Sjc_0002815/Sjc_0006759/Sjc_0007763/Sjc_0004425/Sjc_0003762/Sjc_0008306/Sjc_0000188/Sjc_0002019/Sjc_0008469/Sjc_0004681/Sjc…
GO:0050715	positive regulation of cytokine secretion	20	-0.646261	-1.65397	0.00819672	0.0438548	0.0313147	1443	tags=55%, list=17%, signal=46%	Sjc_0000014/Sjc_0006561/Sjc_0005806/Sjc_0000180/Sjc_0006445/Sjc_0001928/Sjc_0000044/Sjc_0007942/Sjc_0009336/Sjc_0009040/Sjc_0000937
GO:0000956	nuclear-transcribed mRNA catabolic process	138	0.583001	2.25263	0.00826446	0.0441175	0.0315023	1751	tags=54%, list=21%, signal=44%	Sjc_0006753/Sjc_0002010/Sjc_0000850/Sjc_0005797/Sjc_0006351/Sjc_0001577/Sjc_0007456/Sjc_0004023/Sjc_0008088/Sjc_0006436/Sjc_0005661/Sjc_0008098/Sjc_0008418/Sjc_0003863/Sjc_0005536/Sjc_0007923/Sjc_0009429/Sjc_0000326/Sjc_0000157/Sjc_0009486/Sjc_0006752/Sjc_0001071/Sjc_0002514/Sjc_0002694/Sjc_0008099/Sjc_0003248/Sjc_0005210/Sjc_0002786/Sjc_0006875/Sjc_0006892/Sjc_0000713/Sjc_0006699/Sjc_0006359/Sjc…
GO:0046034	ATP metabolic process	149	0.406709	1.60709	0.00826446	0.0441175	0.0315023	3136	tags=69%, list=37%, signal=44%	Sjc_0009759/Sjc_0008545/Sjc_0000875/Sjc_0005425/Sjc_0003043/Sjc_0005564/Sjc_0001593/Sjc_0004116/Sjc_0005280/Sjc_0001151/Sjc_0003281/Sjc_0003280/Sjc_0002845/Sjc_0008703/Sjc_0007022/Sjc_0006670/Sjc_0002412/Sjc_0003533/Sjc_0002566/Sjc_0001147/Sjc_0001070/Sjc_0000079/Sjc_0005896/Sjc_0005387/Sjc_0003476/Sjc_0006302/Sjc_0002632/Sjc_0006511/Sjc_0004937/Sjc_0003096/Sjc_0008039/Sjc_0002161/Sjc_0005540/Sjc…
GO:0008078	mesodermal cell migration	17	-0.652812	-1.61963	0.00828729	0.0441896	0.0315538	973	tags=47%, list=11%, signal=42%	Sjc_0008682/Sjc_0004813/Sjc_0002799/Sjc_0006779/Sjc_0008681/Sjc_0008046/Sjc_0005479/Sjc_0005480
GO:0051236	establishment of RNA localization	145	0.407155	1.59425	0.00833333	0.0443352	0.0316578	2903	tags=55%, list=34%, signal=37%	Sjc_0004478/Sjc_0005900/Sjc_0001720/Sjc_0000326/Sjc_0007003/Sjc_0002087/Sjc_0002661/Sjc_0006771/Sjc_0001035/Sjc_0003948/Sjc_0008042/Sjc_0001346/Sjc_0006712/Sjc_0003170/Sjc_0005899/Sjc_0007547/Sjc_0001750/Sjc_0004630/Sjc_0000167/Sjc_0003348/Sjc_0003898/Sjc_0000709/Sjc_0002681/Sjc_0002484/Sjc_0003244/Sjc_0002942/Sjc_0003536/Sjc_0000586/Sjc_0007645/Sjc_0002393/Sjc_0007871/Sjc_0000168/Sjc_0002184/Sjc…
GO:0086010	membrane depolarization during action potential	15	-0.682298	-1.65123	0.00833333	0.0443352	0.0316578	1493	tags=60%, list=18%, signal=50%	Sjc_0001398/Sjc_0001396/Sjc_0004725/Sjc_0008804/Sjc_0006927/Sjc_0004979/Sjc_0001653/Sjc_0005238/Sjc_0009293
GO:0009144	purine nucleoside triphosphate metabolic process	167	0.413835	1.64804	0.00840336	0.0444355	0.0317294	3136	tags=68%, list=37%, signal=44%	Sjc_0009759/Sjc_0008545/Sjc_0000875/Sjc_0005425/Sjc_0003043/Sjc_0005564/Sjc_0001593/Sjc_0004116/Sjc_0008892/Sjc_0005280/Sjc_0001151/Sjc_0003281/Sjc_0003280/Sjc_0002845/Sjc_0008703/Sjc_0007022/Sjc_0006670/Sjc_0001750/Sjc_0002412/Sjc_0003533/Sjc_0002566/Sjc_0001147/Sjc_0001070/Sjc_0000079/Sjc_0005896/Sjc_0005387/Sjc_0003476/Sjc_0006302/Sjc_0002632/Sjc_0006511/Sjc_0004937/Sjc_0003096/Sjc_0005007/Sjc…
GO:0009199	ribonucleoside triphosphate metabolic process	166	0.412173	1.64566	0.00840336	0.0444355	0.0317294	3136	tags=67%, list=37%, signal=43%	Sjc_0009759/Sjc_0008545/Sjc_0000875/Sjc_0005425/Sjc_0003043/Sjc_0005564/Sjc_0001593/Sjc_0004116/Sjc_0008892/Sjc_0005280/Sjc_0001151/Sjc_0003281/Sjc_0003280/Sjc_0002845/Sjc_0008703/Sjc_0007022/Sjc_0006670/Sjc_0001750/Sjc_0002412/Sjc_0003533/Sjc_0002566/Sjc_0001147/Sjc_0001070/Sjc_0000079/Sjc_0005896/Sjc_0005387/Sjc_0003476/Sjc_0006302/Sjc_0002632/Sjc_0006511/Sjc_0004937/Sjc_0003096/Sjc_0005007/Sjc…
GO:0086011	membrane repolarization during action potential	14	-0.683577	-1.63285	0.00840336	0.0444355	0.0317294	331	tags=36%, list=4%, signal=34%	Sjc_0000751/Sjc_0006136/Sjc_0005809/Sjc_0000256/Sjc_0005810
GO:0086013	membrane repolarization during cardiac muscle cell action potential	14	-0.683577	-1.63285	0.00840336	0.0444355	0.0317294	331	tags=36%, list=4%, signal=34%	Sjc_0000751/Sjc_0006136/Sjc_0005809/Sjc_0000256/Sjc_0005810
GO:2000826	regulation of heart morphogenesis	14	-0.684649	-1.63541	0.00840336	0.0444355	0.0317294	244	tags=43%, list=3%, signal=42%	Sjc_0003835/Sjc_0005772/Sjc_0006032/Sjc_0006632/Sjc_0002680/Sjc_0000860
GO:0010752	regulation of cGMP-mediated signaling	13	-0.700554	-1.64283	0.00846262	0.0444355	0.0317294	1216	tags=77%, list=14%, signal=66%	Sjc_0002623/Sjc_0003773/Sjc_0009243/Sjc_0002596/Sjc_0006129/Sjc_0002621/Sjc_0009693/Sjc_0008379/Sjc_0002622/Sjc_0008381
GO:0032760	positive regulation of tumor necrosis factor production	13	-0.694795	-1.62932	0.00846262	0.0444355	0.0317294	1443	tags=54%, list=17%, signal=45%	Sjc_0000014/Sjc_0006561/Sjc_0005806/Sjc_0000180/Sjc_0006445/Sjc_0000044/Sjc_0000860
GO:0035994	response to muscle stretch	13	-0.704935	-1.6531	0.00846262	0.0444355	0.0317294	2064	tags=62%, list=24%, signal=47%	Sjc_0001398/Sjc_0002623/Sjc_0001396/Sjc_0001877/Sjc_0001878/Sjc_0002621/Sjc_0005298/Sjc_0002622
GO:0048169	regulation of long-term neuronal synaptic plasticity	13	-0.690212	-1.61857	0.00846262	0.0444355	0.0317294	1909	tags=62%, list=22%, signal=48%	Sjc_0007224/Sjc_0002676/Sjc_0007287/Sjc_0004420/Sjc_0003470/Sjc_0009336/Sjc_0000937/Sjc_0004419
GO:1903557	positive regulation of tumor necrosis factor superfamily cytokine production	13	-0.694795	-1.62932	0.00846262	0.0444355	0.0317294	1443	tags=54%, list=17%, signal=45%	Sjc_0000014/Sjc_0006561/Sjc_0005806/Sjc_0000180/Sjc_0006445/Sjc_0000044/Sjc_0000860
GO:1990834	response to odorant	13	-0.684722	-1.6057	0.00846262	0.0444355	0.0317294	748	tags=54%, list=9%, signal=49%	Sjc_0006129/Sjc_0009336/Sjc_0004907/Sjc_0000937/Sjc_0009693/Sjc_0008379/Sjc_0008381
GO:0050657	nucleic acid transport	141	0.407978	1.57223	0.00847458	0.0444355	0.0317294	2903	tags=55%, list=34%, signal=37%	Sjc_0004478/Sjc_0005900/Sjc_0001720/Sjc_0000326/Sjc_0007003/Sjc_0002087/Sjc_0002661/Sjc_0006771/Sjc_0001035/Sjc_0008042/Sjc_0001346/Sjc_0006712/Sjc_0003170/Sjc_0005899/Sjc_0007547/Sjc_0001750/Sjc_0004630/Sjc_0000167/Sjc_0003348/Sjc_0003898/Sjc_0000709/Sjc_0002681/Sjc_0002484/Sjc_0003244/Sjc_0002942/Sjc_0003536/Sjc_0000586/Sjc_0007645/Sjc_0002393/Sjc_0007871/Sjc_0000168/Sjc_0002184/Sjc_0006158/Sjc…
GO:0050658	RNA transport	141	0.407978	1.57223	0.00847458	0.0444355	0.0317294	2903	tags=55%, list=34%, signal=37%	Sjc_0004478/Sjc_0005900/Sjc_0001720/Sjc_0000326/Sjc_0007003/Sjc_0002087/Sjc_0002661/Sjc_0006771/Sjc_0001035/Sjc_0008042/Sjc_0001346/Sjc_0006712/Sjc_0003170/Sjc_0005899/Sjc_0007547/Sjc_0001750/Sjc_0004630/Sjc_0000167/Sjc_0003348/Sjc_0003898/Sjc_0000709/Sjc_0002681/Sjc_0002484/Sjc_0003244/Sjc_0002942/Sjc_0003536/Sjc_0000586/Sjc_0007645/Sjc_0002393/Sjc_0007871/Sjc_0000168/Sjc_0002184/Sjc_0006158/Sjc…
GO:0097435	supramolecular fiber organization	308	-0.369205	-1.3506	0.00848356	0.0444355	0.0317294	2500	tags=36%, list=29%, signal=26%	Sjc_0000454/Sjc_0002399/Sjc_0007215/Sjc_0008711/Sjc_0002164/Sjc_0003084/Sjc_0005361/Sjc_0006375/Sjc_0003537/Sjc_0001425/Sjc_0007320/Sjc_0009343/Sjc_0009501/Sjc_0000110/Sjc_0002666/Sjc_0005006/Sjc_0004523/Sjc_0007282/Sjc_0008730/Sjc_0009132/Sjc_0005286/Sjc_0006048/Sjc_0001933/Sjc_0002583/Sjc_0005358/Sjc_0006979/Sjc_0003768/Sjc_0007949/Sjc_0002064/Sjc_0008779/Sjc_0002623/Sjc_0000982/Sjc_0003380/Sjc…
GO:0007159	leukocyte cell-cell adhesion	66	-0.501894	-1.57823	0.00850547	0.044501	0.0317762	2097	tags=32%, list=25%, signal=24%	Sjc_0003768/Sjc_0003305/Sjc_0000145/Sjc_0005044/Sjc_0008645/Sjc_0008959/Sjc_0007768/Sjc_0006659/Sjc_0005045/Sjc_0008960/Sjc_0008496/Sjc_0001928/Sjc_0007942/Sjc_0000350/Sjc_0009704/Sjc_0008398/Sjc_0009298/Sjc_0003769/Sjc_0008961/Sjc_0008962/Sjc_0009705
GO:0043491	protein kinase B signaling	62	-0.511626	-1.59194	0.00854701	0.044527	0.0317947	1310	tags=27%, list=15%, signal=23%	Sjc_0004980/Sjc_0007968/Sjc_0008960/Sjc_0001928/Sjc_0009336/Sjc_0002621/Sjc_0009704/Sjc_0000937/Sjc_0005447/Sjc_0006075/Sjc_0002622/Sjc_0005187/Sjc_0005445/Sjc_0008961/Sjc_0005444/Sjc_0008962/Sjc_0009705
GO:0003300	cardiac muscle hypertrophy	57	-0.509876	-1.56624	0.00855746	0.044527	0.0317947	2334	tags=42%, list=27%, signal=31%	Sjc_0005815/Sjc_0004523/Sjc_0005072/Sjc_0003768/Sjc_0002623/Sjc_0005207/Sjc_0003512/Sjc_0007768/Sjc_0006235/Sjc_0004299/Sjc_0007447/Sjc_0005455/Sjc_0001877/Sjc_0001878/Sjc_0003666/Sjc_0006237/Sjc_0008362/Sjc_0002621/Sjc_0005456/Sjc_0005447/Sjc_0002622/Sjc_0003769/Sjc_0005445/Sjc_0005444
GO:0014896	muscle hypertrophy	57	-0.509876	-1.56624	0.00855746	0.044527	0.0317947	2334	tags=42%, list=27%, signal=31%	Sjc_0005815/Sjc_0004523/Sjc_0005072/Sjc_0003768/Sjc_0002623/Sjc_0005207/Sjc_0003512/Sjc_0007768/Sjc_0006235/Sjc_0004299/Sjc_0007447/Sjc_0005455/Sjc_0001877/Sjc_0001878/Sjc_0003666/Sjc_0006237/Sjc_0008362/Sjc_0002621/Sjc_0005456/Sjc_0005447/Sjc_0002622/Sjc_0003769/Sjc_0005445/Sjc_0005444
GO:0014897	striated muscle hypertrophy	57	-0.509876	-1.56624	0.00855746	0.044527	0.0317947	2334	tags=42%, list=27%, signal=31%	Sjc_0005815/Sjc_0004523/Sjc_0005072/Sjc_0003768/Sjc_0002623/Sjc_0005207/Sjc_0003512/Sjc_0007768/Sjc_0006235/Sjc_0004299/Sjc_0007447/Sjc_0005455/Sjc_0001877/Sjc_0001878/Sjc_0003666/Sjc_0006237/Sjc_0008362/Sjc_0002621/Sjc_0005456/Sjc_0005447/Sjc_0002622/Sjc_0003769/Sjc_0005445/Sjc_0005444
GO:0050796	regulation of insulin secretion	57	-0.510634	-1.56857	0.00855746	0.044527	0.0317947	922	tags=26%, list=11%, signal=24%	Sjc_0005960/Sjc_0009243/Sjc_0007885/Sjc_0001790/Sjc_0005432/Sjc_0001853/Sjc_0000107/Sjc_0009336/Sjc_0000937/Sjc_0006075/Sjc_0006136/Sjc_0009298/Sjc_0008495/Sjc_0001890/Sjc_0000860
GO:0014902	myotube differentiation	73	-0.47354	-1.5016	0.00856793	0.0445326	0.0317987	1341	tags=27%, list=16%, signal=23%	Sjc_0004936/Sjc_0000580/Sjc_0002730/Sjc_0001877/Sjc_0007486/Sjc_0008243/Sjc_0009316/Sjc_0001878/Sjc_0000718/Sjc_0002150/Sjc_0007469/Sjc_0009204/Sjc_0003816/Sjc_0005097/Sjc_0006207/Sjc_0009206/Sjc_0004342/Sjc_0009205/Sjc_0005298/Sjc_0003769
GO:0060048	cardiac muscle contraction	48	-0.530179	-1.58885	0.00859951	0.0446171	0.0318591	2313	tags=42%, list=27%, signal=31%	Sjc_0005006/Sjc_0007780/Sjc_0005072/Sjc_0001398/Sjc_0002671/Sjc_0002672/Sjc_0001396/Sjc_0005455/Sjc_0001877/Sjc_0008804/Sjc_0001878/Sjc_0006368/Sjc_0005238/Sjc_0005097/Sjc_0009293/Sjc_0005456/Sjc_0006136/Sjc_0005809/Sjc_0000256/Sjc_0005810
GO:0051282	regulation of sequestering of calcium ion	46	-0.5347	-1.59339	0.00861009	0.0446171	0.0318591	2361	tags=46%, list=28%, signal=33%	Sjc_0007320/Sjc_0004447/Sjc_0006972/Sjc_0003937/Sjc_0001398/Sjc_0002623/Sjc_0006623/Sjc_0008486/Sjc_0001396/Sjc_0005960/Sjc_0005455/Sjc_0001877/Sjc_0008804/Sjc_0006445/Sjc_0001878/Sjc_0006200/Sjc_0009336/Sjc_0002621/Sjc_0000937/Sjc_0005456/Sjc_0002622
GO:0022618	ribonucleoprotein complex assembly	172	0.50297	1.99586	0.00862069	0.0446171	0.0318591	2228	tags=54%, list=26%, signal=41%	Sjc_0001577/Sjc_0001046/Sjc_0004023/Sjc_0002110/Sjc_0006436/Sjc_0005661/Sjc_0008418/Sjc_0007923/Sjc_0007970/Sjc_0000326/Sjc_0000157/Sjc_0005509/Sjc_0002254/Sjc_0005210/Sjc_0004532/Sjc_0000451/Sjc_0006699/Sjc_0007619/Sjc_0002401/Sjc_0008746/Sjc_0005206/Sjc_0003440/Sjc_0001520/Sjc_0006771/Sjc_0006180/Sjc_0006146/Sjc_0002913/Sjc_0003948/Sjc_0007778/Sjc_0003183/Sjc_0001346/Sjc_0008229/Sjc_0000369/Sjc…
GO:0031644	regulation of neurological system process	44	-0.538603	-1.59543	0.00863132	0.0446171	0.0318591	2182	tags=48%, list=26%, signal=36%	Sjc_0007724/Sjc_0009232/Sjc_0005286/Sjc_0003794/Sjc_0002623/Sjc_0004553/Sjc_0003380/Sjc_0003073/Sjc_0002676/Sjc_0004816/Sjc_0009644/Sjc_0003795/Sjc_0005763/Sjc_0009095/Sjc_0003470/Sjc_0002621/Sjc_0002356/Sjc_0008133/Sjc_0002622/Sjc_0005187/Sjc_0009751
GO:0035113	embryonic appendage morphogenesis	47	-0.543491	-1.62383	0.00863132	0.0446171	0.0318591	1386	tags=32%, list=16%, signal=27%	Sjc_0004530/Sjc_0008606/Sjc_0005045/Sjc_0005025/Sjc_0006445/Sjc_0003445/Sjc_0006796/Sjc_0007418/Sjc_0008535/Sjc_0005024/Sjc_0006634/Sjc_0006032/Sjc_0002656/Sjc_0005497/Sjc_0002655
GO:0002695	negative regulation of leukocyte activation	42	-0.543239	-1.59726	0.00865266	0.0446735	0.0318993	2068	tags=36%, list=24%, signal=27%	Sjc_0003305/Sjc_0005044/Sjc_0008645/Sjc_0004128/Sjc_0008959/Sjc_0005045/Sjc_0008960/Sjc_0008496/Sjc_0003449/Sjc_0000350/Sjc_0009704/Sjc_0006075/Sjc_0008961/Sjc_0008962/Sjc_0009705
GO:0001662	behavioral fear response	11	-0.724209	-1.63906	0.00867052	0.0446735	0.0318993	769	tags=45%, list=9%, signal=41%	Sjc_0000107/Sjc_0003470/Sjc_0005944/Sjc_0009298/Sjc_0004493
GO:0042596	fear response	11	-0.724209	-1.63906	0.00867052	0.0446735	0.0318993	769	tags=45%, list=9%, signal=41%	Sjc_0000107/Sjc_0003470/Sjc_0005944/Sjc_0009298/Sjc_0004493
GO:0016072	rRNA metabolic process	173	0.432147	1.71158	0.00869565	0.0447543	0.031957	2475	tags=55%, list=29%, signal=40%	Sjc_0001066/Sjc_0002793/Sjc_0005661/Sjc_0006276/Sjc_0008365/Sjc_0003863/Sjc_0006472/Sjc_0007923/Sjc_0009429/Sjc_0000326/Sjc_0009486/Sjc_0006832/Sjc_0005210/Sjc_0007385/Sjc_0006875/Sjc_0002817/Sjc_0002775/Sjc_0000713/Sjc_0000451/Sjc_0006699/Sjc_0005206/Sjc_0001436/Sjc_0008927/Sjc_0004910/Sjc_0002765/Sjc_0002599/Sjc_0003908/Sjc_0003771/Sjc_0001383/Sjc_0006840/Sjc_0004180/Sjc_0007637/Sjc_0006974/Sjc…
GO:0045580	regulation of T cell differentiation	39	-0.541189	-1.56751	0.00878294	0.045099	0.0322032	1148	tags=26%, list=13%, signal=22%	Sjc_0005045/Sjc_0008960/Sjc_0001928/Sjc_0007942/Sjc_0000350/Sjc_0009704/Sjc_0002543/Sjc_0008961/Sjc_0008962/Sjc_0009705
GO:0051250	negative regulation of lymphocyte activation	39	-0.54896	-1.59002	0.00878294	0.045099	0.0322032	2068	tags=36%, list=24%, signal=27%	Sjc_0003305/Sjc_0005044/Sjc_0008645/Sjc_0004128/Sjc_0008959/Sjc_0005045/Sjc_0008960/Sjc_0008496/Sjc_0000350/Sjc_0009704/Sjc_0006075/Sjc_0008961/Sjc_0008962/Sjc_0009705
GO:0001558	regulation of cell growth	236	-0.386504	-1.38738	0.00879121	0.045099	0.0322032	2188	tags=29%, list=26%, signal=22%	Sjc_0006652/Sjc_0007724/Sjc_0009232/Sjc_0007982/Sjc_0008082/Sjc_0002583/Sjc_0007949/Sjc_0003305/Sjc_0007072/Sjc_0002623/Sjc_0000622/Sjc_0000477/Sjc_0006623/Sjc_0007224/Sjc_0009123/Sjc_0002417/Sjc_0007803/Sjc_0003773/Sjc_0007490/Sjc_0005852/Sjc_0006170/Sjc_0006945/Sjc_0005707/Sjc_0008959/Sjc_0008682/Sjc_0007073/Sjc_0007768/Sjc_0007285/Sjc_0004299/Sjc_0004530/Sjc_0009031/Sjc_0000669/Sjc_0007799/Sjc…
GO:0030421	defecation	38	-0.547657	-1.57994	0.00882724	0.0451859	0.0322653	2256	tags=50%, list=26%, signal=37%	Sjc_0002897/Sjc_0006113/Sjc_0008265/Sjc_0004024/Sjc_0002417/Sjc_0000054/Sjc_0008936/Sjc_0007987/Sjc_0005137/Sjc_0009031/Sjc_0006666/Sjc_0003532/Sjc_0006200/Sjc_0001853/Sjc_0000169/Sjc_0008589/Sjc_0000170/Sjc_0008590/Sjc_0003531
GO:0031338	regulation of vesicle fusion	38	-0.544865	-1.57189	0.00882724	0.0451859	0.0322653	2681	tags=74%, list=31%, signal=51%	Sjc_0005408/Sjc_0008890/Sjc_0006353/Sjc_0005971/Sjc_0004494/Sjc_0000723/Sjc_0004221/Sjc_0001599/Sjc_0001318/Sjc_0001254/Sjc_0005553/Sjc_0000348/Sjc_0001552/Sjc_0005362/Sjc_0006093/Sjc_0002717/Sjc_0002417/Sjc_0008889/Sjc_0007643/Sjc_0006838/Sjc_0008357/Sjc_0009031/Sjc_0005615/Sjc_0004307/Sjc_0004449/Sjc_0001009/Sjc_0005813/Sjc_0001008
GO:0061077	chaperone-mediated protein folding	35	0.661129	2.10161	0.00888889	0.0454524	0.0324555	2537	tags=74%, list=30%, signal=52%	Sjc_0000616/Sjc_0000225/Sjc_0000224/Sjc_0005957/Sjc_0006495/Sjc_0001060/Sjc_0006931/Sjc_0005426/Sjc_0006916/Sjc_0005700/Sjc_0002791/Sjc_0000760/Sjc_0009146/Sjc_0004094/Sjc_0004074/Sjc_0006064/Sjc_0004114/Sjc_0006899/Sjc_0006283/Sjc_0004802/Sjc_0006089/Sjc_0004427/Sjc_0003996/Sjc_0002859/Sjc_0004009/Sjc_0002601
GO:0045860	positive regulation of protein kinase activity	187	-0.396984	-1.40474	0.00894855	0.0457081	0.0326381	2606	tags=39%, list=31%, signal=28%	Sjc_0001546/Sjc_0002383/Sjc_0003074/Sjc_0004809/Sjc_0009213/Sjc_0007215/Sjc_0008711/Sjc_0001792/Sjc_0007320/Sjc_0005815/Sjc_0003606/Sjc_0002666/Sjc_0007175/Sjc_0009026/Sjc_0003882/Sjc_0005552/Sjc_0006071/Sjc_0009042/Sjc_0003654/Sjc_0003305/Sjc_0002623/Sjc_0005747/Sjc_0004339/Sjc_0005207/Sjc_0004024/Sjc_0007224/Sjc_0009123/Sjc_0003073/Sjc_0005919/Sjc_0007174/Sjc_0004128/Sjc_0002149/Sjc_0005823/Sjc…
GO:2000379	positive regulation of reactive oxygen species metabolic process	33	-0.565956	-1.59622	0.00896287	0.0457319	0.0326551	2193	tags=42%, list=26%, signal=32%	Sjc_0005072/Sjc_0003305/Sjc_0002623/Sjc_0002676/Sjc_0008959/Sjc_0000014/Sjc_0005806/Sjc_0008960/Sjc_0002621/Sjc_0009704/Sjc_0002622/Sjc_0008961/Sjc_0008962/Sjc_0009705
GO:0032411	positive regulation of transporter activity	35	-0.554504	-1.57242	0.00900901	0.0458684	0.0327526	1326	tags=26%, list=16%, signal=22%	Sjc_0005455/Sjc_0001877/Sjc_0008804/Sjc_0001878/Sjc_0003666/Sjc_0005884/Sjc_0008362/Sjc_0005456/Sjc_0006136
GO:0051209	release of sequestered calcium ion into cytosol	35	-0.553527	-1.56965	0.00900901	0.0458684	0.0327526	2361	tags=46%, list=28%, signal=33%	Sjc_0007320/Sjc_0004447/Sjc_0001398/Sjc_0002623/Sjc_0006623/Sjc_0001396/Sjc_0005960/Sjc_0001877/Sjc_0008804/Sjc_0006445/Sjc_0001878/Sjc_0006200/Sjc_0009336/Sjc_0002621/Sjc_0000937/Sjc_0002622
GO:0060074	synapse maturation	28	-0.572291	-1.57529	0.00906736	0.0461159	0.0329293	1093	tags=46%, list=13%, signal=41%	Sjc_0003305/Sjc_0007224/Sjc_0001307/Sjc_0008959/Sjc_0001306/Sjc_0004420/Sjc_0008960/Sjc_0003748/Sjc_0009704/Sjc_0004419/Sjc_0008961/Sjc_0008962/Sjc_0009705
GO:0071826	ribonucleoprotein complex subunit organization	182	0.492935	1.95028	0.00917431	0.0466098	0.033282	2228	tags=53%, list=26%, signal=40%	Sjc_0001577/Sjc_0001046/Sjc_0004023/Sjc_0002110/Sjc_0006436/Sjc_0005661/Sjc_0008418/Sjc_0007923/Sjc_0007970/Sjc_0000326/Sjc_0000157/Sjc_0005509/Sjc_0002254/Sjc_0005210/Sjc_0004532/Sjc_0000451/Sjc_0006699/Sjc_0007619/Sjc_0002401/Sjc_0008746/Sjc_0005206/Sjc_0003440/Sjc_0001520/Sjc_0006771/Sjc_0006180/Sjc_0006146/Sjc_0002913/Sjc_0003948/Sjc_0007778/Sjc_0003183/Sjc_0001346/Sjc_0008229/Sjc_0000369/Sjc…
GO:0006402	mRNA catabolic process	191	0.481584	1.92728	0.00925926	0.0469854	0.0335502	1154	tags=39%, list=14%, signal=35%	Sjc_0006753/Sjc_0002010/Sjc_0000850/Sjc_0005797/Sjc_0006351/Sjc_0001577/Sjc_0002043/Sjc_0007456/Sjc_0004023/Sjc_0008088/Sjc_0006436/Sjc_0005661/Sjc_0008098/Sjc_0008418/Sjc_0003863/Sjc_0005536/Sjc_0007923/Sjc_0009429/Sjc_0000326/Sjc_0000157/Sjc_0009486/Sjc_0003223/Sjc_0006752/Sjc_0001071/Sjc_0002514/Sjc_0002694/Sjc_0008099/Sjc_0003248/Sjc_0005210/Sjc_0008305/Sjc_0002786/Sjc_0006875/Sjc_0006892/Sjc…
GO:0043523	regulation of neuron apoptotic process	125	-0.418214	-1.42866	0.00926999	0.0469854	0.0335502	983	tags=16%, list=12%, signal=14%	Sjc_0004420/Sjc_0008960/Sjc_0001928/Sjc_0002621/Sjc_0004394/Sjc_0009273/Sjc_0008932/Sjc_0000041/Sjc_0009704/Sjc_0008398/Sjc_0000042/Sjc_0008046/Sjc_0002622/Sjc_0003769/Sjc_0004419/Sjc_0008961/Sjc_0008405/Sjc_0008962/Sjc_0009705/Sjc_0000860
GO:0001700	embryonic development via the syncytial blastoderm	112	-0.43192	-1.45494	0.00928074	0.0469854	0.0335502	2109	tags=28%, list=25%, signal=21%	Sjc_0003738/Sjc_0003768/Sjc_0003305/Sjc_0000982/Sjc_0000043/Sjc_0009123/Sjc_0008876/Sjc_0008959/Sjc_0007768/Sjc_0004680/Sjc_0003704/Sjc_0008807/Sjc_0008739/Sjc_0004628/Sjc_0008738/Sjc_0004813/Sjc_0008960/Sjc_0009316/Sjc_0007469/Sjc_0008877/Sjc_0009204/Sjc_0006207/Sjc_0009206/Sjc_0009704/Sjc_0002543/Sjc_0009205/Sjc_0003769/Sjc_0008961/Sjc_0008962/Sjc_0009705/Sjc_0000860
GO:0007167	enzyme linked receptor protein signaling pathway	456	-0.354289	-1.31953	0.00928793	0.0469854	0.0335502	2368	tags=30%, list=28%, signal=23%	Sjc_0007478/Sjc_0007550/Sjc_0007320/Sjc_0004447/Sjc_0009501/Sjc_0002666/Sjc_0009026/Sjc_0003882/Sjc_0000867/Sjc_0008730/Sjc_0009312/Sjc_0001184/Sjc_0005362/Sjc_0007724/Sjc_0003145/Sjc_0001297/Sjc_0004295/Sjc_0002784/Sjc_0004828/Sjc_0003768/Sjc_0006661/Sjc_0003305/Sjc_0004334/Sjc_0008779/Sjc_0002623/Sjc_0004798/Sjc_0004339/Sjc_0008565/Sjc_0008441/Sjc_0000043/Sjc_0007224/Sjc_0003775/Sjc_0009123/Sjc…
GO:0070588	calcium ion transmembrane transport	101	-0.44479	-1.4715	0.00937866	0.0473938	0.0338418	2361	tags=36%, list=28%, signal=26%	Sjc_0007320/Sjc_0004447/Sjc_0005815/Sjc_0005072/Sjc_0001398/Sjc_0008265/Sjc_0002623/Sjc_0006623/Sjc_0008486/Sjc_0005467/Sjc_0002676/Sjc_0002701/Sjc_0001396/Sjc_0006235/Sjc_0005960/Sjc_0005455/Sjc_0008710/Sjc_0001877/Sjc_0008804/Sjc_0006445/Sjc_0001878/Sjc_0006200/Sjc_0006927/Sjc_0005884/Sjc_0006129/Sjc_0003470/Sjc_0009336/Sjc_0006237/Sjc_0002621/Sjc_0001653/Sjc_0000937/Sjc_0005456/Sjc_0006236/Sjc…
GO:1902969	mitotic DNA replication	10	0.790763	1.95794	0.00946372	0.0477726	0.0341123	984	tags=70%, list=12%, signal=62%	Sjc_0006357/Sjc_0007506/Sjc_0007708/Sjc_0006385/Sjc_0002798/Sjc_0000807/Sjc_0006692
GO:2001135	regulation of endocytic recycling	19	-0.63237	-1.61061	0.00949796	0.0478944	0.0341993	1066	tags=21%, list=13%, signal=18%	Sjc_0000553/Sjc_0005447/Sjc_0005445/Sjc_0005444
GO:0001881	receptor recycling	20	-0.638251	-1.63347	0.00956284	0.0481703	0.0343962	666	tags=25%, list=8%, signal=23%	Sjc_0000917/Sjc_0000916/Sjc_0005447/Sjc_0005445/Sjc_0005444
GO:0010171	body morphogenesis	77	-0.473965	-1.52005	0.00960384	0.0482741	0.0344704	1541	tags=30%, list=18%, signal=25%	Sjc_0008803/Sjc_0007768/Sjc_0005560/Sjc_0008606/Sjc_0000438/Sjc_0008739/Sjc_0004178/Sjc_0005394/Sjc_0000553/Sjc_0008738/Sjc_0006445/Sjc_0006796/Sjc_0009133/Sjc_0006447/Sjc_0002569/Sjc_0006368/Sjc_0004336/Sjc_0001936/Sjc_0004338/Sjc_0005187/Sjc_0003769/Sjc_0005497/Sjc_0000860
GO:0010977	negative regulation of neuron projection development	77	-0.471578	-1.51239	0.00960384	0.0482741	0.0344704	2482	tags=42%, list=29%, signal=30%	Sjc_0009267/Sjc_0002660/Sjc_0003084/Sjc_0007320/Sjc_0005006/Sjc_0003882/Sjc_0006048/Sjc_0007949/Sjc_0002623/Sjc_0006623/Sjc_0007224/Sjc_0001307/Sjc_0007980/Sjc_0006945/Sjc_0002701/Sjc_0001306/Sjc_0005394/Sjc_0001440/Sjc_0006445/Sjc_0004420/Sjc_0003748/Sjc_0007295/Sjc_0002621/Sjc_0003645/Sjc_0005447/Sjc_0004338/Sjc_0002622/Sjc_0005479/Sjc_0005480/Sjc_0005445/Sjc_0004419/Sjc_0005444
GO:0007616	long-term memory	64	-0.503003	-1.58237	0.00965018	0.0484556	0.0346	2444	tags=44%, list=29%, signal=31%	Sjc_0009188/Sjc_0009189/Sjc_0006808/Sjc_0005006/Sjc_0002583/Sjc_0003380/Sjc_0007224/Sjc_0000739/Sjc_0004278/Sjc_0002676/Sjc_0007287/Sjc_0006754/Sjc_0004980/Sjc_0003787/Sjc_0000438/Sjc_0006814/Sjc_0004420/Sjc_0009316/Sjc_0000465/Sjc_0003470/Sjc_0009336/Sjc_0009273/Sjc_0001590/Sjc_0000350/Sjc_0000937/Sjc_0002468/Sjc_0004419/Sjc_0009087
GO:0033135	regulation of peptidyl-serine phosphorylation	60	-0.503658	-1.56216	0.00967352	0.0485213	0.0346469	1680	tags=30%, list=20%, signal=24%	Sjc_0006124/Sjc_0007079/Sjc_0008959/Sjc_0007768/Sjc_0006235/Sjc_0002339/Sjc_0004530/Sjc_0004952/Sjc_0006445/Sjc_0008960/Sjc_0006237/Sjc_0009704/Sjc_0005447/Sjc_0005445/Sjc_0008961/Sjc_0005444/Sjc_0008962/Sjc_0009705
GO:0010810	regulation of cell-substrate adhesion	66	-0.49625	-1.56049	0.00972053	0.0487055	0.0347785	1529	tags=32%, list=18%, signal=26%	Sjc_0007287/Sjc_0000014/Sjc_0003704/Sjc_0006659/Sjc_0001604/Sjc_0005806/Sjc_0006095/Sjc_0004628/Sjc_0004813/Sjc_0009316/Sjc_0009102/Sjc_0000718/Sjc_0009104/Sjc_0003449/Sjc_0002621/Sjc_0009040/Sjc_0008398/Sjc_0006075/Sjc_0002622/Sjc_0005187/Sjc_0003769
GO:0061900	glial cell activation	16	-0.662061	-1.62006	0.0097493	0.0487465	0.0348077	971	tags=38%, list=11%, signal=33%	Sjc_0008959/Sjc_0008960/Sjc_0009704/Sjc_0008961/Sjc_0008962/Sjc_0009705
GO:0150076	neuroinflammatory response	16	-0.662061	-1.62006	0.0097493	0.0487465	0.0348077	971	tags=38%, list=11%, signal=33%	Sjc_0008959/Sjc_0008960/Sjc_0009704/Sjc_0008961/Sjc_0008962/Sjc_0009705
GO:0031348	negative regulation of defense response	57	-0.501483	-1.54046	0.00977995	0.0488482	0.0348803	961	tags=21%, list=11%, signal=19%	Sjc_0000641/Sjc_0000640/Sjc_0001928/Sjc_0003449/Sjc_0009336/Sjc_0000350/Sjc_0000937/Sjc_0004706/Sjc_0005479/Sjc_0005480/Sjc_0004705/Sjc_0000860
GO:1903531	negative regulation of secretion by cell	58	-0.50252	-1.54626	0.00979192	0.0488564	0.0348862	1344	tags=33%, list=16%, signal=28%	Sjc_0007287/Sjc_0006963/Sjc_0006666/Sjc_0009243/Sjc_0003666/Sjc_0000107/Sjc_0003449/Sjc_0001525/Sjc_0009336/Sjc_0005786/Sjc_0008096/Sjc_0008651/Sjc_0008362/Sjc_0001009/Sjc_0000937/Sjc_0006075/Sjc_0007275/Sjc_0001008/Sjc_0007274
GO:0008355	olfactory learning	54	-0.50732	-1.54145	0.00982801	0.0489849	0.0349779	2564	tags=50%, list=30%, signal=35%	Sjc_0003074/Sjc_0003528/Sjc_0002660/Sjc_0006486/Sjc_0008378/Sjc_0006979/Sjc_0003305/Sjc_0002376/Sjc_0003773/Sjc_0003073/Sjc_0007490/Sjc_0006945/Sjc_0002676/Sjc_0008959/Sjc_0007287/Sjc_0001407/Sjc_0007968/Sjc_0008960/Sjc_0007489/Sjc_0009704/Sjc_0009693/Sjc_0008379/Sjc_0002167/Sjc_0008381/Sjc_0008961/Sjc_0008962/Sjc_0009705
GO:0015837	amine transport	52	-0.51786	-1.56148	0.00985222	0.0490113	0.0349968	1961	tags=44%, list=23%, signal=34%	Sjc_0004613/Sjc_0002665/Sjc_0003380/Sjc_0004908/Sjc_0005207/Sjc_0002417/Sjc_0003512/Sjc_0002191/Sjc_0006754/Sjc_0004793/Sjc_0009031/Sjc_0006666/Sjc_0003666/Sjc_0003470/Sjc_0009336/Sjc_0004907/Sjc_0008362/Sjc_0005238/Sjc_0009293/Sjc_0009169/Sjc_0000937/Sjc_0009411/Sjc_0006136
GO:0008586	imaginal disc-derived wing vein morphogenesis	47	-0.534473	-1.59689	0.00986436	0.0490113	0.0349968	1587	tags=26%, list=19%, signal=21%	Sjc_0008959/Sjc_0005772/Sjc_0007968/Sjc_0004628/Sjc_0008960/Sjc_0000350/Sjc_0009704/Sjc_0002656/Sjc_0008961/Sjc_0002655/Sjc_0008962/Sjc_0009705
GO:0030278	regulation of ossification	47	-0.537153	-1.60489	0.00986436	0.0490113	0.0349968	2064	tags=43%, list=24%, signal=32%	Sjc_0001398/Sjc_0005044/Sjc_0002623/Sjc_0003380/Sjc_0005207/Sjc_0000043/Sjc_0001396/Sjc_0002339/Sjc_0004530/Sjc_0003787/Sjc_0005045/Sjc_0006445/Sjc_0002288/Sjc_0009133/Sjc_0000718/Sjc_0008687/Sjc_0002621/Sjc_0006075/Sjc_0002622/Sjc_0002303
GO:0048661	positive regulation of smooth muscle cell proliferation	43	-0.539743	-1.58679	0.00988875	0.0490363	0.0350146	2082	tags=33%, list=24%, signal=25%	Sjc_0003654/Sjc_0003305/Sjc_0002623/Sjc_0003512/Sjc_0008959/Sjc_0007768/Sjc_0003867/Sjc_0008960/Sjc_0002621/Sjc_0009704/Sjc_0002622/Sjc_0008961/Sjc_0008962/Sjc_0009705
GO:0198738	cell-cell signaling by wnt	216	-0.382199	-1.3658	0.00989011	0.0490363	0.0350146	2362	tags=32%, list=28%, signal=24%	Sjc_0007550/Sjc_0007320/Sjc_0009501/Sjc_0004712/Sjc_0003882/Sjc_0001281/Sjc_0002897/Sjc_0007780/Sjc_0002784/Sjc_0003768/Sjc_0006661/Sjc_0003305/Sjc_0004334/Sjc_0005044/Sjc_0001255/Sjc_0005701/Sjc_0000043/Sjc_0007224/Sjc_0009123/Sjc_0007980/Sjc_0001215/Sjc_0006945/Sjc_0008959/Sjc_0008936/Sjc_0007987/Sjc_0002339/Sjc_0006921/Sjc_0004530/Sjc_0006561/Sjc_0004980/Sjc_0001069/Sjc_0000409/Sjc_0001877/Sjc…
GO:0001649	osteoblast differentiation	41	-0.538009	-1.57569	0.00993789	0.0492217	0.035147	2044	tags=51%, list=24%, signal=39%	Sjc_0007203/Sjc_0008711/Sjc_0004523/Sjc_0005044/Sjc_0006654/Sjc_0002623/Sjc_0005207/Sjc_0000043/Sjc_0007287/Sjc_0002339/Sjc_0006921/Sjc_0004530/Sjc_0003787/Sjc_0005045/Sjc_0002288/Sjc_0009133/Sjc_0000718/Sjc_0002621/Sjc_0006075/Sjc_0002622/Sjc_0002303
GO:0060541	respiratory system development	183	-0.394177	-1.39391	0.0100784	0.0498654	0.0356066	2143	tags=28%, list=25%, signal=21%	Sjc_0002665/Sjc_0006048/Sjc_0002784/Sjc_0006979/Sjc_0003305/Sjc_0005044/Sjc_0008779/Sjc_0004339/Sjc_0004024/Sjc_0002104/Sjc_0003779/Sjc_0000527/Sjc_0001215/Sjc_0000402/Sjc_0007319/Sjc_0004636/Sjc_0008959/Sjc_0008936/Sjc_0007987/Sjc_0002339/Sjc_0004680/Sjc_0004168/Sjc_0008729/Sjc_0005045/Sjc_0003012/Sjc_0004628/Sjc_0008131/Sjc_0006445/Sjc_0008392/Sjc_0008960/Sjc_0009316/Sjc_0005004/Sjc_0009095/Sjc…
GO:0060039	pericardium development	11	-0.719372	-1.62812	0.0101156	0.0499973	0.0357008	1000	tags=45%, list=12%, signal=40%	Sjc_0006445/Sjc_0007418/Sjc_0007863/Sjc_0005097/Sjc_0002069
GO:0018105	peptidyl-serine phosphorylation	145	-0.404817	-1.40607	0.0102041	0.050289	0.0359091	2717	tags=40%, list=32%, signal=28%	Sjc_0001739/Sjc_0003038/Sjc_0002011/Sjc_0003371/Sjc_0001546/Sjc_0002383/Sjc_0003410/Sjc_0005267/Sjc_0005434/Sjc_0003528/Sjc_0007215/Sjc_0008711/Sjc_0008378/Sjc_0001792/Sjc_0005815/Sjc_0002666/Sjc_0009026/Sjc_0007724/Sjc_0002583/Sjc_0003768/Sjc_0003305/Sjc_0004339/Sjc_0009123/Sjc_0002415/Sjc_0003773/Sjc_0003976/Sjc_0005266/Sjc_0006124/Sjc_0003512/Sjc_0007079/Sjc_0000054/Sjc_0008959/Sjc_0007768/Sjc…
GO:0002028	regulation of sodium ion transport	36	-0.554311	-1.5802	0.0102171	0.050289	0.0359091	2651	tags=53%, list=31%, signal=36%	Sjc_0005553/Sjc_0009187/Sjc_0005815/Sjc_0009312/Sjc_0005072/Sjc_0006652/Sjc_0002583/Sjc_0001398/Sjc_0002671/Sjc_0006170/Sjc_0002672/Sjc_0001396/Sjc_0006235/Sjc_0004725/Sjc_0009336/Sjc_0006653/Sjc_0006237/Sjc_0005097/Sjc_0000937
GO:0014032	neural crest cell development	32	-0.564347	-1.58604	0.0102171	0.050289	0.0359091	971	tags=22%, list=11%, signal=19%	Sjc_0008960/Sjc_0007863/Sjc_0009704/Sjc_0008961/Sjc_0008962/Sjc_0009705/Sjc_0000860
GO:1905207	regulation of cardiocyte differentiation	36	-0.556966	-1.58776	0.0102171	0.050289	0.0359091	1587	tags=33%, list=19%, signal=27%	Sjc_0003305/Sjc_0005207/Sjc_0008959/Sjc_0007768/Sjc_0004299/Sjc_0008960/Sjc_0005097/Sjc_0009704/Sjc_0002069/Sjc_0008961/Sjc_0008962/Sjc_0009705
GO:0007130	synaptonemal complex assembly	13	0.740687	1.94549	0.0102389	0.0503255	0.0359352	210	tags=15%, list=2%, signal=15%	Sjc_0004478/Sjc_0008219
GO:1901654	response to ketone	148	-0.404825	-1.40619	0.0102506	0.0503255	0.0359352	1000	tags=17%, list=12%, signal=15%	Sjc_0006445/Sjc_0008960/Sjc_0009102/Sjc_0001853/Sjc_0009104/Sjc_0001525/Sjc_0003470/Sjc_0006237/Sjc_0005238/Sjc_0009293/Sjc_0009169/Sjc_0009704/Sjc_0008398/Sjc_0006075/Sjc_0007275/Sjc_0005479/Sjc_0005480/Sjc_0008495/Sjc_0003769/Sjc_0001890/Sjc_0004026/Sjc_0008961/Sjc_0007274/Sjc_0008962/Sjc_0009705
GO:0032768	regulation of monooxygenase activity	30	-0.567144	-1.57371	0.0102564	0.0503255	0.0359352	2334	tags=50%, list=27%, signal=36%	Sjc_0005815/Sjc_0002336/Sjc_0003305/Sjc_0002623/Sjc_0008959/Sjc_0009265/Sjc_0006235/Sjc_0008960/Sjc_0006237/Sjc_0002621/Sjc_0009704/Sjc_0002622/Sjc_0008961/Sjc_0008962/Sjc_0009705
GO:0006401	RNA catabolic process	211	0.468415	1.91363	0.0103093	0.0504803	0.0360457	1583	tags=43%, list=19%, signal=36%	Sjc_0006753/Sjc_0002010/Sjc_0000850/Sjc_0005797/Sjc_0006351/Sjc_0001577/Sjc_0002043/Sjc_0007456/Sjc_0004023/Sjc_0008088/Sjc_0006436/Sjc_0005661/Sjc_0008098/Sjc_0008418/Sjc_0003863/Sjc_0005536/Sjc_0007923/Sjc_0009429/Sjc_0000326/Sjc_0000157/Sjc_0009486/Sjc_0003223/Sjc_0006752/Sjc_0001071/Sjc_0002514/Sjc_0002694/Sjc_0008099/Sjc_0003248/Sjc_0005210/Sjc_0008305/Sjc_0002786/Sjc_0006875/Sjc_0002817/Sjc…
GO:0060071	Wnt signaling pathway, planar cell polarity pathway	29	-0.564956	-1.56354	0.0103093	0.0504803	0.0360457	2745	tags=69%, list=32%, signal=47%	Sjc_0009290/Sjc_0001546/Sjc_0007215/Sjc_0007550/Sjc_0007320/Sjc_0003882/Sjc_0001281/Sjc_0003768/Sjc_0004334/Sjc_0001215/Sjc_0006945/Sjc_0004530/Sjc_0004980/Sjc_0000180/Sjc_0006445/Sjc_0009316/Sjc_0000044/Sjc_0004336/Sjc_0006075/Sjc_0003769
GO:0046669	regulation of compound eye retinal cell programmed cell death	26	-0.588319	-1.6015	0.0104575	0.0510849	0.0364774	971	tags=46%, list=11%, signal=41%	Sjc_0006972/Sjc_0003937/Sjc_0003305/Sjc_0000043/Sjc_0008959/Sjc_0008960/Sjc_0009316/Sjc_0000431/Sjc_0009704/Sjc_0008961/Sjc_0008962/Sjc_0009705
GO:0060491	regulation of cell projection assembly	115	-0.418782	-1.41608	0.0104651	0.0510849	0.0364774	2661	tags=43%, list=31%, signal=30%	Sjc_0006199/Sjc_0008546/Sjc_0009103/Sjc_0007280/Sjc_0008145/Sjc_0000454/Sjc_0002164/Sjc_0000288/Sjc_0007320/Sjc_0009343/Sjc_0009501/Sjc_0000110/Sjc_0004634/Sjc_0004104/Sjc_0006048/Sjc_0006071/Sjc_0002783/Sjc_0000043/Sjc_0005919/Sjc_0003835/Sjc_0001214/Sjc_0006196/Sjc_0005821/Sjc_0001804/Sjc_0003342/Sjc_0007285/Sjc_0004816/Sjc_0002730/Sjc_0003003/Sjc_0008063/Sjc_0007799/Sjc_0003910/Sjc_0000621/Sjc…
GO:0120032	regulation of plasma membrane bounded cell projection assembly	115	-0.418782	-1.41608	0.0104651	0.0510849	0.0364774	2661	tags=43%, list=31%, signal=30%	Sjc_0006199/Sjc_0008546/Sjc_0009103/Sjc_0007280/Sjc_0008145/Sjc_0000454/Sjc_0002164/Sjc_0000288/Sjc_0007320/Sjc_0009343/Sjc_0009501/Sjc_0000110/Sjc_0004634/Sjc_0004104/Sjc_0006048/Sjc_0006071/Sjc_0002783/Sjc_0000043/Sjc_0005919/Sjc_0003835/Sjc_0001214/Sjc_0006196/Sjc_0005821/Sjc_0001804/Sjc_0003342/Sjc_0007285/Sjc_0004816/Sjc_0002730/Sjc_0003003/Sjc_0008063/Sjc_0007799/Sjc_0003910/Sjc_0000621/Sjc…
GO:0043270	positive regulation of ion transport	99	-0.448276	-1.47908	0.0105018	0.0512109	0.0365674	2361	tags=38%, list=28%, signal=28%	Sjc_0009167/Sjc_0005553/Sjc_0001546/Sjc_0002383/Sjc_0007215/Sjc_0007320/Sjc_0006808/Sjc_0005815/Sjc_0005006/Sjc_0004613/Sjc_0005072/Sjc_0002583/Sjc_0003380/Sjc_0006623/Sjc_0002676/Sjc_0002191/Sjc_0006235/Sjc_0004793/Sjc_0005455/Sjc_0006666/Sjc_0001877/Sjc_0008804/Sjc_0001878/Sjc_0003666/Sjc_0006200/Sjc_0006927/Sjc_0005884/Sjc_0003470/Sjc_0009336/Sjc_0006237/Sjc_0008362/Sjc_0001653/Sjc_0005097/Sjc…
GO:0043949	regulation of cAMP-mediated signaling	22	-0.61771	-1.63033	0.010596	0.0516175	0.0368577	1668	tags=45%, list=20%, signal=37%	Sjc_0003512/Sjc_0006235/Sjc_0000438/Sjc_0002732/Sjc_0006129/Sjc_0006237/Sjc_0008747/Sjc_0002731/Sjc_0008163/Sjc_0008162
GO:1902532	negative regulation of intracellular signal transduction	287	-0.370573	-1.34841	0.0107296	0.0522145	0.0372841	1994	tags=25%, list=23%, signal=20%	Sjc_0007072/Sjc_0002623/Sjc_0004339/Sjc_0000200/Sjc_0000043/Sjc_0007224/Sjc_0009123/Sjc_0003773/Sjc_0008645/Sjc_0002707/Sjc_0006354/Sjc_0004128/Sjc_0006170/Sjc_0003512/Sjc_0005547/Sjc_0001852/Sjc_0007073/Sjc_0007287/Sjc_0000590/Sjc_0006235/Sjc_0004530/Sjc_0003704/Sjc_0004168/Sjc_0004980/Sjc_0009243/Sjc_0000438/Sjc_0003910/Sjc_0004628/Sjc_0004420/Sjc_0007418/Sjc_0002732/Sjc_0007863/Sjc_0002596/Sjc…
GO:0009913	epidermal cell differentiation	77	-0.468534	-1.50263	0.0108043	0.0525241	0.0375051	2334	tags=43%, list=27%, signal=31%	Sjc_0005815/Sjc_0009501/Sjc_0005006/Sjc_0007780/Sjc_0003768/Sjc_0005044/Sjc_0004339/Sjc_0007980/Sjc_0002848/Sjc_0004636/Sjc_0009265/Sjc_0006235/Sjc_0006597/Sjc_0007293/Sjc_0005045/Sjc_0008739/Sjc_0009119/Sjc_0009120/Sjc_0008738/Sjc_0009121/Sjc_0008131/Sjc_0006445/Sjc_0009118/Sjc_0006447/Sjc_0009342/Sjc_0001928/Sjc_0004267/Sjc_0008127/Sjc_0006237/Sjc_0005442/Sjc_0001187/Sjc_0009411/Sjc_0003769
GO:0086002	cardiac muscle cell action potential involved in contraction	18	-0.634309	-1.60276	0.0108696	0.0527871	0.0376929	2313	tags=61%, list=27%, signal=45%	Sjc_0005006/Sjc_0007780/Sjc_0002671/Sjc_0002672/Sjc_0001877/Sjc_0008804/Sjc_0001878/Sjc_0006136/Sjc_0005809/Sjc_0000256/Sjc_0005810
GO:0050727	regulation of inflammatory response	65	-0.49805	-1.56499	0.0108959	0.0528607	0.0377454	1000	tags=22%, list=12%, signal=19%	Sjc_0006445/Sjc_0008960/Sjc_0001928/Sjc_0006129/Sjc_0003449/Sjc_0000350/Sjc_0009704/Sjc_0005479/Sjc_0005480/Sjc_0008961/Sjc_0000623/Sjc_0008962/Sjc_0009705/Sjc_0000860
GO:0050728	negative regulation of inflammatory response	20	-0.630758	-1.61429	0.010929	0.0529669	0.0378213	801	tags=30%, list=9%, signal=27%	Sjc_0001928/Sjc_0003449/Sjc_0000350/Sjc_0005479/Sjc_0005480/Sjc_0000860
GO:0046330	positive regulation of JNK cascade	63	-0.49294	-1.53707	0.0110024	0.0532685	0.0380367	2451	tags=51%, list=29%, signal=36%	Sjc_0008172/Sjc_0009290/Sjc_0002148/Sjc_0008620/Sjc_0008711/Sjc_0005361/Sjc_0004523/Sjc_0003882/Sjc_0007724/Sjc_0005358/Sjc_0003654/Sjc_0002623/Sjc_0000200/Sjc_0004024/Sjc_0007224/Sjc_0008645/Sjc_0002149/Sjc_0007768/Sjc_0002339/Sjc_0004980/Sjc_0008812/Sjc_0000180/Sjc_0006445/Sjc_0004420/Sjc_0002150/Sjc_0000044/Sjc_0007942/Sjc_0002621/Sjc_0003816/Sjc_0002543/Sjc_0002622/Sjc_0004419
GO:0090101	negative regulation of transmembrane receptor protein serine/threonine kinase signaling pathway	55	-0.507885	-1.5491	0.0110701	0.053521	0.0382169	1977	tags=38%, list=23%, signal=30%	Sjc_0004798/Sjc_0003773/Sjc_0005707/Sjc_0004703/Sjc_0006921/Sjc_0004530/Sjc_0004980/Sjc_0003787/Sjc_0001604/Sjc_0006603/Sjc_0006445/Sjc_0007418/Sjc_0009316/Sjc_0006927/Sjc_0001653/Sjc_0009693/Sjc_0008379/Sjc_0006075/Sjc_0001025/Sjc_0008381/Sjc_0002069
GO:0007632	visual behavior	47	-0.522561	-1.5613	0.0110974	0.053521	0.0382169	1909	tags=45%, list=22%, signal=35%	Sjc_0007320/Sjc_0003937/Sjc_0002583/Sjc_0007224/Sjc_0006846/Sjc_0002676/Sjc_0002492/Sjc_0007287/Sjc_0009243/Sjc_0005615/Sjc_0004420/Sjc_0006927/Sjc_0000107/Sjc_0003470/Sjc_0009336/Sjc_0001653/Sjc_0005238/Sjc_0009293/Sjc_0000937/Sjc_0004419/Sjc_0007977
GO:0046323	glucose import	47	-0.527027	-1.57464	0.0110974	0.053521	0.0382169	2068	tags=36%, list=24%, signal=28%	Sjc_0005552/Sjc_0003305/Sjc_0005207/Sjc_0003775/Sjc_0003512/Sjc_0005823/Sjc_0006838/Sjc_0008959/Sjc_0007768/Sjc_0004936/Sjc_0000948/Sjc_0008960/Sjc_0009704/Sjc_0007977/Sjc_0008961/Sjc_0008962/Sjc_0009705
GO:0032224	positive regulation of synaptic transmission, cholinergic	15	-0.680471	-1.64681	0.0111111	0.053521	0.0382169	1961	tags=60%, list=23%, signal=46%	Sjc_0003380/Sjc_0002999/Sjc_0002191/Sjc_0006666/Sjc_0003555/Sjc_0004979/Sjc_0000169/Sjc_0003556/Sjc_0000170
GO:0060603	mammary gland duct morphogenesis	15	-0.679753	-1.64507	0.0111111	0.053521	0.0382169	1148	tags=47%, list=13%, signal=40%	Sjc_0005045/Sjc_0006445/Sjc_0000718/Sjc_0006032/Sjc_0005479/Sjc_0006632/Sjc_0005480
GO:0033138	positive regulation of peptidyl-serine phosphorylation	45	-0.525339	-1.56094	0.0111663	0.0537319	0.0383676	2606	tags=49%, list=31%, signal=34%	Sjc_0001739/Sjc_0001546/Sjc_0002383/Sjc_0007215/Sjc_0008711/Sjc_0005815/Sjc_0009026/Sjc_0003305/Sjc_0006124/Sjc_0007079/Sjc_0008959/Sjc_0007768/Sjc_0006235/Sjc_0002339/Sjc_0004530/Sjc_0006445/Sjc_0008960/Sjc_0006237/Sjc_0009704/Sjc_0008961/Sjc_0008962/Sjc_0009705
GO:0060070	canonical Wnt signaling pathway	135	-0.408592	-1.41081	0.0113766	0.0546884	0.0390505	2093	tags=30%, list=25%, signal=23%	Sjc_0006661/Sjc_0003305/Sjc_0005044/Sjc_0005701/Sjc_0000043/Sjc_0007224/Sjc_0009123/Sjc_0001215/Sjc_0006945/Sjc_0008959/Sjc_0008936/Sjc_0007987/Sjc_0002339/Sjc_0004530/Sjc_0000409/Sjc_0001877/Sjc_0005045/Sjc_0000180/Sjc_0006445/Sjc_0004420/Sjc_0008960/Sjc_0006447/Sjc_0009316/Sjc_0001878/Sjc_0000718/Sjc_0001928/Sjc_0000044/Sjc_0004218/Sjc_0009040/Sjc_0005097/Sjc_0000041/Sjc_0009704/Sjc_0004469/Sjc…
GO:0007389	pattern specification process	439	-0.356568	-1.32536	0.0114108	0.0547972	0.0391283	2097	tags=27%, list=25%, signal=21%	Sjc_0003768/Sjc_0003654/Sjc_0003305/Sjc_0003361/Sjc_0005044/Sjc_0002376/Sjc_0001553/Sjc_0002411/Sjc_0004798/Sjc_0000622/Sjc_0004339/Sjc_0005207/Sjc_0000043/Sjc_0007224/Sjc_0003775/Sjc_0009123/Sjc_0002417/Sjc_0004303/Sjc_0000813/Sjc_0002848/Sjc_0006846/Sjc_0005013/Sjc_0002877/Sjc_0007146/Sjc_0006945/Sjc_0004636/Sjc_0003835/Sjc_0001214/Sjc_0003162/Sjc_0008959/Sjc_0002352/Sjc_0005675/Sjc_0008936/Sjc…
GO:0007045	cell-substrate adherens junction assembly	31	-0.562273	-1.5729	0.0114796	0.0550161	0.0392845	1353	tags=35%, list=16%, signal=30%	Sjc_0003704/Sjc_0006659/Sjc_0006095/Sjc_0004628/Sjc_0004813/Sjc_0000718/Sjc_0002621/Sjc_0009040/Sjc_0006075/Sjc_0002622/Sjc_0003769
GO:0048041	focal adhesion assembly	31	-0.562273	-1.5729	0.0114796	0.0550161	0.0392845	1353	tags=35%, list=16%, signal=30%	Sjc_0003704/Sjc_0006659/Sjc_0006095/Sjc_0004628/Sjc_0004813/Sjc_0000718/Sjc_0002621/Sjc_0009040/Sjc_0006075/Sjc_0002622/Sjc_0003769
GO:0014033	neural crest cell differentiation	36	-0.550044	-1.56803	0.0114943	0.0550306	0.0392949	971	tags=22%, list=11%, signal=20%	Sjc_0008960/Sjc_0007863/Sjc_0009704/Sjc_0006075/Sjc_0008961/Sjc_0008962/Sjc_0009705/Sjc_0000860
GO:0010828	positive regulation of glucose transmembrane transport	33	-0.560245	-1.58012	0.0115237	0.055054	0.0393116	2068	tags=33%, list=24%, signal=25%	Sjc_0003305/Sjc_0005207/Sjc_0006838/Sjc_0008959/Sjc_0007768/Sjc_0008960/Sjc_0009704/Sjc_0007977/Sjc_0008961/Sjc_0008962/Sjc_0009705
GO:0014031	mesenchymal cell development	33	-0.557578	-1.57259	0.0115237	0.055054	0.0393116	971	tags=21%, list=11%, signal=19%	Sjc_0008960/Sjc_0007863/Sjc_0009704/Sjc_0008961/Sjc_0008962/Sjc_0009705/Sjc_0000860
GO:0071695	anatomical structure maturation	123	-0.419743	-1.43434	0.011534	0.055054	0.0393116	1704	tags=27%, list=20%, signal=22%	Sjc_0000961/Sjc_0006586/Sjc_0002676/Sjc_0000985/Sjc_0007287/Sjc_0005772/Sjc_0008299/Sjc_0001069/Sjc_0000409/Sjc_0001877/Sjc_0006445/Sjc_0009316/Sjc_0001878/Sjc_0006927/Sjc_0001853/Sjc_0001928/Sjc_0000107/Sjc_0003924/Sjc_0002621/Sjc_0000169/Sjc_0009040/Sjc_0006904/Sjc_0001653/Sjc_0000041/Sjc_0006610/Sjc_0005402/Sjc_0008398/Sjc_0000042/Sjc_0002622/Sjc_0005403/Sjc_0005187/Sjc_0000170/Sjc_0001890
GO:0030098	lymphocyte differentiation	99	-0.447989	-1.47813	0.0116686	0.0556404	0.0397303	1148	tags=22%, list=13%, signal=19%	Sjc_0005045/Sjc_0001604/Sjc_0004952/Sjc_0000180/Sjc_0008960/Sjc_0009316/Sjc_0000718/Sjc_0001928/Sjc_0000044/Sjc_0007942/Sjc_0002621/Sjc_0000350/Sjc_0005097/Sjc_0009704/Sjc_0002543/Sjc_0000536/Sjc_0006075/Sjc_0002622/Sjc_0004026/Sjc_0008961/Sjc_0008962/Sjc_0009705
GO:0009799	specification of symmetry	91	-0.447669	-1.46642	0.0117509	0.0557616	0.0398169	2310	tags=42%, list=27%, signal=31%	Sjc_0004712/Sjc_0001281/Sjc_0007548/Sjc_0001193/Sjc_0001713/Sjc_0003654/Sjc_0003361/Sjc_0001553/Sjc_0004798/Sjc_0005207/Sjc_0003775/Sjc_0002877/Sjc_0007146/Sjc_0003835/Sjc_0001214/Sjc_0003162/Sjc_0002339/Sjc_0008781/Sjc_0008089/Sjc_0001041/Sjc_0003012/Sjc_0008592/Sjc_0006445/Sjc_0003445/Sjc_0008392/Sjc_0004623/Sjc_0009342/Sjc_0006927/Sjc_0007863/Sjc_0003449/Sjc_0008535/Sjc_0004218/Sjc_0001653/Sjc…
GO:0009855	determination of bilateral symmetry	91	-0.447669	-1.46642	0.0117509	0.0557616	0.0398169	2310	tags=42%, list=27%, signal=31%	Sjc_0004712/Sjc_0001281/Sjc_0007548/Sjc_0001193/Sjc_0001713/Sjc_0003654/Sjc_0003361/Sjc_0001553/Sjc_0004798/Sjc_0005207/Sjc_0003775/Sjc_0002877/Sjc_0007146/Sjc_0003835/Sjc_0001214/Sjc_0003162/Sjc_0002339/Sjc_0008781/Sjc_0008089/Sjc_0001041/Sjc_0003012/Sjc_0008592/Sjc_0006445/Sjc_0003445/Sjc_0008392/Sjc_0004623/Sjc_0009342/Sjc_0006927/Sjc_0007863/Sjc_0003449/Sjc_0008535/Sjc_0004218/Sjc_0001653/Sjc…
GO:0032640	tumor necrosis factor production	26	-0.580848	-1.58116	0.0117647	0.0557616	0.0398169	1443	tags=35%, list=17%, signal=29%	Sjc_0000014/Sjc_0006561/Sjc_0005806/Sjc_0000180/Sjc_0006445/Sjc_0008484/Sjc_0009133/Sjc_0000044/Sjc_0000860
GO:0032680	regulation of tumor necrosis factor production	26	-0.580848	-1.58116	0.0117647	0.0557616	0.0398169	1443	tags=35%, list=17%, signal=29%	Sjc_0000014/Sjc_0006561/Sjc_0005806/Sjc_0000180/Sjc_0006445/Sjc_0008484/Sjc_0009133/Sjc_0000044/Sjc_0000860
GO:0071706	tumor necrosis factor superfamily cytokine production	26	-0.580848	-1.58116	0.0117647	0.0557616	0.0398169	1443	tags=35%, list=17%, signal=29%	Sjc_0000014/Sjc_0006561/Sjc_0005806/Sjc_0000180/Sjc_0006445/Sjc_0008484/Sjc_0009133/Sjc_0000044/Sjc_0000860
GO:1903555	regulation of tumor necrosis factor superfamily cytokine production	26	-0.580848	-1.58116	0.0117647	0.0557616	0.0398169	1443	tags=35%, list=17%, signal=29%	Sjc_0000014/Sjc_0006561/Sjc_0005806/Sjc_0000180/Sjc_0006445/Sjc_0008484/Sjc_0009133/Sjc_0000044/Sjc_0000860
GO:0045666	positive regulation of neuron differentiation	221	-0.37981	-1.35922	0.0120482	0.0570482	0.0407356	2368	tags=33%, list=28%, signal=24%	Sjc_0007478/Sjc_0003335/Sjc_0007320/Sjc_0006808/Sjc_0002234/Sjc_0009501/Sjc_0009026/Sjc_0003882/Sjc_0006652/Sjc_0009232/Sjc_0003794/Sjc_0001713/Sjc_0002583/Sjc_0006661/Sjc_0005044/Sjc_0002623/Sjc_0004339/Sjc_0006623/Sjc_0005207/Sjc_0004024/Sjc_0007224/Sjc_0003775/Sjc_0009123/Sjc_0002417/Sjc_0006354/Sjc_0006170/Sjc_0001215/Sjc_0006945/Sjc_0005707/Sjc_0007079/Sjc_0008682/Sjc_0007287/Sjc_0007768/Sjc…
GO:0043583	ear development	67	-0.491538	-1.55066	0.0120627	0.0570599	0.040744	2362	tags=48%, list=28%, signal=35%	Sjc_0007550/Sjc_0005815/Sjc_0004712/Sjc_0001281/Sjc_0001193/Sjc_0005044/Sjc_0003775/Sjc_0009192/Sjc_0002877/Sjc_0001215/Sjc_0002352/Sjc_0006235/Sjc_0001407/Sjc_0006597/Sjc_0005045/Sjc_0009119/Sjc_0009120/Sjc_0005025/Sjc_0009121/Sjc_0006445/Sjc_0009118/Sjc_0009316/Sjc_0003746/Sjc_0001928/Sjc_0004267/Sjc_0006237/Sjc_0005024/Sjc_0001590/Sjc_0000406/Sjc_0001861/Sjc_0002680/Sjc_0005497
GO:0046887	positive regulation of hormone secretion	60	-0.493072	-1.52933	0.0120919	0.0571409	0.0408017	1587	tags=38%, list=19%, signal=31%	Sjc_0005553/Sjc_0001546/Sjc_0007215/Sjc_0002660/Sjc_0006808/Sjc_0003882/Sjc_0008801/Sjc_0003305/Sjc_0003380/Sjc_0008959/Sjc_0002191/Sjc_0002606/Sjc_0006666/Sjc_0008960/Sjc_0001853/Sjc_0009336/Sjc_0009704/Sjc_0000937/Sjc_0007029/Sjc_0008961/Sjc_0008962/Sjc_0009705/Sjc_0000860
GO:0008643	carbohydrate transport	65	-0.479695	-1.50731	0.0121065	0.057153	0.0408104	2236	tags=32%, list=26%, signal=24%	Sjc_0005552/Sjc_0007314/Sjc_0003305/Sjc_0005207/Sjc_0003775/Sjc_0003512/Sjc_0005823/Sjc_0006838/Sjc_0008959/Sjc_0007768/Sjc_0004936/Sjc_0006597/Sjc_0009410/Sjc_0000948/Sjc_0008960/Sjc_0009704/Sjc_0009411/Sjc_0007977/Sjc_0008961/Sjc_0008962/Sjc_0009705
GO:0097306	cellular response to alcohol	69	-0.485543	-1.53309	0.0121359	0.0572347	0.0408687	1013	tags=25%, list=12%, signal=22%	Sjc_0009644/Sjc_0009102/Sjc_0009104/Sjc_0006129/Sjc_0003470/Sjc_0006237/Sjc_0002356/Sjc_0005238/Sjc_0009293/Sjc_0009693/Sjc_0008379/Sjc_0008398/Sjc_0008133/Sjc_0006075/Sjc_0008381/Sjc_0004026/Sjc_0009751
[truncated: 862 more rows]

## Sheet: GSEA GO Cellular Component
ID	Description	setSize	enrichmentScore	NES	pvalue	p.adjust	qvalues	rank	leading_edge	core_enrichment
[truncated: 288 more rows]

## Sheet: GSEA GO Molecular Function
ID	Description	setSize	enrichmentScore	NES	pvalue	p.adjust	qvalues	rank	leading_edge	core_enrichment
[truncated: 255 more rows]
