# Supplementary material for: A metabotropic glutamate receptor affects the growth and development of Schistosoma japonicum
Source: Front Microbiol. 2022 Nov 30;13:1045490. doi: 10.3389/fmicb.2022.1045490 (PMC9750798; doi:10.3389/fmicb.2022.1045490)
Supplement: Supplementary Table 4 — dsSjGRM7_VS_dsGFP_F_GSEA_enrichment. [file Table_4.XLSX]

## Sheet: GSEA GO Biological Process
ID	Description	setSize	enrichmentScore	NES	pvalue	p.adjust	qvalues	rank	leading_edge	core_enrichment
GO:0007268	chemical synaptic transmission	385	-0.315586	-1.49743	0.00104932	0.126072	0.111238	2121	tags=34%, list=25%, signal=27%	Sjc_0009031/Sjc_0001686/Sjc_0007073/Sjc_0006527/Sjc_0005553/Sjc_0000751/Sjc_0009169/Sjc_0005809/Sjc_0005272/Sjc_0006526/Sjc_0003512/Sjc_0002934/Sjc_0007768/Sjc_0004628/Sjc_0002823/Sjc_0007378/Sjc_0006894/Sjc_0001197/Sjc_0006136/Sjc_0006591/Sjc_0002833/Sjc_0002623/Sjc_0001590/Sjc_0002190/Sjc_0001510/Sjc_0000518/Sjc_0005956/Sjc_0002376/Sjc_0000054/Sjc_0006189/Sjc_0002615/Sjc_0000138/Sjc_0002036/Sjc…
GO:0098916	anterograde trans-synaptic signaling	385	-0.315586	-1.49743	0.00104932	0.126072	0.111238	2121	tags=34%, list=25%, signal=27%	Sjc_0009031/Sjc_0001686/Sjc_0007073/Sjc_0006527/Sjc_0005553/Sjc_0000751/Sjc_0009169/Sjc_0005809/Sjc_0005272/Sjc_0006526/Sjc_0003512/Sjc_0002934/Sjc_0007768/Sjc_0004628/Sjc_0002823/Sjc_0007378/Sjc_0006894/Sjc_0001197/Sjc_0006136/Sjc_0006591/Sjc_0002833/Sjc_0002623/Sjc_0001590/Sjc_0002190/Sjc_0001510/Sjc_0000518/Sjc_0005956/Sjc_0002376/Sjc_0000054/Sjc_0006189/Sjc_0002615/Sjc_0000138/Sjc_0002036/Sjc…
GO:0099536	synaptic signaling	386	-0.315452	-1.49723	0.00105042	0.126072	0.111238	2121	tags=34%, list=25%, signal=27%	Sjc_0009031/Sjc_0001686/Sjc_0007073/Sjc_0006527/Sjc_0005553/Sjc_0000751/Sjc_0009169/Sjc_0005809/Sjc_0005272/Sjc_0006526/Sjc_0003512/Sjc_0002934/Sjc_0007768/Sjc_0004628/Sjc_0002823/Sjc_0007378/Sjc_0006894/Sjc_0001197/Sjc_0006136/Sjc_0006591/Sjc_0002833/Sjc_0002623/Sjc_0001590/Sjc_0002190/Sjc_0001510/Sjc_0000518/Sjc_0005956/Sjc_0002376/Sjc_0000054/Sjc_0006189/Sjc_0002615/Sjc_0000138/Sjc_0002036/Sjc…
GO:0099537	trans-synaptic signaling	386	-0.315452	-1.49723	0.00105042	0.126072	0.111238	2121	tags=34%, list=25%, signal=27%	Sjc_0009031/Sjc_0001686/Sjc_0007073/Sjc_0006527/Sjc_0005553/Sjc_0000751/Sjc_0009169/Sjc_0005809/Sjc_0005272/Sjc_0006526/Sjc_0003512/Sjc_0002934/Sjc_0007768/Sjc_0004628/Sjc_0002823/Sjc_0007378/Sjc_0006894/Sjc_0001197/Sjc_0006136/Sjc_0006591/Sjc_0002833/Sjc_0002623/Sjc_0001590/Sjc_0002190/Sjc_0001510/Sjc_0000518/Sjc_0005956/Sjc_0002376/Sjc_0000054/Sjc_0006189/Sjc_0002615/Sjc_0000138/Sjc_0002036/Sjc…
GO:0042330	taxis	339	-0.324777	-1.5229	0.00106383	0.126072	0.111238	2243	tags=36%, list=26%, signal=27%	Sjc_0001831/Sjc_0004725/Sjc_0005960/Sjc_0005747/Sjc_0001317/Sjc_0005267/Sjc_0005730/Sjc_0007073/Sjc_0009026/Sjc_0001193/Sjc_0006921/Sjc_0005553/Sjc_0009693/Sjc_0007972/Sjc_0003385/Sjc_0003512/Sjc_0002934/Sjc_0007768/Sjc_0004339/Sjc_0000230/Sjc_0005044/Sjc_0007378/Sjc_0008802/Sjc_0000278/Sjc_0002623/Sjc_0006945/Sjc_0000518/Sjc_0005956/Sjc_0005022/Sjc_0002036/Sjc_0002931/Sjc_0003662/Sjc_0002383/Sjc…
GO:0006935	chemotaxis	305	-0.333854	-1.55246	0.00108342	0.126072	0.111238	2243	tags=35%, list=26%, signal=27%	Sjc_0001831/Sjc_0004725/Sjc_0005960/Sjc_0005747/Sjc_0001317/Sjc_0005730/Sjc_0007073/Sjc_0009026/Sjc_0001193/Sjc_0006921/Sjc_0005553/Sjc_0009693/Sjc_0003385/Sjc_0003512/Sjc_0002934/Sjc_0007768/Sjc_0004339/Sjc_0000230/Sjc_0005044/Sjc_0007378/Sjc_0008802/Sjc_0000278/Sjc_0002623/Sjc_0006945/Sjc_0000518/Sjc_0005956/Sjc_0005022/Sjc_0002036/Sjc_0002931/Sjc_0003662/Sjc_0002383/Sjc_0006071/Sjc_0002164/Sjc…
GO:0044782	cilium organization	256	-0.329278	-1.5079	0.0010989	0.126072	0.111238	2467	tags=40%, list=29%, signal=29%	Sjc_0007799/Sjc_0008830/Sjc_0001713/Sjc_0003877/Sjc_0008535/Sjc_0008122/Sjc_0007307/Sjc_0009267/Sjc_0006198/Sjc_0003513/Sjc_0005747/Sjc_0000151/Sjc_0006842/Sjc_0007234/Sjc_0007670/Sjc_0001204/Sjc_0008781/Sjc_0006921/Sjc_0003342/Sjc_0004745/Sjc_0002085/Sjc_0000873/Sjc_0006197/Sjc_0006196/Sjc_0002877/Sjc_0002125/Sjc_0001970/Sjc_0006483/Sjc_0002091/Sjc_0007548/Sjc_0009194/Sjc_0004128/Sjc_0000904/Sjc…
GO:0007018	microtubule-based movement	206	-0.361649	-1.63221	0.00111111	0.126072	0.111238	2107	tags=36%, list=25%, signal=28%	Sjc_0007073/Sjc_0008781/Sjc_0006921/Sjc_0005553/Sjc_0003342/Sjc_0004745/Sjc_0000873/Sjc_0004339/Sjc_0006197/Sjc_0006196/Sjc_0002125/Sjc_0007548/Sjc_0009194/Sjc_0001019/Sjc_0005956/Sjc_0005022/Sjc_0003192/Sjc_0004522/Sjc_0002383/Sjc_0001537/Sjc_0002809/Sjc_0004481/Sjc_0006606/Sjc_0001041/Sjc_0001687/Sjc_0004523/Sjc_0003162/Sjc_0002403/Sjc_0002800/Sjc_0001853/Sjc_0002308/Sjc_0001422/Sjc_0006392/Sjc…
GO:0007186	G protein-coupled receptor signaling pathway	182	-0.359812	-1.60805	0.00112867	0.126072	0.111238	1509	tags=29%, list=18%, signal=24%	Sjc_0009496/Sjc_0000438/Sjc_0006235/Sjc_0006395/Sjc_0001613/Sjc_0005944/Sjc_0009336/Sjc_0005744/Sjc_0006075/Sjc_0009290/Sjc_0007924/Sjc_0003747/Sjc_0000887/Sjc_0009343/Sjc_0006445/Sjc_0005844/Sjc_0002732/Sjc_0004530/Sjc_0000926/Sjc_0006972/Sjc_0001306/Sjc_0008442/Sjc_0007973/Sjc_0004828/Sjc_0000311/Sjc_0001525/Sjc_0009209/Sjc_0004528/Sjc_0009385/Sjc_0008419/Sjc_0001852/Sjc_0003859/Sjc_0008441/Sjc…
GO:0007517	muscle organ development	176	-0.354163	-1.57443	0.00113636	0.126072	0.111238	2123	tags=34%, list=25%, signal=26%	Sjc_0008243/Sjc_0001686/Sjc_0009026/Sjc_0001193/Sjc_0005553/Sjc_0004850/Sjc_0003385/Sjc_0002934/Sjc_0007768/Sjc_0009205/Sjc_0005044/Sjc_0005492/Sjc_0000602/Sjc_0009040/Sjc_0006882/Sjc_0006945/Sjc_0001876/Sjc_0009335/Sjc_0004522/Sjc_0005207/Sjc_0000982/Sjc_0003982/Sjc_0004523/Sjc_0005394/Sjc_0001845/Sjc_0009290/Sjc_0008959/Sjc_0009705/Sjc_0006445/Sjc_0004299/Sjc_0002935/Sjc_0006368/Sjc_0002352/Sjc…
GO:0010817	regulation of hormone levels	169	-0.36581	-1.61727	0.00115207	0.126072	0.111238	2106	tags=34%, list=25%, signal=26%	Sjc_0009026/Sjc_0006527/Sjc_0002672/Sjc_0006099/Sjc_0005553/Sjc_0009169/Sjc_0006526/Sjc_0003340/Sjc_0003512/Sjc_0002934/Sjc_0002823/Sjc_0001197/Sjc_0006136/Sjc_0000054/Sjc_0002784/Sjc_0005207/Sjc_0005434/Sjc_0005401/Sjc_0009336/Sjc_0006666/Sjc_0006075/Sjc_0008959/Sjc_0002606/Sjc_0001853/Sjc_0000783/Sjc_0002999/Sjc_0001928/Sjc_0006783/Sjc_0002191/Sjc_0004178/Sjc_0009705/Sjc_0002193/Sjc_0002935/Sjc…
GO:0007498	mesoderm development	99	-0.423739	-1.7398	0.00125628	0.126072	0.111238	1738	tags=35%, list=20%, signal=28%	Sjc_0000904/Sjc_0004337/Sjc_0002339/Sjc_0002784/Sjc_0005207/Sjc_0009416/Sjc_0001645/Sjc_0000810/Sjc_0004743/Sjc_0003449/Sjc_0006106/Sjc_0009290/Sjc_0006445/Sjc_0005402/Sjc_0004530/Sjc_0001712/Sjc_0002352/Sjc_0002666/Sjc_0000363/Sjc_0002656/Sjc_0002848/Sjc_0007863/Sjc_0002582/Sjc_0007987/Sjc_0008087/Sjc_0009765/Sjc_0000414/Sjc_0001893/Sjc_0004813/Sjc_0002680/Sjc_0007782/Sjc_0009316/Sjc_0005097/Sjc…
GO:0098742	cell-cell adhesion via plasma-membrane adhesion molecules	77	-0.493505	-1.96681	0.00126743	0.126072	0.111238	2263	tags=53%, list=27%, signal=39%	Sjc_0006910/Sjc_0000151/Sjc_0004747/Sjc_0007368/Sjc_0003342/Sjc_0003079/Sjc_0009205/Sjc_0007262/Sjc_0000278/Sjc_0006913/Sjc_0000527/Sjc_0000982/Sjc_0006045/Sjc_0006545/Sjc_0006447/Sjc_0009290/Sjc_0000014/Sjc_0007490/Sjc_0006037/Sjc_0007545/Sjc_0006546/Sjc_0001543/Sjc_0002167/Sjc_0006207/Sjc_0006632/Sjc_0000889/Sjc_0001117/Sjc_0004715/Sjc_0008046/Sjc_0005989/Sjc_0000462/Sjc_0005787/Sjc_0001440/Sjc…
GO:0019935	cyclic-nucleotide-mediated signaling	67	-0.497888	-1.93732	0.00130378	0.126072	0.111238	2140	tags=51%, list=25%, signal=38%	Sjc_0005730/Sjc_0005395/Sjc_0006527/Sjc_0009693/Sjc_0006556/Sjc_0006526/Sjc_0003079/Sjc_0003512/Sjc_0002596/Sjc_0002623/Sjc_0002376/Sjc_0000054/Sjc_0000438/Sjc_0006554/Sjc_0006235/Sjc_0000783/Sjc_0000014/Sjc_0008019/Sjc_0009343/Sjc_0002732/Sjc_0001800/Sjc_0006943/Sjc_0002666/Sjc_0008362/Sjc_0003773/Sjc_0001525/Sjc_0003859/Sjc_0008747/Sjc_0008378/Sjc_0008163/Sjc_0009243/Sjc_0004026/Sjc_0004789/Sjc…
GO:0003341	cilium movement	66	-0.511404	-1.97789	0.00131752	0.126072	0.111238	1640	tags=44%, list=19%, signal=36%	Sjc_0003192/Sjc_0001537/Sjc_0002809/Sjc_0001041/Sjc_0001687/Sjc_0003162/Sjc_0002403/Sjc_0002308/Sjc_0001422/Sjc_0006392/Sjc_0001553/Sjc_0006360/Sjc_0006340/Sjc_0000698/Sjc_0002313/Sjc_0002201/Sjc_0007127/Sjc_0005354/Sjc_0004752/Sjc_0002252/Sjc_0005047/Sjc_0007950/Sjc_0006036/Sjc_0007146/Sjc_0001214/Sjc_0004176/Sjc_0002257/Sjc_0002449/Sjc_0002309
GO:0007156	homophilic cell adhesion via plasma membrane adhesion molecules	59	-0.532013	-2.01137	0.0013369	0.126072	0.111238	2263	tags=56%, list=27%, signal=41%	Sjc_0006910/Sjc_0000151/Sjc_0004747/Sjc_0007368/Sjc_0009205/Sjc_0007262/Sjc_0000278/Sjc_0006913/Sjc_0000527/Sjc_0000982/Sjc_0006045/Sjc_0006545/Sjc_0009290/Sjc_0006037/Sjc_0007545/Sjc_0006546/Sjc_0001543/Sjc_0006207/Sjc_0006632/Sjc_0000889/Sjc_0001117/Sjc_0004715/Sjc_0000462/Sjc_0005787/Sjc_0001440/Sjc_0008640/Sjc_0004545/Sjc_0007601/Sjc_0006599/Sjc_0004546/Sjc_0009204/Sjc_0009206/Sjc_0005521
GO:0035270	endocrine system development	41	-0.564807	-1.99441	0.00139276	0.126072	0.111238	1507	tags=41%, list=18%, signal=34%	Sjc_0003835/Sjc_0009336/Sjc_0001928/Sjc_0006445/Sjc_0005402/Sjc_0007283/Sjc_0001861/Sjc_0000718/Sjc_0001025/Sjc_0008495/Sjc_0005045/Sjc_0005097/Sjc_0001069/Sjc_0006032/Sjc_0001187/Sjc_0001890/Sjc_0000860
GO:1903998	regulation of eating behavior	40	-0.50838	-1.78667	0.00140449	0.126072	0.111238	2448	tags=60%, list=29%, signal=43%	Sjc_0009751/Sjc_0000170/Sjc_0008133/Sjc_0009031/Sjc_0009693/Sjc_0005272/Sjc_0003340/Sjc_0001590/Sjc_0007002/Sjc_0000169/Sjc_0003093/Sjc_0008889/Sjc_0007919/Sjc_0001853/Sjc_0002191/Sjc_0009232/Sjc_0003773/Sjc_0007607/Sjc_0003859/Sjc_0002356/Sjc_0000506/Sjc_0008378/Sjc_0009644/Sjc_0006200
GO:0045667	regulation of osteoblast differentiation	33	-0.539805	-1.81103	0.00147275	0.126072	0.111238	2379	tags=61%, list=28%, signal=44%	Sjc_0000522/Sjc_0005539/Sjc_0002303/Sjc_0003385/Sjc_0005044/Sjc_0003787/Sjc_0002623/Sjc_0002339/Sjc_0004522/Sjc_0005207/Sjc_0004523/Sjc_0006075/Sjc_0009290/Sjc_0004530/Sjc_0001776/Sjc_0000043/Sjc_0000718/Sjc_0002288/Sjc_0005045/Sjc_0009133
GO:0070286	axonemal dynein complex assembly	24	-0.624092	-1.95615	0.00151976	0.126072	0.111238	1037	tags=38%, list=12%, signal=33%	Sjc_0000698/Sjc_0007127/Sjc_0002252/Sjc_0005047/Sjc_0007950/Sjc_0007146/Sjc_0001214/Sjc_0002257/Sjc_0002449
GO:0021517	ventral spinal cord development	20	-0.63284	-1.90707	0.00155763	0.126072	0.111238	2017	tags=65%, list=24%, signal=50%	Sjc_0003385/Sjc_0008139/Sjc_0005044/Sjc_0004303/Sjc_0006606/Sjc_0007764/Sjc_0001928/Sjc_0004798/Sjc_0001861/Sjc_0004158/Sjc_0005045/Sjc_0001187/Sjc_0000860
GO:0031076	embryonic camera-type eye development	18	-0.662969	-1.94664	0.0015748	0.126072	0.111238	1719	tags=50%, list=20%, signal=40%	Sjc_0005022/Sjc_0003449/Sjc_0006445/Sjc_0001250/Sjc_0006634/Sjc_0000044/Sjc_0001069/Sjc_0006032/Sjc_0005024
GO:2001224	positive regulation of neuron migration	18	-0.67431	-1.97994	0.0015748	0.126072	0.111238	1769	tags=50%, list=21%, signal=40%	Sjc_0006945/Sjc_0007224/Sjc_0003335/Sjc_0001928/Sjc_0006445/Sjc_0004420/Sjc_0000718/Sjc_0004419/Sjc_0000044
GO:0048665	neuron fate specification	17	-0.752352	-2.16596	0.00159236	0.126072	0.111238	771	tags=47%, list=9%, signal=43%	Sjc_0003924/Sjc_0001861/Sjc_0003321/Sjc_0005045/Sjc_0002680/Sjc_0006032/Sjc_0001890/Sjc_0000860
GO:0002067	glandular epithelial cell differentiation	16	-0.688233	-1.9584	0.0016	0.126072	0.111238	1214	tags=38%, list=14%, signal=32%	Sjc_0006445/Sjc_0005402/Sjc_0000718/Sjc_0001187/Sjc_0001890/Sjc_0000860
GO:0021983	pituitary gland development	16	-0.689654	-1.96244	0.0016	0.126072	0.111238	2054	tags=75%, list=24%, signal=57%	Sjc_0001193/Sjc_0005044/Sjc_0003835/Sjc_0009336/Sjc_0001928/Sjc_0006445/Sjc_0001861/Sjc_0000718/Sjc_0001025/Sjc_0005045/Sjc_0001069/Sjc_0000860
GO:0048596	embryonic camera-type eye morphogenesis	12	-0.681098	-1.76066	0.00165289	0.126072	0.111238	1543	tags=50%, list=18%, signal=41%	Sjc_0003449/Sjc_0006445/Sjc_0006634/Sjc_0000044/Sjc_0001069/Sjc_0006032
GO:0061319	nephrocyte differentiation	12	-0.696368	-1.80014	0.00165289	0.126072	0.111238	632	tags=42%, list=7%, signal=39%	Sjc_0006207/Sjc_0009316/Sjc_0005097/Sjc_0009204/Sjc_0009206
GO:0031128	developmental induction	14	-0.705186	-1.89581	0.00166667	0.126072	0.111238	651	tags=50%, list=8%, signal=46%	Sjc_0006634/Sjc_0000718/Sjc_0006632/Sjc_0001025/Sjc_0000044/Sjc_0009316/Sjc_0001069
GO:0006700	C21-steroid hormone biosynthetic process	10	-0.738565	-1.81951	0.00170068	0.126072	0.111238	634	tags=30%, list=7%, signal=28%	Sjc_0000718/Sjc_0004557/Sjc_0004559
GO:0008207	C21-steroid hormone metabolic process	10	-0.738565	-1.81951	0.00170068	0.126072	0.111238	634	tags=30%, list=7%, signal=28%	Sjc_0000718/Sjc_0004557/Sjc_0004559
GO:0040012	regulation of locomotion	433	-0.29371	-1.40315	0.00208986	0.126072	0.111238	2106	tags=32%, list=25%, signal=25%	Sjc_0009026/Sjc_0006479/Sjc_0008160/Sjc_0002672/Sjc_0006099/Sjc_0006921/Sjc_0009693/Sjc_0003385/Sjc_0006096/Sjc_0003512/Sjc_0002934/Sjc_0007768/Sjc_0004628/Sjc_0004339/Sjc_0005044/Sjc_0009040/Sjc_0004649/Sjc_0006882/Sjc_0000278/Sjc_0004219/Sjc_0002623/Sjc_0001590/Sjc_0006945/Sjc_0005956/Sjc_0000054/Sjc_0002036/Sjc_0004816/Sjc_0009335/Sjc_0006057/Sjc_0002931/Sjc_0003662/Sjc_0004522/Sjc_0002177/Sjc…
GO:0007155	cell adhesion	368	-0.307402	-1.45107	0.0021164	0.126072	0.111238	2048	tags=31%, list=24%, signal=25%	Sjc_0004224/Sjc_0003342/Sjc_0008735/Sjc_0004119/Sjc_0003079/Sjc_0008538/Sjc_0006096/Sjc_0003512/Sjc_0002934/Sjc_0007768/Sjc_0004628/Sjc_0009205/Sjc_0004339/Sjc_0005044/Sjc_0007262/Sjc_0008265/Sjc_0009040/Sjc_0000278/Sjc_0002623/Sjc_0000518/Sjc_0000383/Sjc_0005956/Sjc_0006969/Sjc_0006913/Sjc_0000527/Sjc_0008645/Sjc_0009416/Sjc_0000982/Sjc_0006045/Sjc_0006545/Sjc_0006447/Sjc_0002164/Sjc_0003449/Sjc…
GO:0022610	biological adhesion	368	-0.307402	-1.45107	0.0021164	0.126072	0.111238	2048	tags=31%, list=24%, signal=25%	Sjc_0004224/Sjc_0003342/Sjc_0008735/Sjc_0004119/Sjc_0003079/Sjc_0008538/Sjc_0006096/Sjc_0003512/Sjc_0002934/Sjc_0007768/Sjc_0004628/Sjc_0009205/Sjc_0004339/Sjc_0005044/Sjc_0007262/Sjc_0008265/Sjc_0009040/Sjc_0000278/Sjc_0002623/Sjc_0000518/Sjc_0000383/Sjc_0005956/Sjc_0006969/Sjc_0006913/Sjc_0000527/Sjc_0008645/Sjc_0009416/Sjc_0000982/Sjc_0006045/Sjc_0006545/Sjc_0006447/Sjc_0002164/Sjc_0003449/Sjc…
GO:0030031	cell projection assembly	366	-0.302457	-1.42632	0.00211864	0.126072	0.111238	2468	tags=39%, list=29%, signal=29%	Sjc_0004634/Sjc_0007799/Sjc_0005574/Sjc_0008830/Sjc_0001713/Sjc_0003877/Sjc_0009317/Sjc_0008535/Sjc_0008122/Sjc_0007307/Sjc_0009267/Sjc_0003805/Sjc_0006198/Sjc_0003513/Sjc_0008875/Sjc_0005747/Sjc_0000151/Sjc_0001317/Sjc_0006842/Sjc_0007234/Sjc_0007670/Sjc_0001204/Sjc_0004104/Sjc_0006479/Sjc_0008781/Sjc_0008876/Sjc_0006921/Sjc_0003342/Sjc_0002085/Sjc_0000873/Sjc_0006096/Sjc_0002934/Sjc_0006197/Sjc…
GO:0007409	axonogenesis	356	-0.316272	-1.4895	0.00212089	0.126072	0.111238	1958	tags=31%, list=23%, signal=25%	Sjc_0003512/Sjc_0002934/Sjc_0007768/Sjc_0009205/Sjc_0004339/Sjc_0000230/Sjc_0005044/Sjc_0007378/Sjc_0002091/Sjc_0006136/Sjc_0008802/Sjc_0005934/Sjc_0000278/Sjc_0002623/Sjc_0006945/Sjc_0000518/Sjc_0001883/Sjc_0005956/Sjc_0008405/Sjc_0002036/Sjc_0004816/Sjc_0002931/Sjc_0003662/Sjc_0002383/Sjc_0007293/Sjc_0000982/Sjc_0004303/Sjc_0002164/Sjc_0006606/Sjc_0007224/Sjc_0000764/Sjc_0005713/Sjc_0003835/Sjc…
GO:0060271	cilium assembly	250	-0.328301	-1.50063	0.00220022	0.126072	0.111238	2467	tags=40%, list=29%, signal=29%	Sjc_0007799/Sjc_0008830/Sjc_0001713/Sjc_0003877/Sjc_0008535/Sjc_0008122/Sjc_0007307/Sjc_0009267/Sjc_0006198/Sjc_0003513/Sjc_0005747/Sjc_0000151/Sjc_0006842/Sjc_0007234/Sjc_0007670/Sjc_0001204/Sjc_0008781/Sjc_0006921/Sjc_0003342/Sjc_0002085/Sjc_0000873/Sjc_0006197/Sjc_0006196/Sjc_0002877/Sjc_0002125/Sjc_0001970/Sjc_0006483/Sjc_0002091/Sjc_0007548/Sjc_0009194/Sjc_0004128/Sjc_0000904/Sjc_0005022/Sjc…
GO:0007411	axon guidance	224	-0.349888	-1.58939	0.00220507	0.126072	0.111238	2107	tags=34%, list=25%, signal=27%	Sjc_0007073/Sjc_0009026/Sjc_0001193/Sjc_0005553/Sjc_0003385/Sjc_0003512/Sjc_0002934/Sjc_0007768/Sjc_0000230/Sjc_0005044/Sjc_0007378/Sjc_0008802/Sjc_0000278/Sjc_0002623/Sjc_0006945/Sjc_0000518/Sjc_0005956/Sjc_0002036/Sjc_0002931/Sjc_0003662/Sjc_0002383/Sjc_0002164/Sjc_0000764/Sjc_0003835/Sjc_0003982/Sjc_0009273/Sjc_0005394/Sjc_0007320/Sjc_0003335/Sjc_0001845/Sjc_0009290/Sjc_0008959/Sjc_0001853/Sjc…
GO:0050804	modulation of chemical synaptic transmission	222	-0.330709	-1.50119	0.00220751	0.126072	0.111238	2121	tags=36%, list=25%, signal=28%	Sjc_0009031/Sjc_0007073/Sjc_0005553/Sjc_0005809/Sjc_0005272/Sjc_0002934/Sjc_0007768/Sjc_0004628/Sjc_0001197/Sjc_0006136/Sjc_0002833/Sjc_0002623/Sjc_0001590/Sjc_0002190/Sjc_0005956/Sjc_0002376/Sjc_0002615/Sjc_0002036/Sjc_0004816/Sjc_0000169/Sjc_0004553/Sjc_0002177/Sjc_0002383/Sjc_0005207/Sjc_0006447/Sjc_0008889/Sjc_0007224/Sjc_0003982/Sjc_0007320/Sjc_0005434/Sjc_0006235/Sjc_0001845/Sjc_0009336/Sjc…
GO:0099177	regulation of trans-synaptic signaling	222	-0.330709	-1.50119	0.00220751	0.126072	0.111238	2121	tags=36%, list=25%, signal=28%	Sjc_0009031/Sjc_0007073/Sjc_0005553/Sjc_0005809/Sjc_0005272/Sjc_0002934/Sjc_0007768/Sjc_0004628/Sjc_0001197/Sjc_0006136/Sjc_0002833/Sjc_0002623/Sjc_0001590/Sjc_0002190/Sjc_0005956/Sjc_0002376/Sjc_0002615/Sjc_0002036/Sjc_0004816/Sjc_0000169/Sjc_0004553/Sjc_0002177/Sjc_0002383/Sjc_0005207/Sjc_0006447/Sjc_0008889/Sjc_0007224/Sjc_0003982/Sjc_0007320/Sjc_0005434/Sjc_0006235/Sjc_0001845/Sjc_0009336/Sjc…
GO:0097485	neuron projection guidance	228	-0.340426	-1.54594	0.00221976	0.126072	0.111238	2107	tags=34%, list=25%, signal=26%	Sjc_0007073/Sjc_0009026/Sjc_0001193/Sjc_0005553/Sjc_0003385/Sjc_0003512/Sjc_0002934/Sjc_0007768/Sjc_0000230/Sjc_0005044/Sjc_0007378/Sjc_0008802/Sjc_0000278/Sjc_0002623/Sjc_0006945/Sjc_0000518/Sjc_0005956/Sjc_0002036/Sjc_0002931/Sjc_0003662/Sjc_0002383/Sjc_0002164/Sjc_0000764/Sjc_0003835/Sjc_0003982/Sjc_0009273/Sjc_0005394/Sjc_0007320/Sjc_0003335/Sjc_0001845/Sjc_0009290/Sjc_0008959/Sjc_0001853/Sjc…
GO:0098609	cell-cell adhesion	227	-0.339757	-1.54122	0.00222469	0.126072	0.111238	2696	tags=44%, list=32%, signal=31%	Sjc_0003426/Sjc_0006514/Sjc_0006261/Sjc_0003768/Sjc_0006703/Sjc_0000201/Sjc_0008241/Sjc_0006098/Sjc_0008584/Sjc_0003882/Sjc_0004533/Sjc_0003091/Sjc_0003722/Sjc_0009099/Sjc_0002434/Sjc_0008409/Sjc_0009317/Sjc_0002011/Sjc_0002543/Sjc_0004680/Sjc_0006910/Sjc_0000151/Sjc_0001317/Sjc_0004747/Sjc_0007368/Sjc_0007670/Sjc_0007147/Sjc_0004224/Sjc_0003342/Sjc_0003079/Sjc_0003512/Sjc_0002934/Sjc_0007768/Sjc…
GO:0046578	regulation of Ras protein signal transduction	120	-0.382559	-1.61906	0.00238949	0.126072	0.111238	2029	tags=37%, list=24%, signal=28%	Sjc_0004850/Sjc_0008735/Sjc_0002050/Sjc_0002934/Sjc_0004628/Sjc_0001352/Sjc_0004339/Sjc_0000672/Sjc_0005934/Sjc_0005259/Sjc_0004337/Sjc_0002036/Sjc_0009400/Sjc_0002701/Sjc_0007224/Sjc_0007320/Sjc_0006395/Sjc_0006666/Sjc_0008959/Sjc_0003681/Sjc_0009705/Sjc_0002935/Sjc_0000466/Sjc_0002235/Sjc_0001306/Sjc_0001481/Sjc_0004828/Sjc_0002666/Sjc_0004394/Sjc_0008923/Sjc_0008962/Sjc_0001869/Sjc_0005852/Sjc…
GO:0006490	oligosaccharide-lipid intermediate biosynthetic process	14	0.663176	1.98879	0.00248756	0.126072	0.111238	2877	tags=100%, list=34%, signal=66%	Sjc_0006965/Sjc_0000447/Sjc_0003163/Sjc_0000635/Sjc_0002318/Sjc_0007482/Sjc_0004892/Sjc_0003112/Sjc_0004961/Sjc_0004520/Sjc_0007766/Sjc_0007155/Sjc_0004894/Sjc_0005477
GO:0006783	heme biosynthetic process	15	0.681063	2.06394	0.00258398	0.126072	0.111238	2670	tags=93%, list=31%, signal=64%	Sjc_0004187/Sjc_0000272/Sjc_0003419/Sjc_0009242/Sjc_0001463/Sjc_0000913/Sjc_0003181/Sjc_0008459/Sjc_0003826/Sjc_0004898/Sjc_0002991/Sjc_0006590/Sjc_0008849/Sjc_0000273
GO:0042168	heme metabolic process	16	0.672606	2.05999	0.00265252	0.126072	0.111238	2670	tags=88%, list=31%, signal=60%	Sjc_0004187/Sjc_0000272/Sjc_0003419/Sjc_0009242/Sjc_0001463/Sjc_0000913/Sjc_0003181/Sjc_0008459/Sjc_0003826/Sjc_0004898/Sjc_0002991/Sjc_0006590/Sjc_0008849/Sjc_0000273
GO:0000028	ribosomal small subunit assembly	17	0.685512	2.14282	0.0026738	0.126072	0.111238	1766	tags=59%, list=21%, signal=47%	Sjc_0000326/Sjc_0009724/Sjc_0005661/Sjc_0005210/Sjc_0000157/Sjc_0006699/Sjc_0009732/Sjc_0006436/Sjc_0006204/Sjc_0005206
GO:1901525	negative regulation of mitophagy	17	0.640467	2.00202	0.0026738	0.126072	0.111238	2023	tags=71%, list=24%, signal=54%	Sjc_0002908/Sjc_0008185/Sjc_0002907/Sjc_0008195/Sjc_0008182/Sjc_0008180/Sjc_0008191/Sjc_0008193/Sjc_0008189/Sjc_0004663/Sjc_0008190/Sjc_0008179
GO:1904766	negative regulation of macroautophagy by TORC1 signaling	17	0.634589	1.98364	0.0026738	0.126072	0.111238	1276	tags=59%, list=15%, signal=50%	Sjc_0002908/Sjc_0008185/Sjc_0002907/Sjc_0008195/Sjc_0008182/Sjc_0004735/Sjc_0008180/Sjc_0008191/Sjc_0008193/Sjc_0008189
GO:0015985	energy coupled proton transport, down electrochemical gradient	18	0.665262	2.09697	0.0027248	0.126072	0.111238	1743	tags=72%, list=20%, signal=58%	Sjc_0006670/Sjc_0005387/Sjc_0002845/Sjc_0005564/Sjc_0006656/Sjc_0003096/Sjc_0003792/Sjc_0001593/Sjc_0003314/Sjc_0008893/Sjc_0000770/Sjc_0008039/Sjc_0001147
GO:0015986	ATP synthesis coupled proton transport	18	0.665262	2.09697	0.0027248	0.126072	0.111238	1743	tags=72%, list=20%, signal=58%	Sjc_0006670/Sjc_0005387/Sjc_0002845/Sjc_0005564/Sjc_0006656/Sjc_0003096/Sjc_0003792/Sjc_0001593/Sjc_0003314/Sjc_0008893/Sjc_0000770/Sjc_0008039/Sjc_0001147
GO:0090090	negative regulation of canonical Wnt signaling pathway	57	-0.477516	-1.77851	0.00273973	0.126072	0.111238	1947	tags=39%, list=23%, signal=30%	Sjc_0004218/Sjc_0005044/Sjc_0009040/Sjc_0002339/Sjc_0006447/Sjc_0007224/Sjc_0006075/Sjc_0009290/Sjc_0006445/Sjc_0006661/Sjc_0004530/Sjc_0005701/Sjc_0000043/Sjc_0001215/Sjc_0004420/Sjc_0000718/Sjc_0004419/Sjc_0005045/Sjc_0005097/Sjc_0002404/Sjc_0000860/Sjc_0001757
GO:0072006	nephron development	42	-0.487378	-1.73109	0.00277393	0.126072	0.111238	2017	tags=48%, list=24%, signal=37%	Sjc_0003385/Sjc_0009205/Sjc_0005044/Sjc_0003662/Sjc_0005207/Sjc_0000982/Sjc_0006447/Sjc_0001928/Sjc_0000669/Sjc_0003775/Sjc_0006634/Sjc_0000718/Sjc_0005045/Sjc_0002680/Sjc_0008532/Sjc_0004026/Sjc_0009316/Sjc_0006032/Sjc_0009204/Sjc_0009206
GO:0048025	negative regulation of mRNA splicing, via spliceosome	20	0.67705	2.24062	0.00277778	0.126072	0.111238	1565	tags=70%, list=18%, signal=57%	Sjc_0001828/Sjc_0000306/Sjc_0003223/Sjc_0003799/Sjc_0006712/Sjc_0009285/Sjc_0003348/Sjc_0008939/Sjc_0000305/Sjc_0007921/Sjc_0000429/Sjc_0002884/Sjc_0006180/Sjc_0000430
GO:0006734	NADH metabolic process	24	0.638731	2.23562	0.00290698	0.126072	0.111238	2321	tags=71%, list=27%, signal=52%	Sjc_0003109/Sjc_0001512/Sjc_0005478/Sjc_0003515/Sjc_0009391/Sjc_0000303/Sjc_0007686/Sjc_0001724/Sjc_0003673/Sjc_0004045/Sjc_0003888/Sjc_0005425/Sjc_0005974/Sjc_0009233/Sjc_0009284/Sjc_0001904/Sjc_0000878
GO:1901661	quinone metabolic process	22	0.633137	2.1627	0.00293255	0.126072	0.111238	2518	tags=77%, list=30%, signal=55%	Sjc_0001388/Sjc_0006635/Sjc_0002632/Sjc_0003094/Sjc_0001151/Sjc_0003139/Sjc_0006182/Sjc_0006853/Sjc_0001389/Sjc_0004116/Sjc_0003177/Sjc_0006786/Sjc_0000563/Sjc_0002838/Sjc_0007781/Sjc_0002495/Sjc_0005151
GO:0006458	'de novo' protein folding	25	0.575078	2.02044	0.00294118	0.126072	0.111238	2425	tags=64%, list=28%, signal=46%	Sjc_0005426/Sjc_0001060/Sjc_0004114/Sjc_0001056/Sjc_0004074/Sjc_0000760/Sjc_0005700/Sjc_0006916/Sjc_0006495/Sjc_0003017/Sjc_0006899/Sjc_0009146/Sjc_0005957/Sjc_0007699/Sjc_0002859/Sjc_0006064
GO:0033119	negative regulation of RNA splicing	25	0.679669	2.3879	0.00294118	0.126072	0.111238	1665	tags=72%, list=20%, signal=58%	Sjc_0001828/Sjc_0000306/Sjc_0003223/Sjc_0003799/Sjc_0006712/Sjc_0009285/Sjc_0003348/Sjc_0004232/Sjc_0000111/Sjc_0008939/Sjc_0000305/Sjc_0007921/Sjc_0000429/Sjc_0006119/Sjc_0002884/Sjc_0006180/Sjc_0000430/Sjc_0004238
GO:0009066	aspartate family amino acid metabolic process	29	0.518259	1.9678	0.00294985	0.126072	0.111238	2618	tags=69%, list=31%, signal=48%	Sjc_0008397/Sjc_0004916/Sjc_0006580/Sjc_0008793/Sjc_0008953/Sjc_0000416/Sjc_0002858/Sjc_0002589/Sjc_0008952/Sjc_0002609/Sjc_0002942/Sjc_0008550/Sjc_0003550/Sjc_0006382/Sjc_0007290/Sjc_0009284/Sjc_0007738/Sjc_0007641/Sjc_0003166/Sjc_0002856
GO:0045851	pH reduction	29	0.551501	2.09402	0.00294985	0.126072	0.111238	2183	tags=52%, list=26%, signal=39%	Sjc_0005299/Sjc_0008693/Sjc_0000646/Sjc_0007335/Sjc_0000272/Sjc_0006656/Sjc_0007207/Sjc_0008111/Sjc_0006041/Sjc_0002996/Sjc_0000770/Sjc_0005874/Sjc_0008547/Sjc_0004620/Sjc_0003724
GO:1903146	regulation of autophagy of mitochondrion	29	0.568439	2.15833	0.00294985	0.126072	0.111238	1489	tags=48%, list=17%, signal=40%	Sjc_0002908/Sjc_0008185/Sjc_0002907/Sjc_0009349/Sjc_0008195/Sjc_0008182/Sjc_0008180/Sjc_0003838/Sjc_0002388/Sjc_0008191/Sjc_0002499/Sjc_0008193/Sjc_0008189/Sjc_0004663
GO:0006206	pyrimidine nucleobase metabolic process	28	0.548386	2.02752	0.00296736	0.126072	0.111238	2858	tags=61%, list=34%, signal=40%	Sjc_0001753/Sjc_0003914/Sjc_0007880/Sjc_0005120/Sjc_0007317/Sjc_0005371/Sjc_0006211/Sjc_0002892/Sjc_0002225/Sjc_0006430/Sjc_0007637/Sjc_0006920/Sjc_0002679/Sjc_0008356/Sjc_0009735/Sjc_0008493/Sjc_0005159
GO:0051452	intracellular pH reduction	28	0.545764	2.01783	0.00296736	0.126072	0.111238	3064	tags=64%, list=36%, signal=41%	Sjc_0005299/Sjc_0008693/Sjc_0000646/Sjc_0007335/Sjc_0000272/Sjc_0007207/Sjc_0008111/Sjc_0006041/Sjc_0002996/Sjc_0000770/Sjc_0005874/Sjc_0008547/Sjc_0004620/Sjc_0003724/Sjc_0000273/Sjc_0000816/Sjc_0008174/Sjc_0007951
GO:0000291	nuclear-transcribed mRNA catabolic process, exonucleolytic	30	0.496442	1.91931	0.00299401	0.126072	0.111238	2650	tags=63%, list=31%, signal=44%	Sjc_0000850/Sjc_0004735/Sjc_0000849/Sjc_0000854/Sjc_0007778/Sjc_0007161/Sjc_0007317/Sjc_0005103/Sjc_0007896/Sjc_0000960/Sjc_0002407/Sjc_0003046/Sjc_0003578/Sjc_0000584/Sjc_0008951/Sjc_0003453/Sjc_0003199/Sjc_0007347/Sjc_0007431
GO:0009163	nucleoside biosynthetic process	30	0.520662	2.01295	0.00299401	0.126072	0.111238	2858	tags=73%, list=34%, signal=49%	Sjc_0006427/Sjc_0001979/Sjc_0005828/Sjc_0005716/Sjc_0007752/Sjc_0007741/Sjc_0007746/Sjc_0008892/Sjc_0005371/Sjc_0006118/Sjc_0006444/Sjc_0005897/Sjc_0006944/Sjc_0005827/Sjc_0008007/Sjc_0008615/Sjc_0003269/Sjc_0008356/Sjc_0001130/Sjc_0007756/Sjc_0008493/Sjc_0005159
GO:1901659	glycosyl compound biosynthetic process	30	0.520662	2.01295	0.00299401	0.126072	0.111238	2858	tags=73%, list=34%, signal=49%	Sjc_0006427/Sjc_0001979/Sjc_0005828/Sjc_0005716/Sjc_0007752/Sjc_0007741/Sjc_0007746/Sjc_0008892/Sjc_0005371/Sjc_0006118/Sjc_0006444/Sjc_0005897/Sjc_0006944/Sjc_0005827/Sjc_0008007/Sjc_0008615/Sjc_0003269/Sjc_0008356/Sjc_0001130/Sjc_0007756/Sjc_0008493/Sjc_0005159
GO:0046189	phenol-containing compound biosynthetic process	24	-0.603449	-1.89145	0.00303951	0.126072	0.111238	1353	tags=50%, list=16%, signal=42%	Sjc_0001928/Sjc_0006754/Sjc_0006445/Sjc_0009161/Sjc_0006623/Sjc_0004793/Sjc_0009160/Sjc_0006755/Sjc_0009167/Sjc_0003220/Sjc_0000814/Sjc_0001187
GO:0010257	NADH dehydrogenase complex assembly	31	0.676812	2.63245	0.00307692	0.126072	0.111238	2526	tags=87%, list=30%, signal=61%	Sjc_0006635/Sjc_0008703/Sjc_0003094/Sjc_0003765/Sjc_0003508/Sjc_0006031/Sjc_0007359/Sjc_0000941/Sjc_0001151/Sjc_0005540/Sjc_0009105/Sjc_0008882/Sjc_0004754/Sjc_0001716/Sjc_0007065/Sjc_0007211/Sjc_0003177/Sjc_0008824/Sjc_0005958/Sjc_0002607/Sjc_0006252/Sjc_0009445/Sjc_0007699/Sjc_0007105/Sjc_0007263/Sjc_0005151/Sjc_0006717
GO:0032527	protein exit from endoplasmic reticulum	31	0.485057	1.88662	0.00307692	0.126072	0.111238	1298	tags=42%, list=15%, signal=36%	Sjc_0006587/Sjc_0003515/Sjc_0005432/Sjc_0000766/Sjc_0009374/Sjc_0007075/Sjc_0001351/Sjc_0006923/Sjc_0003232/Sjc_0008728/Sjc_0008212/Sjc_0001638/Sjc_0003174
GO:0032981	mitochondrial respiratory chain complex I assembly	31	0.676812	2.63245	0.00307692	0.126072	0.111238	2526	tags=87%, list=30%, signal=61%	Sjc_0006635/Sjc_0008703/Sjc_0003094/Sjc_0003765/Sjc_0003508/Sjc_0006031/Sjc_0007359/Sjc_0000941/Sjc_0001151/Sjc_0005540/Sjc_0009105/Sjc_0008882/Sjc_0004754/Sjc_0001716/Sjc_0007065/Sjc_0007211/Sjc_0003177/Sjc_0008824/Sjc_0005958/Sjc_0002607/Sjc_0006252/Sjc_0009445/Sjc_0007699/Sjc_0007105/Sjc_0007263/Sjc_0005151/Sjc_0006717
GO:0006099	tricarboxylic acid cycle	33	0.529485	2.10587	0.00309598	0.126072	0.111238	1951	tags=61%, list=23%, signal=47%	Sjc_0004570/Sjc_0000909/Sjc_0003862/Sjc_0003021/Sjc_0000875/Sjc_0005414/Sjc_0007686/Sjc_0001724/Sjc_0002161/Sjc_0007190/Sjc_0007032/Sjc_0002658/Sjc_0007876/Sjc_0003060/Sjc_0000431/Sjc_0009430/Sjc_0003888/Sjc_0007140/Sjc_0005974/Sjc_0009233
GO:0045454	cell redox homeostasis	33	0.532355	2.11728	0.00309598	0.126072	0.111238	1633	tags=48%, list=19%, signal=39%	Sjc_0009475/Sjc_0008973/Sjc_0005754/Sjc_0001233/Sjc_0000272/Sjc_0001841/Sjc_0007032/Sjc_0001056/Sjc_0005336/Sjc_0000647/Sjc_0007069/Sjc_0004658/Sjc_0000519/Sjc_0009451/Sjc_0005541/Sjc_0007574
GO:0006120	mitochondrial electron transport, NADH to ubiquinone	32	0.63111	2.48048	0.00314465	0.126072	0.111238	2526	tags=84%, list=30%, signal=60%	Sjc_0006635/Sjc_0002632/Sjc_0008703/Sjc_0003094/Sjc_0003765/Sjc_0006031/Sjc_0000941/Sjc_0001151/Sjc_0003476/Sjc_0005540/Sjc_0005280/Sjc_0009105/Sjc_0007032/Sjc_0002412/Sjc_0004116/Sjc_0002005/Sjc_0003177/Sjc_0008824/Sjc_0005958/Sjc_0006252/Sjc_0003280/Sjc_0004937/Sjc_0009445/Sjc_0002495/Sjc_0007263/Sjc_0005151/Sjc_0006717
GO:1903902	positive regulation of viral life cycle	32	0.468657	1.84198	0.00314465	0.126072	0.111238	2734	tags=66%, list=32%, signal=45%	Sjc_0003431/Sjc_0003515/Sjc_0008973/Sjc_0007778/Sjc_0006700/Sjc_0001137/Sjc_0008920/Sjc_0003432/Sjc_0008906/Sjc_0000746/Sjc_0006805/Sjc_0005428/Sjc_0004791/Sjc_0002988/Sjc_0001083/Sjc_0008774/Sjc_0007144/Sjc_0006112/Sjc_0003001/Sjc_0004202/Sjc_0002184
GO:0033058	directional locomotion	18	-0.649954	-1.90842	0.00314961	0.126072	0.111238	1297	tags=78%, list=15%, signal=66%	Sjc_0002671/Sjc_0000017/Sjc_0002672/Sjc_0001590/Sjc_0002191/Sjc_0006368/Sjc_0008681/Sjc_0008682/Sjc_0000009/Sjc_0003924/Sjc_0003470/Sjc_0003556/Sjc_0003555/Sjc_0002799
GO:0006101	citrate metabolic process	34	0.507496	2.02838	0.0031746	0.126072	0.111238	1951	tags=59%, list=23%, signal=46%	Sjc_0004570/Sjc_0000909/Sjc_0003862/Sjc_0003021/Sjc_0000875/Sjc_0005414/Sjc_0007686/Sjc_0001724/Sjc_0002161/Sjc_0007190/Sjc_0007032/Sjc_0002658/Sjc_0007876/Sjc_0003060/Sjc_0000431/Sjc_0009430/Sjc_0003888/Sjc_0007140/Sjc_0005974/Sjc_0009233
GO:0019674	NAD metabolic process	34	0.528449	2.11212	0.0031746	0.126072	0.111238	2321	tags=59%, list=27%, signal=43%	Sjc_0001631/Sjc_0003109/Sjc_0001512/Sjc_0005478/Sjc_0003515/Sjc_0009391/Sjc_0000303/Sjc_0007686/Sjc_0001724/Sjc_0003673/Sjc_0004045/Sjc_0001632/Sjc_0003888/Sjc_0005425/Sjc_0005974/Sjc_0009233/Sjc_0005036/Sjc_0009284/Sjc_0001904/Sjc_0000878
GO:0072350	tricarboxylic acid metabolic process	34	0.507496	2.02838	0.0031746	0.126072	0.111238	1951	tags=59%, list=23%, signal=46%	Sjc_0004570/Sjc_0000909/Sjc_0003862/Sjc_0003021/Sjc_0000875/Sjc_0005414/Sjc_0007686/Sjc_0001724/Sjc_0002161/Sjc_0007190/Sjc_0007032/Sjc_0002658/Sjc_0007876/Sjc_0003060/Sjc_0000431/Sjc_0009430/Sjc_0003888/Sjc_0007140/Sjc_0005974/Sjc_0009233
GO:0006637	acyl-CoA metabolic process	36	0.459907	1.8465	0.00325733	0.126072	0.111238	1864	tags=50%, list=22%, signal=39%	Sjc_0004570/Sjc_0003021/Sjc_0005414/Sjc_0001236/Sjc_0006222/Sjc_0007032/Sjc_0006263/Sjc_0003115/Sjc_0001507/Sjc_0006221/Sjc_0003888/Sjc_0002747/Sjc_0002773/Sjc_0007140/Sjc_0005974/Sjc_0000261/Sjc_0009157/Sjc_0003112
GO:0035383	thioester metabolic process	36	0.459907	1.8465	0.00325733	0.126072	0.111238	1864	tags=50%, list=22%, signal=39%	Sjc_0004570/Sjc_0003021/Sjc_0005414/Sjc_0001236/Sjc_0006222/Sjc_0007032/Sjc_0006263/Sjc_0003115/Sjc_0001507/Sjc_0006221/Sjc_0003888/Sjc_0002747/Sjc_0002773/Sjc_0007140/Sjc_0005974/Sjc_0000261/Sjc_0009157/Sjc_0003112
GO:2001243	negative regulation of intrinsic apoptotic signaling pathway	36	0.481654	1.93381	0.00325733	0.126072	0.111238	1489	tags=44%, list=17%, signal=37%	Sjc_0005677/Sjc_0001115/Sjc_0002661/Sjc_0003914/Sjc_0003838/Sjc_0002388/Sjc_0007075/Sjc_0000111/Sjc_0001137/Sjc_0003763/Sjc_0001710/Sjc_0007728/Sjc_0005392/Sjc_0003232/Sjc_0003177/Sjc_0004663
GO:0032435	negative regulation of proteasomal ubiquitin-dependent protein catabolic process	35	0.464107	1.85126	0.00327869	0.126072	0.111238	1005	tags=34%, list=12%, signal=30%	Sjc_0002908/Sjc_0008185/Sjc_0002907/Sjc_0008195/Sjc_0008182/Sjc_0007022/Sjc_0008180/Sjc_0008172/Sjc_0003665/Sjc_0002950/Sjc_0008191/Sjc_0008193
GO:0061077	chaperone-mediated protein folding	35	0.498477	1.98836	0.00327869	0.126072	0.111238	2928	tags=69%, list=34%, signal=45%	Sjc_0005426/Sjc_0001060/Sjc_0004114/Sjc_0006283/Sjc_0004074/Sjc_0000760/Sjc_0000224/Sjc_0005700/Sjc_0004427/Sjc_0006916/Sjc_0002791/Sjc_0006495/Sjc_0003017/Sjc_0004009/Sjc_0006899/Sjc_0009146/Sjc_0003996/Sjc_0005957/Sjc_0002859/Sjc_0006064/Sjc_0003414/Sjc_0004094/Sjc_0004802/Sjc_0005460
GO:1901606	alpha-amino acid catabolic process	35	0.488815	1.94982	0.00327869	0.126072	0.111238	2587	tags=66%, list=30%, signal=46%	Sjc_0007228/Sjc_0003109/Sjc_0007057/Sjc_0006237/Sjc_0008397/Sjc_0004417/Sjc_0007056/Sjc_0001315/Sjc_0007032/Sjc_0006580/Sjc_0008793/Sjc_0009581/Sjc_0002609/Sjc_0002942/Sjc_0008550/Sjc_0001293/Sjc_0006382/Sjc_0007290/Sjc_0000497/Sjc_0003190/Sjc_0007641/Sjc_0009041/Sjc_0003166
GO:0036159	inner dynein arm assembly	13	-0.685761	-1.80121	0.0033389	0.126072	0.111238	1500	tags=46%, list=18%, signal=38%	Sjc_0001687/Sjc_0000698/Sjc_0002252/Sjc_0007950/Sjc_0002257/Sjc_0002449
GO:0009063	cellular amino acid catabolic process	40	0.491751	1.99529	0.00344828	0.126072	0.111238	2609	tags=65%, list=31%, signal=45%	Sjc_0007228/Sjc_0003109/Sjc_0007057/Sjc_0006237/Sjc_0008397/Sjc_0004417/Sjc_0007056/Sjc_0001315/Sjc_0007032/Sjc_0006580/Sjc_0008793/Sjc_0009581/Sjc_0006713/Sjc_0002609/Sjc_0007574/Sjc_0002942/Sjc_0008550/Sjc_0001293/Sjc_0006382/Sjc_0007290/Sjc_0000497/Sjc_0003190/Sjc_0007641/Sjc_0009041/Sjc_0003166/Sjc_0001937
GO:0060560	developmental growth involved in morphogenesis	163	-0.345862	-1.52376	0.00348432	0.126072	0.111238	1834	tags=34%, list=22%, signal=27%	Sjc_0002091/Sjc_0006136/Sjc_0006945/Sjc_0005956/Sjc_0002376/Sjc_0008405/Sjc_0002931/Sjc_0002383/Sjc_0000982/Sjc_0006606/Sjc_0005713/Sjc_0003982/Sjc_0009273/Sjc_0007320/Sjc_0001845/Sjc_0006075/Sjc_0009290/Sjc_0001853/Sjc_0008948/Sjc_0002389/Sjc_0007072/Sjc_0006445/Sjc_0009232/Sjc_0004530/Sjc_0005707/Sjc_0001776/Sjc_0000669/Sjc_0005763/Sjc_0006623/Sjc_0008620/Sjc_0008681/Sjc_0008682/Sjc_0003924/Sjc…
GO:0006626	protein targeting to mitochondrion	44	0.412397	1.70072	0.00350877	0.126072	0.111238	2924	tags=73%, list=34%, signal=48%	Sjc_0008345/Sjc_0003185/Sjc_0006072/Sjc_0003508/Sjc_0003838/Sjc_0001070/Sjc_0003689/Sjc_0002490/Sjc_0001240/Sjc_0005700/Sjc_0003648/Sjc_0004709/Sjc_0008250/Sjc_0002005/Sjc_0002491/Sjc_0009260/Sjc_0008691/Sjc_0005009/Sjc_0003120/Sjc_0004115/Sjc_0005881/Sjc_0004356/Sjc_0009255/Sjc_0008663/Sjc_0000973/Sjc_0009254/Sjc_0004094/Sjc_0006355/Sjc_0005917/Sjc_0004802/Sjc_0000319/Sjc_0004879
GO:0033108	mitochondrial respiratory chain complex assembly	44	0.61426	2.5332	0.00350877	0.126072	0.111238	2708	tags=82%, list=32%, signal=56%	Sjc_0006635/Sjc_0008703/Sjc_0003094/Sjc_0004296/Sjc_0003765/Sjc_0003508/Sjc_0006031/Sjc_0005369/Sjc_0007359/Sjc_0000941/Sjc_0001151/Sjc_0005540/Sjc_0008666/Sjc_0009105/Sjc_0008882/Sjc_0004754/Sjc_0001716/Sjc_0007065/Sjc_0004709/Sjc_0007211/Sjc_0003177/Sjc_0008824/Sjc_0005958/Sjc_0009260/Sjc_0002607/Sjc_0000166/Sjc_0006252/Sjc_0009445/Sjc_0009255/Sjc_0007699/Sjc_0007105/Sjc_0007263/Sjc_0005151/Sjc…
GO:0000245	spliceosomal complex assembly	41	0.527748	2.13917	0.00352113	0.126072	0.111238	1649	tags=49%, list=19%, signal=40%	Sjc_0005509/Sjc_0002428/Sjc_0001879/Sjc_0003799/Sjc_0003348/Sjc_0003373/Sjc_0007619/Sjc_0001346/Sjc_0004002/Sjc_0001350/Sjc_0007165/Sjc_0001592/Sjc_0000881/Sjc_0002401/Sjc_0001518/Sjc_0007921/Sjc_0007349/Sjc_0002884/Sjc_0006180/Sjc_0003578
GO:0048524	positive regulation of viral process	43	0.454273	1.85527	0.00358423	0.126072	0.111238	2734	tags=65%, list=32%, signal=44%	Sjc_0001971/Sjc_0003431/Sjc_0003515/Sjc_0008973/Sjc_0007778/Sjc_0006700/Sjc_0001137/Sjc_0008920/Sjc_0003767/Sjc_0003432/Sjc_0008906/Sjc_0003013/Sjc_0000746/Sjc_0008955/Sjc_0007414/Sjc_0006805/Sjc_0005428/Sjc_0004791/Sjc_0002988/Sjc_0001696/Sjc_0001083/Sjc_0008774/Sjc_0007144/Sjc_0006112/Sjc_0003001/Sjc_0000816/Sjc_0004202/Sjc_0002184
GO:0051453	regulation of intracellular pH	45	0.449792	1.84966	0.00359712	0.126072	0.111238	3146	tags=56%, list=37%, signal=35%	Sjc_0005299/Sjc_0006670/Sjc_0009119/Sjc_0009120/Sjc_0008693/Sjc_0000646/Sjc_0007335/Sjc_0000272/Sjc_0003591/Sjc_0007207/Sjc_0008111/Sjc_0006041/Sjc_0002996/Sjc_0000770/Sjc_0005874/Sjc_0008547/Sjc_0004620/Sjc_0003724/Sjc_0000273/Sjc_0000816/Sjc_0006116/Sjc_0008174/Sjc_0007951/Sjc_0001359/Sjc_0000146
GO:0000422	autophagy of mitochondrion	52	0.479264	2.05443	0.00362319	0.126072	0.111238	1005	tags=35%, list=12%, signal=31%	Sjc_0002908/Sjc_0008185/Sjc_0002907/Sjc_0009349/Sjc_0005677/Sjc_0008195/Sjc_0004310/Sjc_0008182/Sjc_0008180/Sjc_0000590/Sjc_0003838/Sjc_0002388/Sjc_0008858/Sjc_0001062/Sjc_0002146/Sjc_0008191/Sjc_0002499/Sjc_0008193
GO:0006885	regulation of pH	52	0.431048	1.84775	0.00362319	0.126072	0.111238	1703	tags=35%, list=20%, signal=28%	Sjc_0005299/Sjc_0006670/Sjc_0009119/Sjc_0009120/Sjc_0008693/Sjc_0000646/Sjc_0007335/Sjc_0000272/Sjc_0001236/Sjc_0003591/Sjc_0006656/Sjc_0007207/Sjc_0008111/Sjc_0006041/Sjc_0002996/Sjc_0000770/Sjc_0005874/Sjc_0008547
GO:0016999	antibiotic metabolic process	52	0.425241	1.82285	0.00362319	0.126072	0.111238	1951	tags=50%, list=23%, signal=39%	Sjc_0004570/Sjc_0000909/Sjc_0003862/Sjc_0003021/Sjc_0000875/Sjc_0005754/Sjc_0002388/Sjc_0005414/Sjc_0007686/Sjc_0001724/Sjc_0002161/Sjc_0007190/Sjc_0007032/Sjc_0002658/Sjc_0000647/Sjc_0003673/Sjc_0007876/Sjc_0003060/Sjc_0001148/Sjc_0000431/Sjc_0009430/Sjc_0003888/Sjc_0007140/Sjc_0005974/Sjc_0005843/Sjc_0009233
GO:0061726	mitochondrion disassembly	52	0.479264	2.05443	0.00362319	0.126072	0.111238	1005	tags=35%, list=12%, signal=31%	Sjc_0002908/Sjc_0008185/Sjc_0002907/Sjc_0009349/Sjc_0005677/Sjc_0008195/Sjc_0004310/Sjc_0008182/Sjc_0008180/Sjc_0000590/Sjc_0003838/Sjc_0002388/Sjc_0008858/Sjc_0001062/Sjc_0002146/Sjc_0008191/Sjc_0002499/Sjc_0008193
GO:1990542	mitochondrial transmembrane transport	52	0.528036	2.26349	0.00362319	0.126072	0.111238	1768	tags=58%, list=21%, signal=46%	Sjc_0003185/Sjc_0006072/Sjc_0003508/Sjc_0003975/Sjc_0007013/Sjc_0006670/Sjc_0005056/Sjc_0002062/Sjc_0006540/Sjc_0003689/Sjc_0002845/Sjc_0006263/Sjc_0003096/Sjc_0003792/Sjc_0005700/Sjc_0008250/Sjc_0003314/Sjc_0002005/Sjc_0003860/Sjc_0008893/Sjc_0007345/Sjc_0003147/Sjc_0008039/Sjc_0000554/Sjc_0008691/Sjc_0002747/Sjc_0005009/Sjc_0003120/Sjc_0001147/Sjc_0004115
GO:0030641	regulation of cellular pH	46	0.441962	1.83421	0.00364964	0.126072	0.111238	1703	tags=35%, list=20%, signal=28%	Sjc_0005299/Sjc_0006670/Sjc_0009119/Sjc_0009120/Sjc_0008693/Sjc_0000646/Sjc_0007335/Sjc_0000272/Sjc_0003591/Sjc_0007207/Sjc_0008111/Sjc_0006041/Sjc_0002996/Sjc_0000770/Sjc_0005874/Sjc_0008547
GO:0042255	ribosome assembly	48	0.499057	2.08774	0.00364964	0.126072	0.111238	1944	tags=48%, list=23%, signal=37%	Sjc_0000326/Sjc_0009724/Sjc_0008746/Sjc_0005661/Sjc_0005210/Sjc_0000157/Sjc_0003536/Sjc_0006699/Sjc_0001137/Sjc_0009732/Sjc_0002110/Sjc_0000247/Sjc_0003934/Sjc_0006436/Sjc_0002913/Sjc_0006204/Sjc_0000097/Sjc_0003440/Sjc_0001573/Sjc_0005206/Sjc_0002599/Sjc_0002041/Sjc_0000248
GO:1901799	negative regulation of proteasomal protein catabolic process	48	0.46895	1.9618	0.00364964	0.126072	0.111238	1286	tags=40%, list=15%, signal=34%	Sjc_0002908/Sjc_0008185/Sjc_0002907/Sjc_0008195/Sjc_0008182/Sjc_0007022/Sjc_0005254/Sjc_0008180/Sjc_0008172/Sjc_0009374/Sjc_0004187/Sjc_0003665/Sjc_0002950/Sjc_0006923/Sjc_0008191/Sjc_0008193/Sjc_0003038/Sjc_0008189/Sjc_0001638
GO:0007006	mitochondrial membrane organization	57	0.471762	2.07116	0.00367647	0.126072	0.111238	2853	tags=60%, list=34%, signal=40%	Sjc_0003185/Sjc_0009033/Sjc_0009081/Sjc_0006670/Sjc_0003634/Sjc_0003689/Sjc_0002845/Sjc_0007065/Sjc_0003096/Sjc_0006985/Sjc_0003944/Sjc_0008250/Sjc_0004722/Sjc_0008893/Sjc_0003147/Sjc_0009260/Sjc_0008691/Sjc_0005009/Sjc_0003120/Sjc_0001147/Sjc_0004115/Sjc_0007174/Sjc_0007260/Sjc_0000253/Sjc_0000933/Sjc_0009255/Sjc_0007954/Sjc_0008663/Sjc_0003601/Sjc_0000973/Sjc_0009254/Sjc_0004094/Sjc_0005917/Sjc…
GO:1903051	negative regulation of proteolysis involved in cellular protein catabolic process	57	0.396026	1.73866	0.00367647	0.126072	0.111238	1286	tags=35%, list=15%, signal=30%	Sjc_0002908/Sjc_0008185/Sjc_0002907/Sjc_0008195/Sjc_0008182/Sjc_0007022/Sjc_0005254/Sjc_0008180/Sjc_0008172/Sjc_0009374/Sjc_0004187/Sjc_0005536/Sjc_0003665/Sjc_0002950/Sjc_0006923/Sjc_0008191/Sjc_0008193/Sjc_0003038/Sjc_0008189/Sjc_0001638
GO:0006090	pyruvate metabolic process	50	0.449588	1.90731	0.00369004	0.126072	0.111238	2355	tags=52%, list=28%, signal=38%	Sjc_0001512/Sjc_0006464/Sjc_0005478/Sjc_0007022/Sjc_0003021/Sjc_0000303/Sjc_0005414/Sjc_0001236/Sjc_0007032/Sjc_0002658/Sjc_0002166/Sjc_0003115/Sjc_0002490/Sjc_0003673/Sjc_0004045/Sjc_0003060/Sjc_0003944/Sjc_0002491/Sjc_0002747/Sjc_0005425/Sjc_0005974/Sjc_0009157/Sjc_0009284/Sjc_0003033/Sjc_0001904/Sjc_0009488
GO:0009060	aerobic respiration	53	0.529908	2.26939	0.00369004	0.126072	0.111238	1797	tags=58%, list=21%, signal=46%	Sjc_0008345/Sjc_0004570/Sjc_0003515/Sjc_0000909/Sjc_0003862/Sjc_0003021/Sjc_0004296/Sjc_0000875/Sjc_0003281/Sjc_0001070/Sjc_0005414/Sjc_0000785/Sjc_0007686/Sjc_0001724/Sjc_0002161/Sjc_0003419/Sjc_0007190/Sjc_0007032/Sjc_0001716/Sjc_0002658/Sjc_0007876/Sjc_0003792/Sjc_0003060/Sjc_0003314/Sjc_0004037/Sjc_0000431/Sjc_0009430/Sjc_0003888/Sjc_0005896/Sjc_0007140/Sjc_0005974
GO:0072655	establishment of protein localization to mitochondrion	56	0.427278	1.86411	0.00373134	0.126072	0.111238	2924	tags=68%, list=34%, signal=45%	Sjc_0008345/Sjc_0003185/Sjc_0006072/Sjc_0003508/Sjc_0003838/Sjc_0001070/Sjc_0003634/Sjc_0003689/Sjc_0001710/Sjc_0002490/Sjc_0001240/Sjc_0006985/Sjc_0005700/Sjc_0003648/Sjc_0004709/Sjc_0003944/Sjc_0008250/Sjc_0002005/Sjc_0002491/Sjc_0009260/Sjc_0008691/Sjc_0005009/Sjc_0003120/Sjc_0004115/Sjc_0007174/Sjc_0005881/Sjc_0000933/Sjc_0004356/Sjc_0009255/Sjc_0008663/Sjc_0000973/Sjc_0009254/Sjc_0004094/Sjc…
GO:0006400	tRNA modification	58	0.394692	1.73977	0.0037594	0.126072	0.111238	2968	tags=57%, list=35%, signal=37%	Sjc_0006011/Sjc_0003008/Sjc_0008816/Sjc_0004681/Sjc_0003978/Sjc_0004941/Sjc_0007752/Sjc_0007741/Sjc_0007746/Sjc_0008034/Sjc_0003979/Sjc_0001725/Sjc_0007555/Sjc_0003443/Sjc_0006713/Sjc_0000478/Sjc_0002083/Sjc_0002407/Sjc_0009212/Sjc_0005158/Sjc_0007804/Sjc_0000400/Sjc_0003269/Sjc_0000658/Sjc_0007181/Sjc_0006422/Sjc_0005330/Sjc_0007834/Sjc_0003475/Sjc_0003009/Sjc_0007756/Sjc_0000408/Sjc_0004030
GO:0006487	protein N-linked glycosylation	55	0.365389	1.58647	0.0037594	0.126072	0.111238	2364	tags=51%, list=28%, signal=37%	Sjc_0007305/Sjc_0007525/Sjc_0004965/Sjc_0003515/Sjc_0006965/Sjc_0005432/Sjc_0006541/Sjc_0009374/Sjc_0007075/Sjc_0000447/Sjc_0003163/Sjc_0000635/Sjc_0008223/Sjc_0002318/Sjc_0007482/Sjc_0004453/Sjc_0004892/Sjc_0002513/Sjc_0008321/Sjc_0006132/Sjc_0008228/Sjc_0003112/Sjc_0004961/Sjc_0001993/Sjc_0004520/Sjc_0007766/Sjc_0007155/Sjc_0007098
GO:0043648	dicarboxylic acid metabolic process	55	0.448716	1.94826	0.0037594	0.126072	0.111238	1951	tags=51%, list=23%, signal=39%	Sjc_0001631/Sjc_0003109/Sjc_0004570/Sjc_0003862/Sjc_0000785/Sjc_0007686/Sjc_0001724/Sjc_0002161/Sjc_0007190/Sjc_0007032/Sjc_0002658/Sjc_0008953/Sjc_0003060/Sjc_0006118/Sjc_0000416/Sjc_0002858/Sjc_0008952/Sjc_0005781/Sjc_0001632/Sjc_0003888/Sjc_0008550/Sjc_0005723/Sjc_0007140/Sjc_0002674/Sjc_0005974/Sjc_0006944/Sjc_0007290/Sjc_0009233
GO:0033865	nucleoside bisphosphate metabolic process	54	0.376517	1.61797	0.00377358	0.126072	0.111238	1864	tags=41%, list=22%, signal=32%	Sjc_0007666/Sjc_0005231/Sjc_0004570/Sjc_0003021/Sjc_0009013/Sjc_0005414/Sjc_0001236/Sjc_0006222/Sjc_0007032/Sjc_0006263/Sjc_0003016/Sjc_0003115/Sjc_0001507/Sjc_0006221/Sjc_0003888/Sjc_0002747/Sjc_0002773/Sjc_0007140/Sjc_0005974/Sjc_0000261/Sjc_0009157/Sjc_0003112
GO:0033875	ribonucleoside bisphosphate metabolic process	54	0.376517	1.61797	0.00377358	0.126072	0.111238	1864	tags=41%, list=22%, signal=32%	Sjc_0007666/Sjc_0005231/Sjc_0004570/Sjc_0003021/Sjc_0009013/Sjc_0005414/Sjc_0001236/Sjc_0006222/Sjc_0007032/Sjc_0006263/Sjc_0003016/Sjc_0003115/Sjc_0001507/Sjc_0006221/Sjc_0003888/Sjc_0002747/Sjc_0002773/Sjc_0007140/Sjc_0005974/Sjc_0000261/Sjc_0009157/Sjc_0003112
GO:0034032	purine nucleoside bisphosphate metabolic process	54	0.376517	1.61797	0.00377358	0.126072	0.111238	1864	tags=41%, list=22%, signal=32%	Sjc_0007666/Sjc_0005231/Sjc_0004570/Sjc_0003021/Sjc_0009013/Sjc_0005414/Sjc_0001236/Sjc_0006222/Sjc_0007032/Sjc_0006263/Sjc_0003016/Sjc_0003115/Sjc_0001507/Sjc_0006221/Sjc_0003888/Sjc_0002747/Sjc_0002773/Sjc_0007140/Sjc_0005974/Sjc_0000261/Sjc_0009157/Sjc_0003112
GO:0006614	SRP-dependent cotranslational protein targeting to membrane	62	0.543902	2.45758	0.00392157	0.126072	0.111238	2849	tags=76%, list=33%, signal=51%	Sjc_0002010/Sjc_0000326/Sjc_0006439/Sjc_0005797/Sjc_0005661/Sjc_0005210/Sjc_0005536/Sjc_0000157/Sjc_0006700/Sjc_0006699/Sjc_0000081/Sjc_0006131/Sjc_0001071/Sjc_0003969/Sjc_0008088/Sjc_0000247/Sjc_0004856/Sjc_0002786/Sjc_0006436/Sjc_0006763/Sjc_0006119/Sjc_0002600/Sjc_0001298/Sjc_0002913/Sjc_0003339/Sjc_0004426/Sjc_0009486/Sjc_0000713/Sjc_0000248/Sjc_0007456/Sjc_0004983/Sjc_0001577/Sjc_0003248/Sjc…
GO:0006754	ATP biosynthetic process	62	0.417782	1.88772	0.00392157	0.126072	0.111238	1797	tags=47%, list=21%, signal=37%	Sjc_0001512/Sjc_0006464/Sjc_0005478/Sjc_0007022/Sjc_0003515/Sjc_0004296/Sjc_0000303/Sjc_0009081/Sjc_0006670/Sjc_0005387/Sjc_0002845/Sjc_0005564/Sjc_0006656/Sjc_0002166/Sjc_0003096/Sjc_0002490/Sjc_0003673/Sjc_0003792/Sjc_0004045/Sjc_0001593/Sjc_0003944/Sjc_0003314/Sjc_0002491/Sjc_0008893/Sjc_0000770/Sjc_0008039/Sjc_0005425/Sjc_0001147/Sjc_0005974
GO:0036503	ERAD pathway	62	0.435492	1.96774	0.00392157	0.126072	0.111238	2131	tags=52%, list=25%, signal=39%	Sjc_0003515/Sjc_0005432/Sjc_0000766/Sjc_0009374/Sjc_0007075/Sjc_0001351/Sjc_0006453/Sjc_0006212/Sjc_0002950/Sjc_0001299/Sjc_0007728/Sjc_0006923/Sjc_0003232/Sjc_0001350/Sjc_0004514/Sjc_0008728/Sjc_0007209/Sjc_0008212/Sjc_0001638/Sjc_0003174/Sjc_0005465/Sjc_0004872/Sjc_0000927/Sjc_0008321/Sjc_0005793/Sjc_0004294/Sjc_0001672/Sjc_0003017/Sjc_0001670/Sjc_0005236/Sjc_0006949/Sjc_0004983
GO:0006575	cellular modified amino acid metabolic process	59	0.42767	1.88131	0.00393701	0.126072	0.111238	2759	tags=58%, list=32%, signal=39%	Sjc_0007057/Sjc_0008973/Sjc_0002388/Sjc_0002414/Sjc_0000785/Sjc_0002015/Sjc_0007821/Sjc_0004916/Sjc_0006194/Sjc_0007056/Sjc_0004169/Sjc_0001917/Sjc_0000647/Sjc_0002981/Sjc_0006118/Sjc_0001945/Sjc_0002609/Sjc_0001562/Sjc_0008550/Sjc_0005723/Sjc_0003550/Sjc_0004170/Sjc_0003498/Sjc_0000497/Sjc_0000388/Sjc_0007641/Sjc_0008950/Sjc_0009041/Sjc_0002483/Sjc_0003691/Sjc_0001227/Sjc_0007675/Sjc_0001169/Sjc…
GO:0009145	purine nucleoside triphosphate biosynthetic process	64	0.420356	1.91888	0.00393701	0.126072	0.111238	1797	tags=47%, list=21%, signal=37%	Sjc_0001512/Sjc_0006464/Sjc_0005478/Sjc_0007022/Sjc_0003515/Sjc_0004296/Sjc_0000303/Sjc_0009081/Sjc_0006670/Sjc_0005387/Sjc_0002845/Sjc_0005564/Sjc_0006656/Sjc_0002166/Sjc_0008892/Sjc_0003096/Sjc_0002490/Sjc_0003673/Sjc_0003792/Sjc_0004045/Sjc_0001593/Sjc_0003944/Sjc_0003314/Sjc_0002491/Sjc_0008893/Sjc_0000770/Sjc_0008039/Sjc_0005425/Sjc_0001147/Sjc_0005974
GO:0009206	purine ribonucleoside triphosphate biosynthetic process	64	0.420356	1.91888	0.00393701	0.126072	0.111238	1797	tags=47%, list=21%, signal=37%	Sjc_0001512/Sjc_0006464/Sjc_0005478/Sjc_0007022/Sjc_0003515/Sjc_0004296/Sjc_0000303/Sjc_0009081/Sjc_0006670/Sjc_0005387/Sjc_0002845/Sjc_0005564/Sjc_0006656/Sjc_0002166/Sjc_0008892/Sjc_0003096/Sjc_0002490/Sjc_0003673/Sjc_0003792/Sjc_0004045/Sjc_0001593/Sjc_0003944/Sjc_0003314/Sjc_0002491/Sjc_0008893/Sjc_0000770/Sjc_0008039/Sjc_0005425/Sjc_0001147/Sjc_0005974
GO:0070125	mitochondrial translational elongation	64	0.582254	2.65792	0.00393701	0.126072	0.111238	2971	tags=77%, list=35%, signal=50%	Sjc_0000661/Sjc_0003076/Sjc_0006410/Sjc_0001726/Sjc_0002952/Sjc_0003252/Sjc_0001716/Sjc_0007197/Sjc_0003474/Sjc_0000855/Sjc_0007205/Sjc_0007186/Sjc_0007348/Sjc_0003675/Sjc_0005310/Sjc_0003641/Sjc_0007632/Sjc_0005601/Sjc_0004270/Sjc_0002652/Sjc_0001165/Sjc_0008403/Sjc_0008136/Sjc_0001459/Sjc_0005664/Sjc_0000826/Sjc_0005128/Sjc_0008314/Sjc_0001996/Sjc_0005206/Sjc_0002233/Sjc_0003077/Sjc_0005277/Sjc…
GO:0070585	protein localization to mitochondrion	59	0.434898	1.91311	0.00393701	0.126072	0.111238	2924	tags=68%, list=34%, signal=45%	Sjc_0008345/Sjc_0003185/Sjc_0006072/Sjc_0003508/Sjc_0003838/Sjc_0001070/Sjc_0003634/Sjc_0003689/Sjc_0005116/Sjc_0001710/Sjc_0000760/Sjc_0002490/Sjc_0001240/Sjc_0006985/Sjc_0005700/Sjc_0003648/Sjc_0004709/Sjc_0003944/Sjc_0008250/Sjc_0002005/Sjc_0002491/Sjc_0009260/Sjc_0008691/Sjc_0005009/Sjc_0003120/Sjc_0004115/Sjc_0007174/Sjc_0005881/Sjc_0000933/Sjc_0004356/Sjc_0009255/Sjc_0008663/Sjc_0000973/Sjc…
GO:0072527	pyrimidine-containing compound metabolic process	59	0.428918	1.8868	0.00393701	0.126072	0.111238	2119	tags=41%, list=25%, signal=31%	Sjc_0006427/Sjc_0007810/Sjc_0001753/Sjc_0001759/Sjc_0000849/Sjc_0003914/Sjc_0007880/Sjc_0000854/Sjc_0005120/Sjc_0007317/Sjc_0008892/Sjc_0005371/Sjc_0007528/Sjc_0006118/Sjc_0006862/Sjc_0006211/Sjc_0006444/Sjc_0002892/Sjc_0000554/Sjc_0002225/Sjc_0006430/Sjc_0008826/Sjc_0007637/Sjc_0008677
GO:0042773	ATP synthesis coupled electron transport	60	0.625656	2.75703	0.00401606	0.126072	0.111238	2526	tags=82%, list=30%, signal=58%	Sjc_0006304/Sjc_0006635/Sjc_0008345/Sjc_0002632/Sjc_0008703/Sjc_0003094/Sjc_0000909/Sjc_0003862/Sjc_0000875/Sjc_0003765/Sjc_0006031/Sjc_0004159/Sjc_0003281/Sjc_0000941/Sjc_0001070/Sjc_0001151/Sjc_0003476/Sjc_0005540/Sjc_0003139/Sjc_0002161/Sjc_0003419/Sjc_0005280/Sjc_0003533/Sjc_0009105/Sjc_0007032/Sjc_0007065/Sjc_0003792/Sjc_0003944/Sjc_0002412/Sjc_0003314/Sjc_0004116/Sjc_0002005/Sjc_0003177/Sjc…
GO:0042775	mitochondrial ATP synthesis coupled electron transport	60	0.625656	2.75703	0.00401606	0.126072	0.111238	2526	tags=82%, list=30%, signal=58%	Sjc_0006304/Sjc_0006635/Sjc_0008345/Sjc_0002632/Sjc_0008703/Sjc_0003094/Sjc_0000909/Sjc_0003862/Sjc_0000875/Sjc_0003765/Sjc_0006031/Sjc_0004159/Sjc_0003281/Sjc_0000941/Sjc_0001070/Sjc_0001151/Sjc_0003476/Sjc_0005540/Sjc_0003139/Sjc_0002161/Sjc_0003419/Sjc_0005280/Sjc_0003533/Sjc_0009105/Sjc_0007032/Sjc_0007065/Sjc_0003792/Sjc_0003944/Sjc_0002412/Sjc_0003314/Sjc_0004116/Sjc_0002005/Sjc_0003177/Sjc…
GO:2001242	regulation of intrinsic apoptotic signaling pathway	63	0.422883	1.90898	0.00406504	0.126072	0.111238	1489	tags=40%, list=17%, signal=33%	Sjc_0000306/Sjc_0005677/Sjc_0001115/Sjc_0002661/Sjc_0005497/Sjc_0003914/Sjc_0008973/Sjc_0009285/Sjc_0003838/Sjc_0002388/Sjc_0007075/Sjc_0007821/Sjc_0000111/Sjc_0006194/Sjc_0001137/Sjc_0003763/Sjc_0001710/Sjc_0007728/Sjc_0005392/Sjc_0003232/Sjc_0000305/Sjc_0003944/Sjc_0003177/Sjc_0008906/Sjc_0004663
GO:0006613	cotranslational protein targeting to membrane	66	0.543666	2.51766	0.00411523	0.126072	0.111238	2849	tags=76%, list=33%, signal=51%	Sjc_0002010/Sjc_0000326/Sjc_0006439/Sjc_0005797/Sjc_0005661/Sjc_0005210/Sjc_0005536/Sjc_0000157/Sjc_0006700/Sjc_0006699/Sjc_0000081/Sjc_0006131/Sjc_0001071/Sjc_0003969/Sjc_0008088/Sjc_0000247/Sjc_0003725/Sjc_0004856/Sjc_0003726/Sjc_0002786/Sjc_0006436/Sjc_0006763/Sjc_0006119/Sjc_0002600/Sjc_0001298/Sjc_0002913/Sjc_0003339/Sjc_0004426/Sjc_0009486/Sjc_0000713/Sjc_0000248/Sjc_0007456/Sjc_0004983/Sjc…
GO:0070126	mitochondrial translational termination	65	0.575209	2.62856	0.00414938	0.126072	0.111238	2971	tags=74%, list=35%, signal=48%	Sjc_0000661/Sjc_0003076/Sjc_0006410/Sjc_0001726/Sjc_0002952/Sjc_0003252/Sjc_0001716/Sjc_0007197/Sjc_0003474/Sjc_0000855/Sjc_0007205/Sjc_0007186/Sjc_0007348/Sjc_0003675/Sjc_0005310/Sjc_0003641/Sjc_0007632/Sjc_0005601/Sjc_0004270/Sjc_0002652/Sjc_0001165/Sjc_0008403/Sjc_0008136/Sjc_0001459/Sjc_0005664/Sjc_0000826/Sjc_0005128/Sjc_0008314/Sjc_0001996/Sjc_0005206/Sjc_0002233/Sjc_0003077/Sjc_0005277/Sjc…
GO:0048667	cell morphogenesis involved in neuron differentiation	457	-0.289012	-1.38272	0.00416233	0.126072	0.111238	1958	tags=29%, list=23%, signal=24%	Sjc_0003512/Sjc_0002934/Sjc_0007768/Sjc_0008139/Sjc_0004628/Sjc_0009205/Sjc_0004339/Sjc_0000230/Sjc_0002886/Sjc_0005044/Sjc_0007378/Sjc_0002091/Sjc_0006136/Sjc_0008802/Sjc_0005934/Sjc_0000278/Sjc_0002623/Sjc_0006945/Sjc_0000518/Sjc_0001883/Sjc_0005956/Sjc_0008405/Sjc_0004337/Sjc_0002036/Sjc_0004816/Sjc_0002931/Sjc_0003662/Sjc_0002383/Sjc_0005207/Sjc_0007293/Sjc_0009416/Sjc_0000982/Sjc_0001582/Sjc…
GO:0120031	plasma membrane bounded cell projection assembly	348	-0.302451	-1.42101	0.0042508	0.126072	0.111238	2468	tags=38%, list=29%, signal=28%	Sjc_0004634/Sjc_0007799/Sjc_0005574/Sjc_0008830/Sjc_0001713/Sjc_0003877/Sjc_0009317/Sjc_0008535/Sjc_0008122/Sjc_0007307/Sjc_0009267/Sjc_0003805/Sjc_0006198/Sjc_0003513/Sjc_0008875/Sjc_0005747/Sjc_0000151/Sjc_0001317/Sjc_0006842/Sjc_0007234/Sjc_0007670/Sjc_0001204/Sjc_0004104/Sjc_0006479/Sjc_0008781/Sjc_0008876/Sjc_0006921/Sjc_0003342/Sjc_0002085/Sjc_0000873/Sjc_0006096/Sjc_0006197/Sjc_0006196/Sjc…
GO:0009201	ribonucleoside triphosphate biosynthetic process	67	0.402441	1.86117	0.00425532	0.126072	0.111238	1797	tags=45%, list=21%, signal=36%	Sjc_0001512/Sjc_0006464/Sjc_0005478/Sjc_0007022/Sjc_0003515/Sjc_0004296/Sjc_0000303/Sjc_0009081/Sjc_0006670/Sjc_0005387/Sjc_0002845/Sjc_0005564/Sjc_0006656/Sjc_0002166/Sjc_0008892/Sjc_0003096/Sjc_0002490/Sjc_0003673/Sjc_0003792/Sjc_0004045/Sjc_0001593/Sjc_0003944/Sjc_0003314/Sjc_0002491/Sjc_0008893/Sjc_0000770/Sjc_0008039/Sjc_0005425/Sjc_0001147/Sjc_0005974
GO:0045047	protein targeting to ER	70	0.545787	2.54663	0.0042735	0.126072	0.111238	2849	tags=76%, list=33%, signal=51%	Sjc_0002010/Sjc_0000326/Sjc_0006439/Sjc_0005797/Sjc_0005661/Sjc_0005210/Sjc_0005536/Sjc_0000157/Sjc_0006700/Sjc_0006699/Sjc_0000081/Sjc_0006131/Sjc_0001071/Sjc_0003969/Sjc_0008088/Sjc_0000247/Sjc_0008223/Sjc_0004856/Sjc_0002786/Sjc_0006436/Sjc_0006763/Sjc_0005769/Sjc_0006119/Sjc_0002600/Sjc_0001298/Sjc_0002913/Sjc_0005723/Sjc_0003339/Sjc_0004426/Sjc_0009486/Sjc_0000713/Sjc_0000248/Sjc_0007456/Sjc…
GO:0000381	regulation of alternative mRNA splicing, via spliceosome	73	0.335241	1.57532	0.00434783	0.126072	0.111238	1767	tags=42%, list=21%, signal=34%	Sjc_0001828/Sjc_0005509/Sjc_0003223/Sjc_0003356/Sjc_0002435/Sjc_0001720/Sjc_0003264/Sjc_0003799/Sjc_0006712/Sjc_0003348/Sjc_0003170/Sjc_0001346/Sjc_0002087/Sjc_0003239/Sjc_0008939/Sjc_0004002/Sjc_0008695/Sjc_0001350/Sjc_0007165/Sjc_0001592/Sjc_0007921/Sjc_0007820/Sjc_0000429/Sjc_0001693/Sjc_0001762/Sjc_0002884/Sjc_0006180/Sjc_0007433/Sjc_0000430/Sjc_0007527/Sjc_0003263
GO:0022904	respiratory electron transport chain	68	0.614499	2.81779	0.00436681	0.126072	0.111238	2526	tags=79%, list=30%, signal=56%	Sjc_0006304/Sjc_0006635/Sjc_0008345/Sjc_0002632/Sjc_0008703/Sjc_0003094/Sjc_0000909/Sjc_0003862/Sjc_0009391/Sjc_0000875/Sjc_0003765/Sjc_0006031/Sjc_0004159/Sjc_0003281/Sjc_0000941/Sjc_0002388/Sjc_0001070/Sjc_0001151/Sjc_0003476/Sjc_0005540/Sjc_0003139/Sjc_0002161/Sjc_0003419/Sjc_0005280/Sjc_0003533/Sjc_0009105/Sjc_0007032/Sjc_0007065/Sjc_0003673/Sjc_0003792/Sjc_0003944/Sjc_0002412/Sjc_0003314/Sjc…
GO:0050792	regulation of viral process	68	0.423387	1.94144	0.00436681	0.126072	0.111238	2734	tags=59%, list=32%, signal=40%	Sjc_0001971/Sjc_0003431/Sjc_0003515/Sjc_0008973/Sjc_0004232/Sjc_0007778/Sjc_0006700/Sjc_0006453/Sjc_0008074/Sjc_0006961/Sjc_0006194/Sjc_0001137/Sjc_0008920/Sjc_0008077/Sjc_0003767/Sjc_0003432/Sjc_0008906/Sjc_0007991/Sjc_0004238/Sjc_0008449/Sjc_0003013/Sjc_0000746/Sjc_0008955/Sjc_0007414/Sjc_0006805/Sjc_0005428/Sjc_0004791/Sjc_0002988/Sjc_0001696/Sjc_0009284/Sjc_0001083/Sjc_0008774/Sjc_0007144/Sjc…
GO:0006406	mRNA export from nucleus	72	0.422106	1.95909	0.00440529	0.126072	0.111238	2190	tags=46%, list=26%, signal=34%	Sjc_0002941/Sjc_0003898/Sjc_0004895/Sjc_0008548/Sjc_0008042/Sjc_0001720/Sjc_0002661/Sjc_0006712/Sjc_0003348/Sjc_0000586/Sjc_0003170/Sjc_0006411/Sjc_0001346/Sjc_0002087/Sjc_0004002/Sjc_0002393/Sjc_0007783/Sjc_0002681/Sjc_0005163/Sjc_0006248/Sjc_0004015/Sjc_0005899/Sjc_0007820/Sjc_0000167/Sjc_0000564/Sjc_0002942/Sjc_0004017/Sjc_0008785/Sjc_0003244/Sjc_0002484/Sjc_0007645/Sjc_0003966/Sjc_0003897
GO:0009127	purine nucleoside monophosphate biosynthetic process	72	0.435626	2.02184	0.00440529	0.126072	0.111238	1798	tags=47%, list=21%, signal=38%	Sjc_0007810/Sjc_0001512/Sjc_0006464/Sjc_0005478/Sjc_0007022/Sjc_0003515/Sjc_0004296/Sjc_0000303/Sjc_0009081/Sjc_0006670/Sjc_0005387/Sjc_0003433/Sjc_0002845/Sjc_0005564/Sjc_0006656/Sjc_0002166/Sjc_0003096/Sjc_0002490/Sjc_0003673/Sjc_0003792/Sjc_0004045/Sjc_0001593/Sjc_0000416/Sjc_0003944/Sjc_0003314/Sjc_0004037/Sjc_0002491/Sjc_0008893/Sjc_0000770/Sjc_0008039/Sjc_0005425/Sjc_0001147/Sjc_0005974/Sjc…
GO:0009168	purine ribonucleoside monophosphate biosynthetic process	72	0.435626	2.02184	0.00440529	0.126072	0.111238	1798	tags=47%, list=21%, signal=38%	Sjc_0007810/Sjc_0001512/Sjc_0006464/Sjc_0005478/Sjc_0007022/Sjc_0003515/Sjc_0004296/Sjc_0000303/Sjc_0009081/Sjc_0006670/Sjc_0005387/Sjc_0003433/Sjc_0002845/Sjc_0005564/Sjc_0006656/Sjc_0002166/Sjc_0003096/Sjc_0002490/Sjc_0003673/Sjc_0003792/Sjc_0004045/Sjc_0001593/Sjc_0000416/Sjc_0003944/Sjc_0003314/Sjc_0004037/Sjc_0002491/Sjc_0008893/Sjc_0000770/Sjc_0008039/Sjc_0005425/Sjc_0001147/Sjc_0005974/Sjc…
GO:0016054	organic acid catabolic process	72	0.425377	1.97427	0.00440529	0.126072	0.111238	2609	tags=54%, list=31%, signal=38%	Sjc_0001388/Sjc_0007228/Sjc_0001631/Sjc_0003109/Sjc_0007057/Sjc_0008795/Sjc_0006237/Sjc_0008397/Sjc_0004417/Sjc_0007056/Sjc_0001315/Sjc_0007032/Sjc_0006580/Sjc_0008793/Sjc_0001389/Sjc_0001148/Sjc_0007211/Sjc_0009581/Sjc_0006713/Sjc_0001632/Sjc_0002609/Sjc_0005217/Sjc_0001555/Sjc_0007574/Sjc_0002942/Sjc_0008550/Sjc_0001293/Sjc_0005843/Sjc_0006382/Sjc_0007290/Sjc_0009284/Sjc_0007020/Sjc_0000497/Sjc…
GO:0046395	carboxylic acid catabolic process	72	0.425377	1.97427	0.00440529	0.126072	0.111238	2609	tags=54%, list=31%, signal=38%	Sjc_0001388/Sjc_0007228/Sjc_0001631/Sjc_0003109/Sjc_0007057/Sjc_0008795/Sjc_0006237/Sjc_0008397/Sjc_0004417/Sjc_0007056/Sjc_0001315/Sjc_0007032/Sjc_0006580/Sjc_0008793/Sjc_0001389/Sjc_0001148/Sjc_0007211/Sjc_0009581/Sjc_0006713/Sjc_0001632/Sjc_0002609/Sjc_0005217/Sjc_0001555/Sjc_0007574/Sjc_0002942/Sjc_0008550/Sjc_0001293/Sjc_0005843/Sjc_0006382/Sjc_0007290/Sjc_0009284/Sjc_0007020/Sjc_0000497/Sjc…
GO:0071427	mRNA-containing ribonucleoprotein complex export from nucleus	72	0.422106	1.95909	0.00440529	0.126072	0.111238	2190	tags=46%, list=26%, signal=34%	Sjc_0002941/Sjc_0003898/Sjc_0004895/Sjc_0008548/Sjc_0008042/Sjc_0001720/Sjc_0002661/Sjc_0006712/Sjc_0003348/Sjc_0000586/Sjc_0003170/Sjc_0006411/Sjc_0001346/Sjc_0002087/Sjc_0004002/Sjc_0002393/Sjc_0007783/Sjc_0002681/Sjc_0005163/Sjc_0006248/Sjc_0004015/Sjc_0005899/Sjc_0007820/Sjc_0000167/Sjc_0000564/Sjc_0002942/Sjc_0004017/Sjc_0008785/Sjc_0003244/Sjc_0002484/Sjc_0007645/Sjc_0003966/Sjc_0003897
GO:1903008	organelle disassembly	72	0.362438	1.68216	0.00440529	0.126072	0.111238	1893	tags=36%, list=22%, signal=28%	Sjc_0002908/Sjc_0008185/Sjc_0002907/Sjc_0009349/Sjc_0005677/Sjc_0008195/Sjc_0004310/Sjc_0008182/Sjc_0008180/Sjc_0000590/Sjc_0003838/Sjc_0002388/Sjc_0008858/Sjc_0001062/Sjc_0002146/Sjc_0008191/Sjc_0002499/Sjc_0008193/Sjc_0009052/Sjc_0008189/Sjc_0004663/Sjc_0004244/Sjc_0008190/Sjc_0008232/Sjc_0008067/Sjc_0000221
GO:0006415	translational termination	74	0.513726	2.40369	0.00442478	0.126072	0.111238	2555	tags=64%, list=30%, signal=45%	Sjc_0000661/Sjc_0003076/Sjc_0006410/Sjc_0007194/Sjc_0001726/Sjc_0002952/Sjc_0003252/Sjc_0001716/Sjc_0007197/Sjc_0003474/Sjc_0000855/Sjc_0007205/Sjc_0007186/Sjc_0007348/Sjc_0003675/Sjc_0005310/Sjc_0003641/Sjc_0005933/Sjc_0007632/Sjc_0005601/Sjc_0004270/Sjc_0002652/Sjc_0001165/Sjc_0000167/Sjc_0008403/Sjc_0008136/Sjc_0001459/Sjc_0005664/Sjc_0000826/Sjc_0005128/Sjc_0008314/Sjc_0001996/Sjc_0005206/Sjc…
GO:0031124	mRNA 3'-end processing	74	0.371158	1.73662	0.00442478	0.126072	0.111238	2216	tags=45%, list=26%, signal=33%	Sjc_0001828/Sjc_0005333/Sjc_0003898/Sjc_0004895/Sjc_0008548/Sjc_0008386/Sjc_0008042/Sjc_0001720/Sjc_0002661/Sjc_0000369/Sjc_0003348/Sjc_0000586/Sjc_0003170/Sjc_0006115/Sjc_0006771/Sjc_0006411/Sjc_0001346/Sjc_0002087/Sjc_0007760/Sjc_0002681/Sjc_0005163/Sjc_0005993/Sjc_0007820/Sjc_0000564/Sjc_0003013/Sjc_0008785/Sjc_0004313/Sjc_0007645/Sjc_0003966/Sjc_0003467/Sjc_0005323/Sjc_0000975/Sjc_0007144
GO:0072599	establishment of protein localization to endoplasmic reticulum	74	0.537199	2.51352	0.00442478	0.126072	0.111238	2849	tags=76%, list=33%, signal=51%	Sjc_0002010/Sjc_0000326/Sjc_0006439/Sjc_0005797/Sjc_0001878/Sjc_0005661/Sjc_0005210/Sjc_0005536/Sjc_0000157/Sjc_0006700/Sjc_0006699/Sjc_0000081/Sjc_0006131/Sjc_0001071/Sjc_0003969/Sjc_0008088/Sjc_0000247/Sjc_0008223/Sjc_0004856/Sjc_0002786/Sjc_0006436/Sjc_0006763/Sjc_0005769/Sjc_0007454/Sjc_0006119/Sjc_0002600/Sjc_0001298/Sjc_0002913/Sjc_0005723/Sjc_0003339/Sjc_0004426/Sjc_0009486/Sjc_0000713/Sjc…
GO:0042446	hormone biosynthetic process	31	-0.547156	-1.81528	0.00443131	0.126072	0.111238	1445	tags=29%, list=17%, signal=24%	Sjc_0005401/Sjc_0002193/Sjc_0008362/Sjc_0000718/Sjc_0002200/Sjc_0004117/Sjc_0004118/Sjc_0004557/Sjc_0004559
GO:0006479	protein methylation	85	0.330597	1.59099	0.00444444	0.126072	0.111238	2012	tags=34%, list=24%, signal=26%	Sjc_0007970/Sjc_0006044/Sjc_0007031/Sjc_0007022/Sjc_0003022/Sjc_0007385/Sjc_0007289/Sjc_0003762/Sjc_0007194/Sjc_0007619/Sjc_0004681/Sjc_0001055/Sjc_0007728/Sjc_0006580/Sjc_0008793/Sjc_0004669/Sjc_0001601/Sjc_0003437/Sjc_0008469/Sjc_0001603/Sjc_0002942/Sjc_0003520/Sjc_0000584/Sjc_0008825/Sjc_0008955/Sjc_0006382/Sjc_0007101/Sjc_0004346/Sjc_0003254
GO:0008213	protein alkylation	85	0.330597	1.59099	0.00444444	0.126072	0.111238	2012	tags=34%, list=24%, signal=26%	Sjc_0007970/Sjc_0006044/Sjc_0007031/Sjc_0007022/Sjc_0003022/Sjc_0007385/Sjc_0007289/Sjc_0003762/Sjc_0007194/Sjc_0007619/Sjc_0004681/Sjc_0001055/Sjc_0007728/Sjc_0006580/Sjc_0008793/Sjc_0004669/Sjc_0001601/Sjc_0003437/Sjc_0008469/Sjc_0001603/Sjc_0002942/Sjc_0003520/Sjc_0000584/Sjc_0008825/Sjc_0008955/Sjc_0006382/Sjc_0007101/Sjc_0004346/Sjc_0003254
GO:0070972	protein localization to endoplasmic reticulum	88	0.518162	2.52123	0.00444444	0.126072	0.111238	2712	tags=69%, list=32%, signal=48%	Sjc_0008804/Sjc_0002010/Sjc_0004071/Sjc_0006587/Sjc_0000326/Sjc_0006439/Sjc_0005797/Sjc_0001878/Sjc_0005661/Sjc_0005210/Sjc_0005536/Sjc_0000157/Sjc_0006700/Sjc_0006699/Sjc_0002668/Sjc_0000081/Sjc_0008920/Sjc_0006131/Sjc_0001071/Sjc_0003969/Sjc_0006923/Sjc_0008088/Sjc_0000247/Sjc_0008223/Sjc_0004856/Sjc_0002786/Sjc_0006436/Sjc_0006763/Sjc_0005769/Sjc_0007454/Sjc_0006119/Sjc_0002600/Sjc_0001298/Sjc…
GO:0071426	ribonucleoprotein complex export from nucleus	85	0.404612	1.94719	0.00444444	0.126072	0.111238	2089	tags=44%, list=25%, signal=33%	Sjc_0000326/Sjc_0002941/Sjc_0003898/Sjc_0004895/Sjc_0008548/Sjc_0008042/Sjc_0001720/Sjc_0002661/Sjc_0006712/Sjc_0003348/Sjc_0000586/Sjc_0003170/Sjc_0004630/Sjc_0006411/Sjc_0003536/Sjc_0001346/Sjc_0002087/Sjc_0004002/Sjc_0002393/Sjc_0007783/Sjc_0002681/Sjc_0005163/Sjc_0006248/Sjc_0004015/Sjc_0005899/Sjc_0001750/Sjc_0007820/Sjc_0000167/Sjc_0000564/Sjc_0002942/Sjc_0004017/Sjc_0008785/Sjc_0003244/Sjc…
GO:0009119	ribonucleoside metabolic process	71	0.352088	1.63003	0.00446429	0.126072	0.111238	2858	tags=51%, list=34%, signal=34%	Sjc_0004980/Sjc_0000850/Sjc_0006810/Sjc_0000849/Sjc_0001280/Sjc_0000854/Sjc_0001979/Sjc_0005828/Sjc_0000241/Sjc_0005716/Sjc_0007752/Sjc_0007741/Sjc_0007746/Sjc_0008892/Sjc_0001750/Sjc_0001725/Sjc_0003443/Sjc_0006808/Sjc_0000252/Sjc_0002609/Sjc_0008288/Sjc_0005897/Sjc_0006944/Sjc_0005827/Sjc_0008007/Sjc_0008615/Sjc_0003269/Sjc_0007641/Sjc_0003691/Sjc_0008356/Sjc_0000973/Sjc_0001130/Sjc_0007756/Sjc…
GO:0010821	regulation of mitochondrion organization	71	0.401794	1.86015	0.00446429	0.126072	0.111238	2125	tags=42%, list=25%, signal=32%	Sjc_0002908/Sjc_0008185/Sjc_0002907/Sjc_0009349/Sjc_0008195/Sjc_0008182/Sjc_0008180/Sjc_0003838/Sjc_0002388/Sjc_0001074/Sjc_0004077/Sjc_0003634/Sjc_0005116/Sjc_0008191/Sjc_0002499/Sjc_0008193/Sjc_0006361/Sjc_0002490/Sjc_0005371/Sjc_0006985/Sjc_0008189/Sjc_0002491/Sjc_0004663/Sjc_0008544/Sjc_0008190/Sjc_0005342/Sjc_0007174/Sjc_0008179/Sjc_0000933/Sjc_0006851
GO:0006119	oxidative phosphorylation	89	0.597299	2.92671	0.0044843	0.126072	0.111238	2052	tags=66%, list=24%, signal=51%	Sjc_0006304/Sjc_0006635/Sjc_0008345/Sjc_0002632/Sjc_0008703/Sjc_0003094/Sjc_0003515/Sjc_0000909/Sjc_0003862/Sjc_0004296/Sjc_0001280/Sjc_0000875/Sjc_0003765/Sjc_0003975/Sjc_0006031/Sjc_0004159/Sjc_0003281/Sjc_0000941/Sjc_0001070/Sjc_0006670/Sjc_0001151/Sjc_0003476/Sjc_0000785/Sjc_0005540/Sjc_0000241/Sjc_0003433/Sjc_0003139/Sjc_0002161/Sjc_0003419/Sjc_0005280/Sjc_0003533/Sjc_0009105/Sjc_0002845/Sjc…
GO:0009116	nucleoside metabolic process	84	0.413193	1.96685	0.0044843	0.126072	0.111238	2136	tags=44%, list=25%, signal=33%	Sjc_0006427/Sjc_0004980/Sjc_0000850/Sjc_0006810/Sjc_0004070/Sjc_0000849/Sjc_0001280/Sjc_0002641/Sjc_0000854/Sjc_0005120/Sjc_0001979/Sjc_0005828/Sjc_0000241/Sjc_0005716/Sjc_0004068/Sjc_0007752/Sjc_0007741/Sjc_0007746/Sjc_0008892/Sjc_0005371/Sjc_0001750/Sjc_0006118/Sjc_0001725/Sjc_0003443/Sjc_0002589/Sjc_0006808/Sjc_0000252/Sjc_0006444/Sjc_0002609/Sjc_0002766/Sjc_0008288/Sjc_0005897/Sjc_0006944/Sjc…
GO:0048024	regulation of mRNA splicing, via spliceosome	84	0.356514	1.69706	0.0044843	0.126072	0.111238	1565	tags=40%, list=18%, signal=33%	Sjc_0001828/Sjc_0000306/Sjc_0005509/Sjc_0003223/Sjc_0003356/Sjc_0002435/Sjc_0001720/Sjc_0003264/Sjc_0003799/Sjc_0006712/Sjc_0009285/Sjc_0003348/Sjc_0008293/Sjc_0003170/Sjc_0001346/Sjc_0002087/Sjc_0003239/Sjc_0008939/Sjc_0002916/Sjc_0004002/Sjc_0008695/Sjc_0001350/Sjc_0007165/Sjc_0001592/Sjc_0000305/Sjc_0007921/Sjc_0007820/Sjc_0000429/Sjc_0001693/Sjc_0001762/Sjc_0002884/Sjc_0006180/Sjc_0007433/Sjc…
GO:0090501	RNA phosphodiester bond hydrolysis	89	0.324545	1.59024	0.0044843	0.126072	0.111238	2316	tags=44%, list=27%, signal=32%	Sjc_0000440/Sjc_0000439/Sjc_0005333/Sjc_0000326/Sjc_0003898/Sjc_0004895/Sjc_0001212/Sjc_0008386/Sjc_0006319/Sjc_0000586/Sjc_0006115/Sjc_0006411/Sjc_0007778/Sjc_0003536/Sjc_0001436/Sjc_0007896/Sjc_0004871/Sjc_0001371/Sjc_0003791/Sjc_0001108/Sjc_0005993/Sjc_0005310/Sjc_0002297/Sjc_0000097/Sjc_0002407/Sjc_0003046/Sjc_0008403/Sjc_0002765/Sjc_0000826/Sjc_0009486/Sjc_0008951/Sjc_0003153/Sjc_0002988/Sjc…
GO:0006367	transcription initiation from RNA polymerase II promoter	86	0.320271	1.54295	0.0045045	0.126072	0.111238	2305	tags=43%, list=27%, signal=32%	Sjc_0009584/Sjc_0001828/Sjc_0004163/Sjc_0003627/Sjc_0001720/Sjc_0003680/Sjc_0007253/Sjc_0006453/Sjc_0006212/Sjc_0001346/Sjc_0006961/Sjc_0003732/Sjc_0007317/Sjc_0000807/Sjc_0004216/Sjc_0004988/Sjc_0001299/Sjc_0000666/Sjc_0002890/Sjc_0003971/Sjc_0002921/Sjc_0002293/Sjc_0001494/Sjc_0000927/Sjc_0001864/Sjc_0000667/Sjc_0004294/Sjc_0001714/Sjc_0007130/Sjc_0003013/Sjc_0002225/Sjc_0007414/Sjc_0001314/Sjc…
GO:0051028	mRNA transport	86	0.367364	1.76982	0.0045045	0.126072	0.111238	2216	tags=44%, list=26%, signal=33%	Sjc_0002941/Sjc_0003898/Sjc_0004895/Sjc_0008548/Sjc_0008042/Sjc_0001720/Sjc_0002661/Sjc_0006712/Sjc_0003348/Sjc_0000586/Sjc_0003678/Sjc_0003170/Sjc_0006411/Sjc_0001796/Sjc_0001346/Sjc_0002087/Sjc_0004002/Sjc_0002393/Sjc_0007783/Sjc_0002681/Sjc_0005163/Sjc_0006248/Sjc_0004015/Sjc_0005899/Sjc_0007820/Sjc_0000167/Sjc_0000564/Sjc_0002942/Sjc_0006080/Sjc_0004017/Sjc_0008785/Sjc_0003244/Sjc_0004313/Sjc…
GO:0071166	ribonucleoprotein complex localization	86	0.409472	1.97268	0.0045045	0.126072	0.111238	2089	tags=44%, list=25%, signal=34%	Sjc_0000326/Sjc_0002941/Sjc_0003898/Sjc_0004895/Sjc_0008548/Sjc_0008042/Sjc_0001720/Sjc_0002661/Sjc_0006712/Sjc_0003348/Sjc_0000586/Sjc_0003170/Sjc_0004630/Sjc_0006411/Sjc_0003536/Sjc_0001346/Sjc_0002087/Sjc_0004002/Sjc_0002393/Sjc_0007783/Sjc_0002681/Sjc_0005163/Sjc_0006248/Sjc_0004015/Sjc_0005899/Sjc_0001750/Sjc_0007820/Sjc_0000085/Sjc_0000167/Sjc_0000564/Sjc_0002942/Sjc_0004017/Sjc_0008785/Sjc…
GO:0071456	cellular response to hypoxia	86	0.325344	1.56739	0.0045045	0.126072	0.111238	1374	tags=31%, list=16%, signal=27%	Sjc_0006780/Sjc_0000313/Sjc_0009407/Sjc_0009408/Sjc_0001560/Sjc_0005478/Sjc_0007022/Sjc_0000875/Sjc_0008973/Sjc_0002997/Sjc_0004417/Sjc_0003281/Sjc_0003647/Sjc_0004077/Sjc_0000272/Sjc_0000748/Sjc_0000111/Sjc_0001236/Sjc_0008031/Sjc_0006580/Sjc_0007458/Sjc_0008223/Sjc_0000079/Sjc_0002490/Sjc_0000749/Sjc_0001396/Sjc_0002491
GO:0000184	nuclear-transcribed mRNA catabolic process, nonsense-mediated decay	75	0.374375	1.74534	0.00454545	0.126072	0.111238	2662	tags=53%, list=31%, signal=37%	Sjc_0002010/Sjc_0000326/Sjc_0006439/Sjc_0005797/Sjc_0002953/Sjc_0007194/Sjc_0005661/Sjc_0003170/Sjc_0005210/Sjc_0005536/Sjc_0000157/Sjc_0006699/Sjc_0001071/Sjc_0008088/Sjc_0000247/Sjc_0002786/Sjc_0006436/Sjc_0006119/Sjc_0002600/Sjc_0001298/Sjc_0002913/Sjc_0000167/Sjc_0003339/Sjc_0009486/Sjc_0000713/Sjc_0008951/Sjc_0000248/Sjc_0007645/Sjc_0007456/Sjc_0001577/Sjc_0003248/Sjc_0006875/Sjc_0004660/Sjc…
GO:1901796	regulation of signal transduction by p53 class mediator	75	0.343321	1.60057	0.00454545	0.126072	0.111238	2177	tags=40%, list=26%, signal=30%	Sjc_0009584/Sjc_0000306/Sjc_0005677/Sjc_0002793/Sjc_0005497/Sjc_0003914/Sjc_0009285/Sjc_0005536/Sjc_0003536/Sjc_0008074/Sjc_0003687/Sjc_0004216/Sjc_0004996/Sjc_0008077/Sjc_0004314/Sjc_0000305/Sjc_0005601/Sjc_0001494/Sjc_0000097/Sjc_0007991/Sjc_0008544/Sjc_0001432/Sjc_0001635/Sjc_0002599/Sjc_0007174/Sjc_0007101/Sjc_0002980/Sjc_0001314/Sjc_0003996/Sjc_0005904
GO:0006405	RNA export from nucleus	96	0.391956	1.96562	0.00458716	0.126072	0.111238	2089	tags=42%, list=25%, signal=32%	Sjc_0000326/Sjc_0002941/Sjc_0003898/Sjc_0004895/Sjc_0008548/Sjc_0008042/Sjc_0001720/Sjc_0002661/Sjc_0006712/Sjc_0003348/Sjc_0000586/Sjc_0003170/Sjc_0004630/Sjc_0006411/Sjc_0003536/Sjc_0001346/Sjc_0002087/Sjc_0004002/Sjc_0002393/Sjc_0007783/Sjc_0002681/Sjc_0005163/Sjc_0006248/Sjc_0004015/Sjc_0001213/Sjc_0005899/Sjc_0001750/Sjc_0005993/Sjc_0007820/Sjc_0000167/Sjc_0000564/Sjc_0002942/Sjc_0004017/Sjc…
GO:0022900	electron transport chain	96	0.518641	2.60093	0.00458716	0.126072	0.111238	1851	tags=59%, list=22%, signal=47%	Sjc_0006304/Sjc_0007228/Sjc_0006635/Sjc_0008345/Sjc_0002632/Sjc_0008703/Sjc_0003094/Sjc_0000909/Sjc_0003862/Sjc_0007057/Sjc_0009391/Sjc_0004296/Sjc_0000875/Sjc_0003765/Sjc_0006031/Sjc_0004159/Sjc_0003281/Sjc_0000941/Sjc_0002388/Sjc_0001070/Sjc_0001151/Sjc_0003476/Sjc_0005387/Sjc_0005540/Sjc_0007056/Sjc_0003139/Sjc_0002161/Sjc_0003419/Sjc_0005280/Sjc_0008666/Sjc_0003533/Sjc_0009105/Sjc_0007032/Sjc…
GO:0035967	cellular response to topologically incorrect protein	96	0.317889	1.59418	0.00458716	0.126072	0.111238	2266	tags=45%, list=27%, signal=33%	Sjc_0004878/Sjc_0005773/Sjc_0003515/Sjc_0000766/Sjc_0000868/Sjc_0007075/Sjc_0004079/Sjc_0000111/Sjc_0006283/Sjc_0008920/Sjc_0007728/Sjc_0007244/Sjc_0000028/Sjc_0003232/Sjc_0003725/Sjc_0004514/Sjc_0005165/Sjc_0008728/Sjc_0004856/Sjc_0007209/Sjc_0008212/Sjc_0005700/Sjc_0006893/Sjc_0006763/Sjc_0001638/Sjc_0003174/Sjc_0000519/Sjc_0000867/Sjc_0004872/Sjc_0008906/Sjc_0000575/Sjc_0001555/Sjc_0006456/Sjc…
GO:0006570	tyrosine metabolic process	23	-0.595159	-1.84755	0.00459418	0.126072	0.111238	1320	tags=48%, list=16%, signal=41%	Sjc_0006754/Sjc_0004888/Sjc_0008641/Sjc_0008442/Sjc_0000670/Sjc_0006755/Sjc_0006354/Sjc_0005284/Sjc_0008887/Sjc_0000814/Sjc_0007886
GO:0021515	cell differentiation in spinal cord	21	-0.629715	-1.9192	0.00459418	0.126072	0.111238	2017	tags=62%, list=24%, signal=47%	Sjc_0003385/Sjc_0008139/Sjc_0005044/Sjc_0004303/Sjc_0007764/Sjc_0001928/Sjc_0004798/Sjc_0001861/Sjc_0004158/Sjc_0005045/Sjc_0009316/Sjc_0001187/Sjc_0000860
GO:0009142	nucleoside triphosphate biosynthetic process	83	0.331981	1.57483	0.00462963	0.126072	0.111238	1797	tags=41%, list=21%, signal=33%	Sjc_0001512/Sjc_0006464/Sjc_0005478/Sjc_0007022/Sjc_0003515/Sjc_0002198/Sjc_0004296/Sjc_0002202/Sjc_0000303/Sjc_0009081/Sjc_0006670/Sjc_0005387/Sjc_0002845/Sjc_0005564/Sjc_0006656/Sjc_0002166/Sjc_0008892/Sjc_0003096/Sjc_0002490/Sjc_0007528/Sjc_0003673/Sjc_0003792/Sjc_0004045/Sjc_0001593/Sjc_0006862/Sjc_0003944/Sjc_0003314/Sjc_0002491/Sjc_0008893/Sjc_0000770/Sjc_0008039/Sjc_0005425/Sjc_0001147/Sjc…
GO:0072524	pyridine-containing compound metabolic process	83	0.398404	1.88993	0.00462963	0.126072	0.111238	2221	tags=46%, list=26%, signal=34%	Sjc_0001631/Sjc_0003109/Sjc_0001512/Sjc_0006464/Sjc_0005478/Sjc_0007022/Sjc_0000560/Sjc_0003515/Sjc_0009391/Sjc_0003021/Sjc_0000303/Sjc_0005414/Sjc_0007686/Sjc_0001724/Sjc_0007032/Sjc_0002166/Sjc_0003115/Sjc_0000647/Sjc_0002490/Sjc_0003673/Sjc_0004045/Sjc_0003060/Sjc_0003944/Sjc_0002491/Sjc_0001632/Sjc_0003888/Sjc_0002747/Sjc_0007797/Sjc_0005425/Sjc_0007119/Sjc_0005974/Sjc_0002838/Sjc_0009157/Sjc…
GO:0000380	alternative mRNA splicing, via spliceosome	78	0.340533	1.59268	0.00465116	0.126072	0.111238	2216	tags=49%, list=26%, signal=36%	Sjc_0001828/Sjc_0005509/Sjc_0003223/Sjc_0002428/Sjc_0003356/Sjc_0002435/Sjc_0001720/Sjc_0003264/Sjc_0003799/Sjc_0006712/Sjc_0003348/Sjc_0003170/Sjc_0001346/Sjc_0002087/Sjc_0003239/Sjc_0008939/Sjc_0004002/Sjc_0008695/Sjc_0001350/Sjc_0007165/Sjc_0001592/Sjc_0007921/Sjc_0007820/Sjc_0000429/Sjc_0001693/Sjc_0001762/Sjc_0002884/Sjc_0006180/Sjc_0007433/Sjc_0000430/Sjc_0007527/Sjc_0003263/Sjc_0007645/Sjc…
GO:0006733	oxidoreduction coenzyme metabolic process	98	0.460143	2.31554	0.00465116	0.126072	0.111238	2321	tags=53%, list=27%, signal=39%	Sjc_0006635/Sjc_0001631/Sjc_0003109/Sjc_0001512/Sjc_0006464/Sjc_0005478/Sjc_0007022/Sjc_0002632/Sjc_0003094/Sjc_0000560/Sjc_0003515/Sjc_0009391/Sjc_0003021/Sjc_0000303/Sjc_0005414/Sjc_0001151/Sjc_0007686/Sjc_0003139/Sjc_0001724/Sjc_0006182/Sjc_0007032/Sjc_0002166/Sjc_0003115/Sjc_0000647/Sjc_0002490/Sjc_0003673/Sjc_0006853/Sjc_0004045/Sjc_0003060/Sjc_0003944/Sjc_0004116/Sjc_0002491/Sjc_0003177/Sjc…
GO:0043903	regulation of symbiosis, encompassing mutualism through parasitism	80	0.361662	1.68988	0.0046729	0.126072	0.111238	2734	tags=56%, list=32%, signal=39%	Sjc_0001971/Sjc_0003431/Sjc_0001512/Sjc_0003515/Sjc_0008973/Sjc_0004232/Sjc_0007778/Sjc_0006700/Sjc_0006453/Sjc_0008074/Sjc_0006961/Sjc_0006194/Sjc_0001137/Sjc_0008920/Sjc_0008077/Sjc_0003767/Sjc_0003432/Sjc_0008906/Sjc_0007991/Sjc_0004238/Sjc_0008449/Sjc_0003013/Sjc_0000746/Sjc_0001293/Sjc_0008955/Sjc_0007414/Sjc_0006805/Sjc_0005428/Sjc_0004791/Sjc_0002988/Sjc_0001696/Sjc_0009284/Sjc_0001083/Sjc…
GO:1902600	proton transmembrane transport	80	0.473518	2.21253	0.0046729	0.126072	0.111238	1743	tags=48%, list=20%, signal=38%	Sjc_0006304/Sjc_0006635/Sjc_0008726/Sjc_0002632/Sjc_0003094/Sjc_0005299/Sjc_0004296/Sjc_0000803/Sjc_0003281/Sjc_0006670/Sjc_0009119/Sjc_0001151/Sjc_0009120/Sjc_0005387/Sjc_0000272/Sjc_0003591/Sjc_0003419/Sjc_0008666/Sjc_0003533/Sjc_0002845/Sjc_0005564/Sjc_0006656/Sjc_0003096/Sjc_0007207/Sjc_0003792/Sjc_0008111/Sjc_0001593/Sjc_0003314/Sjc_0004116/Sjc_0002996/Sjc_0003177/Sjc_0008893/Sjc_0000770/Sjc…
GO:0008033	tRNA processing	77	0.380961	1.77013	0.00469484	0.126072	0.111238	2399	tags=45%, list=28%, signal=33%	Sjc_0006011/Sjc_0003008/Sjc_0008816/Sjc_0004681/Sjc_0003978/Sjc_0004941/Sjc_0002950/Sjc_0007752/Sjc_0004871/Sjc_0004754/Sjc_0007741/Sjc_0007746/Sjc_0008034/Sjc_0003979/Sjc_0001725/Sjc_0007555/Sjc_0003443/Sjc_0006713/Sjc_0004066/Sjc_0000478/Sjc_0002083/Sjc_0002407/Sjc_0000826/Sjc_0009212/Sjc_0005158/Sjc_0007804/Sjc_0000400/Sjc_0003269/Sjc_0000975/Sjc_0000658/Sjc_0007181/Sjc_0007939/Sjc_0006422/Sjc…
GO:0009156	ribonucleoside monophosphate biosynthetic process	77	0.425144	1.97542	0.00469484	0.126072	0.111238	1798	tags=45%, list=21%, signal=36%	Sjc_0007810/Sjc_0001512/Sjc_0006464/Sjc_0005478/Sjc_0007022/Sjc_0003515/Sjc_0004296/Sjc_0000303/Sjc_0009081/Sjc_0006670/Sjc_0005387/Sjc_0003433/Sjc_0002845/Sjc_0005564/Sjc_0006656/Sjc_0002166/Sjc_0003096/Sjc_0002490/Sjc_0003673/Sjc_0003792/Sjc_0004045/Sjc_0001593/Sjc_0000416/Sjc_0003944/Sjc_0003314/Sjc_0004037/Sjc_0002491/Sjc_0008749/Sjc_0008893/Sjc_0000770/Sjc_0008039/Sjc_0005425/Sjc_0001147/Sjc…
GO:0009124	nucleoside monophosphate biosynthetic process	79	0.433685	2.02167	0.00471698	0.126072	0.111238	1798	tags=46%, list=21%, signal=36%	Sjc_0007810/Sjc_0001512/Sjc_0006464/Sjc_0005478/Sjc_0001759/Sjc_0007022/Sjc_0003515/Sjc_0004296/Sjc_0000303/Sjc_0009081/Sjc_0006670/Sjc_0005387/Sjc_0003433/Sjc_0002845/Sjc_0005564/Sjc_0006656/Sjc_0002166/Sjc_0003096/Sjc_0002490/Sjc_0003673/Sjc_0003792/Sjc_0004045/Sjc_0001593/Sjc_0000416/Sjc_0003944/Sjc_0003314/Sjc_0004037/Sjc_0002491/Sjc_0008749/Sjc_0008893/Sjc_0000770/Sjc_0008039/Sjc_0005425/Sjc…
GO:0019362	pyridine nucleotide metabolic process	79	0.42151	1.96492	0.00471698	0.126072	0.111238	2221	tags=48%, list=26%, signal=36%	Sjc_0001631/Sjc_0003109/Sjc_0001512/Sjc_0006464/Sjc_0005478/Sjc_0007022/Sjc_0000560/Sjc_0003515/Sjc_0009391/Sjc_0003021/Sjc_0000303/Sjc_0005414/Sjc_0007686/Sjc_0001724/Sjc_0007032/Sjc_0002166/Sjc_0003115/Sjc_0000647/Sjc_0002490/Sjc_0003673/Sjc_0004045/Sjc_0003060/Sjc_0003944/Sjc_0002491/Sjc_0001632/Sjc_0003888/Sjc_0002747/Sjc_0007797/Sjc_0005425/Sjc_0007119/Sjc_0005974/Sjc_0002838/Sjc_0009157/Sjc…
GO:0034404	nucleobase-containing small molecule biosynthetic process	95	0.301202	1.49997	0.00471698	0.126072	0.111238	2143	tags=42%, list=25%, signal=32%	Sjc_0006427/Sjc_0000850/Sjc_0001512/Sjc_0006464/Sjc_0005478/Sjc_0001759/Sjc_0007022/Sjc_0003515/Sjc_0000849/Sjc_0008162/Sjc_0007880/Sjc_0000854/Sjc_0000303/Sjc_0001979/Sjc_0005828/Sjc_0005716/Sjc_0007752/Sjc_0007741/Sjc_0007746/Sjc_0004457/Sjc_0002166/Sjc_0008892/Sjc_0002490/Sjc_0005371/Sjc_0003673/Sjc_0004045/Sjc_0006118/Sjc_0003944/Sjc_0002491/Sjc_0006444/Sjc_0005425/Sjc_0005897/Sjc_0005974/Sjc…
GO:0046496	nicotinamide nucleotide metabolic process	79	0.42151	1.96492	0.00471698	0.126072	0.111238	2221	tags=48%, list=26%, signal=36%	Sjc_0001631/Sjc_0003109/Sjc_0001512/Sjc_0006464/Sjc_0005478/Sjc_0007022/Sjc_0000560/Sjc_0003515/Sjc_0009391/Sjc_0003021/Sjc_0000303/Sjc_0005414/Sjc_0007686/Sjc_0001724/Sjc_0007032/Sjc_0002166/Sjc_0003115/Sjc_0000647/Sjc_0002490/Sjc_0003673/Sjc_0004045/Sjc_0003060/Sjc_0003944/Sjc_0002491/Sjc_0001632/Sjc_0003888/Sjc_0002747/Sjc_0007797/Sjc_0005425/Sjc_0007119/Sjc_0005974/Sjc_0002838/Sjc_0009157/Sjc…
GO:0006414	translational elongation	93	0.578645	2.85617	0.00473934	0.126072	0.111238	3007	tags=73%, list=35%, signal=48%	Sjc_0000661/Sjc_0003076/Sjc_0006410/Sjc_0002440/Sjc_0001726/Sjc_0005305/Sjc_0001841/Sjc_0002952/Sjc_0003252/Sjc_0001716/Sjc_0007197/Sjc_0003474/Sjc_0000855/Sjc_0001902/Sjc_0007205/Sjc_0007186/Sjc_0007348/Sjc_0003675/Sjc_0002904/Sjc_0005310/Sjc_0001735/Sjc_0003641/Sjc_0007632/Sjc_0000271/Sjc_0005601/Sjc_0004270/Sjc_0001945/Sjc_0002652/Sjc_0008906/Sjc_0001165/Sjc_0003585/Sjc_0008403/Sjc_0008136/Sjc…
GO:1901657	glycosyl compound metabolic process	92	0.366877	1.80777	0.00473934	0.126072	0.111238	2136	tags=41%, list=25%, signal=31%	Sjc_0006427/Sjc_0004980/Sjc_0000850/Sjc_0006810/Sjc_0004070/Sjc_0000849/Sjc_0001280/Sjc_0002641/Sjc_0000854/Sjc_0005120/Sjc_0001979/Sjc_0005828/Sjc_0000241/Sjc_0005716/Sjc_0004068/Sjc_0007752/Sjc_0007741/Sjc_0007746/Sjc_0008892/Sjc_0005371/Sjc_0001750/Sjc_0006118/Sjc_0001725/Sjc_0003443/Sjc_0006091/Sjc_0002589/Sjc_0006808/Sjc_0000252/Sjc_0006444/Sjc_0002609/Sjc_0002766/Sjc_0008288/Sjc_0005897/Sjc…
GO:0042776	mitochondrial ATP synthesis coupled proton transport	10	0.732268	1.98992	0.00483092	0.12779	0.112755	1743	tags=80%, list=20%, signal=64%	Sjc_0006670/Sjc_0002845/Sjc_0003096/Sjc_0003792/Sjc_0003314/Sjc_0008893/Sjc_0008039/Sjc_0001147
GO:0006488	dolichol-linked oligosaccharide biosynthetic process	13	0.685601	2.00824	0.00496278	0.13015	0.114837	2346	tags=92%, list=28%, signal=67%	Sjc_0006965/Sjc_0000447/Sjc_0003163/Sjc_0000635/Sjc_0002318/Sjc_0007482/Sjc_0004892/Sjc_0003112/Sjc_0004961/Sjc_0004520/Sjc_0007766/Sjc_0007155
GO:0090151	establishment of protein localization to mitochondrial membrane	14	0.654623	1.96314	0.00497512	0.13015	0.114837	2853	tags=93%, list=34%, signal=62%	Sjc_0003185/Sjc_0003944/Sjc_0008250/Sjc_0009260/Sjc_0008691/Sjc_0005009/Sjc_0003120/Sjc_0009255/Sjc_0008663/Sjc_0009254/Sjc_0004094/Sjc_0005917/Sjc_0004802
GO:0001763	morphogenesis of a branching structure	93	-0.402302	-1.63662	0.00505689	0.130297	0.114967	2017	tags=41%, list=24%, signal=32%	Sjc_0003385/Sjc_0007768/Sjc_0008139/Sjc_0009205/Sjc_0004900/Sjc_0005044/Sjc_0002104/Sjc_0004522/Sjc_0009416/Sjc_0006447/Sjc_0003449/Sjc_0003982/Sjc_0004523/Sjc_0007320/Sjc_0001845/Sjc_0009336/Sjc_0006075/Sjc_0006445/Sjc_0003693/Sjc_0005402/Sjc_0004530/Sjc_0001776/Sjc_0003059/Sjc_0006634/Sjc_0000718/Sjc_0004168/Sjc_0001025/Sjc_0008546/Sjc_0005045/Sjc_0002680/Sjc_0000044/Sjc_0004026/Sjc_0009316/Sjc…
GO:0048812	neuron projection morphogenesis	478	-0.282123	-1.35079	0.00518135	0.130297	0.114967	2123	tags=31%, list=25%, signal=24%	Sjc_0008243/Sjc_0009031/Sjc_0008134/Sjc_0001686/Sjc_0007073/Sjc_0009026/Sjc_0006479/Sjc_0006099/Sjc_0001193/Sjc_0005553/Sjc_0003385/Sjc_0003512/Sjc_0002934/Sjc_0007768/Sjc_0008139/Sjc_0004628/Sjc_0009205/Sjc_0004339/Sjc_0000230/Sjc_0002886/Sjc_0005044/Sjc_0007378/Sjc_0002091/Sjc_0006136/Sjc_0008802/Sjc_0005934/Sjc_0000278/Sjc_0002623/Sjc_0006945/Sjc_0000518/Sjc_0001883/Sjc_0005956/Sjc_0008405/Sjc…
GO:0071453	cellular response to oxygen levels	101	0.314262	1.56589	0.00518135	0.130297	0.114967	1374	tags=32%, list=16%, signal=27%	Sjc_0006780/Sjc_0000313/Sjc_0009407/Sjc_0009408/Sjc_0001560/Sjc_0005478/Sjc_0007022/Sjc_0000875/Sjc_0008973/Sjc_0002997/Sjc_0004417/Sjc_0003281/Sjc_0003647/Sjc_0000646/Sjc_0004077/Sjc_0000272/Sjc_0000748/Sjc_0000111/Sjc_0001236/Sjc_0006656/Sjc_0008031/Sjc_0006580/Sjc_0000647/Sjc_0007458/Sjc_0008223/Sjc_0000079/Sjc_0002490/Sjc_0007207/Sjc_0000749/Sjc_0001396/Sjc_0002996/Sjc_0002491
GO:0030178	negative regulation of Wnt signaling pathway	67	-0.46933	-1.8262	0.00521512	0.130297	0.114967	2336	tags=45%, list=27%, signal=33%	Sjc_0003883/Sjc_0004997/Sjc_0003274/Sjc_0007550/Sjc_0005267/Sjc_0007670/Sjc_0006921/Sjc_0004218/Sjc_0005044/Sjc_0009040/Sjc_0002339/Sjc_0006447/Sjc_0007224/Sjc_0006075/Sjc_0009290/Sjc_0006445/Sjc_0006661/Sjc_0004530/Sjc_0005701/Sjc_0000043/Sjc_0001215/Sjc_0004420/Sjc_0000718/Sjc_0004419/Sjc_0005045/Sjc_0005097/Sjc_0001069/Sjc_0002404/Sjc_0000860/Sjc_0001757
GO:0060322	head development	413	-0.287048	-1.36815	0.00521921	0.130297	0.114967	2466	tags=36%, list=29%, signal=27%	Sjc_0007319/Sjc_0006625/Sjc_0002434/Sjc_0003877/Sjc_0009121/Sjc_0008742/Sjc_0009688/Sjc_0001546/Sjc_0009317/Sjc_0006992/Sjc_0002011/Sjc_0007307/Sjc_0007557/Sjc_0007977/Sjc_0007418/Sjc_0005539/Sjc_0007550/Sjc_0009189/Sjc_0008581/Sjc_0007558/Sjc_0004725/Sjc_0008243/Sjc_0009031/Sjc_0006479/Sjc_0008781/Sjc_0006496/Sjc_0001193/Sjc_0005553/Sjc_0002467/Sjc_0003385/Sjc_0006160/Sjc_0008606/Sjc_0003409/Sjc…
GO:0032543	mitochondrial translation	104	0.534925	2.6689	0.00526316	0.130297	0.114967	2755	tags=64%, list=32%, signal=44%	Sjc_0003008/Sjc_0003094/Sjc_0000661/Sjc_0003076/Sjc_0006410/Sjc_0005369/Sjc_0001726/Sjc_0000785/Sjc_0002952/Sjc_0003252/Sjc_0001716/Sjc_0007197/Sjc_0003474/Sjc_0000855/Sjc_0004548/Sjc_0007205/Sjc_0007186/Sjc_0007348/Sjc_0003675/Sjc_0005310/Sjc_0007555/Sjc_0003641/Sjc_0002084/Sjc_0007632/Sjc_0004428/Sjc_0005601/Sjc_0004270/Sjc_0007935/Sjc_0002652/Sjc_0001165/Sjc_0008403/Sjc_0008136/Sjc_0001459/Sjc…
GO:0043484	regulation of RNA splicing	104	0.350814	1.75032	0.00526316	0.130297	0.114967	1689	tags=41%, list=20%, signal=34%	Sjc_0001828/Sjc_0000306/Sjc_0005509/Sjc_0003223/Sjc_0003356/Sjc_0002435/Sjc_0001720/Sjc_0003264/Sjc_0003799/Sjc_0006712/Sjc_0009285/Sjc_0003348/Sjc_0006319/Sjc_0008293/Sjc_0003170/Sjc_0004232/Sjc_0008447/Sjc_0001346/Sjc_0000111/Sjc_0002087/Sjc_0003239/Sjc_0008939/Sjc_0002916/Sjc_0004002/Sjc_0008695/Sjc_0001350/Sjc_0007165/Sjc_0001592/Sjc_0000305/Sjc_0003255/Sjc_0007921/Sjc_0007820/Sjc_0000429/Sjc…
GO:0061564	axon development	380	-0.291981	-1.3823	0.00527426	0.130297	0.114967	1958	tags=29%, list=23%, signal=24%	Sjc_0003512/Sjc_0002934/Sjc_0007768/Sjc_0009205/Sjc_0004339/Sjc_0000230/Sjc_0005044/Sjc_0007378/Sjc_0002091/Sjc_0006136/Sjc_0008802/Sjc_0005934/Sjc_0000278/Sjc_0002623/Sjc_0006945/Sjc_0000518/Sjc_0001883/Sjc_0005956/Sjc_0002376/Sjc_0008405/Sjc_0002036/Sjc_0004816/Sjc_0002931/Sjc_0003662/Sjc_0002383/Sjc_0007293/Sjc_0000982/Sjc_0004303/Sjc_0002164/Sjc_0006606/Sjc_0005494/Sjc_0007224/Sjc_0000764/Sjc…
GO:0007588	excretion	63	-0.44911	-1.72739	0.00529101	0.130297	0.114967	2651	tags=57%, list=31%, signal=40%	Sjc_0000937/Sjc_0007518/Sjc_0003882/Sjc_0006377/Sjc_0003091/Sjc_0003380/Sjc_0003274/Sjc_0000170/Sjc_0005730/Sjc_0009031/Sjc_0002137/Sjc_0009205/Sjc_0008265/Sjc_0001883/Sjc_0000054/Sjc_0000169/Sjc_0000982/Sjc_0007919/Sjc_0009336/Sjc_0006666/Sjc_0001853/Sjc_0002897/Sjc_0008589/Sjc_0005137/Sjc_0004024/Sjc_0003532/Sjc_0001525/Sjc_0009411/Sjc_0007987/Sjc_0004240/Sjc_0004682/Sjc_0006200/Sjc_0006113/Sjc…
GO:0035966	response to topologically incorrect protein	103	0.319571	1.5883	0.00529101	0.130297	0.114967	2266	tags=45%, list=27%, signal=33%	Sjc_0004878/Sjc_0005773/Sjc_0003515/Sjc_0000766/Sjc_0000868/Sjc_0007075/Sjc_0004079/Sjc_0000111/Sjc_0006283/Sjc_0008920/Sjc_0001710/Sjc_0007728/Sjc_0007244/Sjc_0000028/Sjc_0003232/Sjc_0003725/Sjc_0004514/Sjc_0005165/Sjc_0008728/Sjc_0004856/Sjc_0007209/Sjc_0008212/Sjc_0005700/Sjc_0006893/Sjc_0006763/Sjc_0001638/Sjc_0003174/Sjc_0000519/Sjc_0000867/Sjc_0004872/Sjc_0008906/Sjc_0008321/Sjc_0000575/Sjc…
GO:0007435	salivary gland morphogenesis	60	-0.443931	-1.68952	0.00531208	0.130297	0.114967	1957	tags=38%, list=23%, signal=30%	Sjc_0002934/Sjc_0007768/Sjc_0002823/Sjc_0006945/Sjc_0002615/Sjc_0006447/Sjc_0003982/Sjc_0001845/Sjc_0009290/Sjc_0008959/Sjc_0009705/Sjc_0006445/Sjc_0002935/Sjc_0004008/Sjc_0008962/Sjc_0008147/Sjc_0007987/Sjc_0002680/Sjc_0000044/Sjc_0000099/Sjc_0005097/Sjc_0001890/Sjc_0005187
GO:0031123	RNA 3'-end processing	105	0.354367	1.77023	0.00543478	0.130297	0.114967	2216	tags=45%, list=26%, signal=34%	Sjc_0001828/Sjc_0005333/Sjc_0003008/Sjc_0000326/Sjc_0003898/Sjc_0004895/Sjc_0008548/Sjc_0008386/Sjc_0008042/Sjc_0001720/Sjc_0002661/Sjc_0007385/Sjc_0000369/Sjc_0003348/Sjc_0006319/Sjc_0000586/Sjc_0003170/Sjc_0006115/Sjc_0006771/Sjc_0006411/Sjc_0001346/Sjc_0003732/Sjc_0002087/Sjc_0005103/Sjc_0007896/Sjc_0007760/Sjc_0002681/Sjc_0005163/Sjc_0002817/Sjc_0005993/Sjc_0007820/Sjc_0006713/Sjc_0003046/Sjc…
GO:0042445	hormone metabolic process	58	-0.490083	-1.83059	0.00543478	0.130297	0.114967	1445	tags=28%, list=17%, signal=23%	Sjc_0005401/Sjc_0001928/Sjc_0002191/Sjc_0004178/Sjc_0002193/Sjc_0008362/Sjc_0007283/Sjc_0000009/Sjc_0000718/Sjc_0002200/Sjc_0004117/Sjc_0004176/Sjc_0004118/Sjc_0001890/Sjc_0004557/Sjc_0004559
GO:0042755	eating behavior	58	-0.428891	-1.60202	0.00543478	0.130297	0.114967	2471	tags=52%, list=29%, signal=37%	Sjc_0003380/Sjc_0009751/Sjc_0000170/Sjc_0008133/Sjc_0009031/Sjc_0009693/Sjc_0005272/Sjc_0003079/Sjc_0003340/Sjc_0001590/Sjc_0007002/Sjc_0000169/Sjc_0003093/Sjc_0008889/Sjc_0007919/Sjc_0001853/Sjc_0000014/Sjc_0002191/Sjc_0009232/Sjc_0006368/Sjc_0002352/Sjc_0005590/Sjc_0003773/Sjc_0007607/Sjc_0003859/Sjc_0002356/Sjc_0000506/Sjc_0008378/Sjc_0009644/Sjc_0006200
GO:0006611	protein export from nucleus	112	0.37281	1.91664	0.00555556	0.130297	0.114967	2000	tags=39%, list=23%, signal=30%	Sjc_0000326/Sjc_0002941/Sjc_0003898/Sjc_0004895/Sjc_0008548/Sjc_0008042/Sjc_0001720/Sjc_0002661/Sjc_0006712/Sjc_0003348/Sjc_0000586/Sjc_0003170/Sjc_0009412/Sjc_0004630/Sjc_0003122/Sjc_0006411/Sjc_0008790/Sjc_0003536/Sjc_0001346/Sjc_0002087/Sjc_0004002/Sjc_0002393/Sjc_0007783/Sjc_0002681/Sjc_0005163/Sjc_0006248/Sjc_0009131/Sjc_0004015/Sjc_0000224/Sjc_0005899/Sjc_0001750/Sjc_0006985/Sjc_0007820/Sjc…
GO:0006612	protein targeting to membrane	109	0.34169	1.73106	0.00555556	0.130297	0.114967	2849	tags=61%, list=33%, signal=41%	Sjc_0002010/Sjc_0000326/Sjc_0009713/Sjc_0008961/Sjc_0006439/Sjc_0007022/Sjc_0008172/Sjc_0005797/Sjc_0005661/Sjc_0005210/Sjc_0005536/Sjc_0000157/Sjc_0006700/Sjc_0006699/Sjc_0000081/Sjc_0006131/Sjc_0001062/Sjc_0001071/Sjc_0003969/Sjc_0008088/Sjc_0000247/Sjc_0003725/Sjc_0004856/Sjc_0003726/Sjc_0002786/Sjc_0006436/Sjc_0006763/Sjc_0006119/Sjc_0001274/Sjc_0002600/Sjc_0001298/Sjc_0002913/Sjc_0005218/Sjc…
GO:0050684	regulation of mRNA processing	109	0.351052	1.77849	0.00555556	0.130297	0.114967	2216	tags=46%, list=26%, signal=34%	Sjc_0001828/Sjc_0000306/Sjc_0005509/Sjc_0003223/Sjc_0003356/Sjc_0003898/Sjc_0002435/Sjc_0008386/Sjc_0001720/Sjc_0002661/Sjc_0003264/Sjc_0003799/Sjc_0000369/Sjc_0006712/Sjc_0009285/Sjc_0003348/Sjc_0008293/Sjc_0003170/Sjc_0006771/Sjc_0001346/Sjc_0002087/Sjc_0003239/Sjc_0008939/Sjc_0002916/Sjc_0004002/Sjc_0008695/Sjc_0001350/Sjc_0007165/Sjc_0001592/Sjc_0000305/Sjc_0007921/Sjc_0005993/Sjc_0007820/Sjc…
GO:0006744	ubiquinone biosynthetic process	19	0.634531	2.0307	0.00557103	0.130297	0.114967	2518	tags=79%, list=30%, signal=56%	Sjc_0006635/Sjc_0002632/Sjc_0003094/Sjc_0001151/Sjc_0003139/Sjc_0006182/Sjc_0006853/Sjc_0004116/Sjc_0003177/Sjc_0006786/Sjc_0000563/Sjc_0002838/Sjc_0007781/Sjc_0002495/Sjc_0005151
GO:1901663	quinone biosynthetic process	19	0.634531	2.0307	0.00557103	0.130297	0.114967	2518	tags=79%, list=30%, signal=56%	Sjc_0006635/Sjc_0002632/Sjc_0003094/Sjc_0001151/Sjc_0003139/Sjc_0006182/Sjc_0006853/Sjc_0004116/Sjc_0003177/Sjc_0006786/Sjc_0000563/Sjc_0002838/Sjc_0007781/Sjc_0002495/Sjc_0005151
GO:0007365	periodic partitioning	40	-0.481042	-1.69059	0.00561798	0.130297	0.114967	1957	tags=48%, list=23%, signal=37%	Sjc_0002934/Sjc_0008139/Sjc_0004900/Sjc_0005044/Sjc_0002339/Sjc_0002784/Sjc_0009290/Sjc_0008959/Sjc_0009705/Sjc_0002935/Sjc_0000043/Sjc_0007283/Sjc_0008962/Sjc_0007987/Sjc_0000813/Sjc_0003184/Sjc_0005045/Sjc_0000044/Sjc_0009316
GO:0006457	protein folding	113	0.38299	1.9579	0.00568182	0.130297	0.114967	2644	tags=52%, list=31%, signal=36%	Sjc_0003431/Sjc_0003515/Sjc_0005426/Sjc_0008973/Sjc_0001060/Sjc_0002997/Sjc_0004114/Sjc_0004059/Sjc_0006283/Sjc_0005716/Sjc_0005193/Sjc_0004540/Sjc_0001710/Sjc_0006358/Sjc_0001056/Sjc_0004074/Sjc_0000760/Sjc_0000224/Sjc_0001240/Sjc_0007069/Sjc_0005700/Sjc_0003432/Sjc_0004427/Sjc_0006405/Sjc_0003174/Sjc_0003641/Sjc_0000519/Sjc_0002005/Sjc_0008025/Sjc_0000927/Sjc_0003415/Sjc_0006132/Sjc_0004771/Sjc…
GO:0009108	coenzyme biosynthetic process	111	0.428622	2.18336	0.00568182	0.130297	0.114967	2891	tags=54%, list=34%, signal=36%	Sjc_0007228/Sjc_0006635/Sjc_0001631/Sjc_0001512/Sjc_0006464/Sjc_0005478/Sjc_0007022/Sjc_0002632/Sjc_0003094/Sjc_0003021/Sjc_0008397/Sjc_0000303/Sjc_0005414/Sjc_0001151/Sjc_0001236/Sjc_0003139/Sjc_0006182/Sjc_0007032/Sjc_0006263/Sjc_0002166/Sjc_0003115/Sjc_0002490/Sjc_0003673/Sjc_0006853/Sjc_0004045/Sjc_0003060/Sjc_0006118/Sjc_0001725/Sjc_0003944/Sjc_0007555/Sjc_0004116/Sjc_0002491/Sjc_0003177/Sjc…
GO:0009152	purine ribonucleotide biosynthetic process	108	0.400269	2.01823	0.00568182	0.130297	0.114967	1848	tags=42%, list=22%, signal=33%	Sjc_0007810/Sjc_0001512/Sjc_0006464/Sjc_0005478/Sjc_0007022/Sjc_0003515/Sjc_0003021/Sjc_0004296/Sjc_0000303/Sjc_0009081/Sjc_0006670/Sjc_0005414/Sjc_0005387/Sjc_0001236/Sjc_0003433/Sjc_0002845/Sjc_0005564/Sjc_0007032/Sjc_0006656/Sjc_0006263/Sjc_0002166/Sjc_0008892/Sjc_0003115/Sjc_0003096/Sjc_0002490/Sjc_0003673/Sjc_0003792/Sjc_0004045/Sjc_0001593/Sjc_0000416/Sjc_0003944/Sjc_0003314/Sjc_0004037/Sjc…
GO:0006369	termination of RNA polymerase II transcription	23	0.557526	1.9278	0.00573066	0.130297	0.114967	857	tags=39%, list=10%, signal=35%	Sjc_0007970/Sjc_0005333/Sjc_0003898/Sjc_0004895/Sjc_0008386/Sjc_0002661/Sjc_0000586/Sjc_0007619/Sjc_0007760
GO:0033120	positive regulation of RNA splicing	21	0.601579	2.01552	0.00573066	0.130297	0.114967	1565	tags=62%, list=18%, signal=51%	Sjc_0000306/Sjc_0003356/Sjc_0009285/Sjc_0003348/Sjc_0008293/Sjc_0001346/Sjc_0008939/Sjc_0001350/Sjc_0000305/Sjc_0007921/Sjc_0000429/Sjc_0002933/Sjc_0000430
GO:0002181	cytoplasmic translation	115	0.47582	2.4344	0.00578035	0.130297	0.114967	2734	tags=69%, list=32%, signal=47%	Sjc_0002010/Sjc_0000326/Sjc_0009219/Sjc_0001212/Sjc_0004815/Sjc_0006439/Sjc_0001066/Sjc_0005797/Sjc_0008746/Sjc_0005661/Sjc_0006276/Sjc_0005210/Sjc_0005536/Sjc_0000157/Sjc_0006699/Sjc_0003063/Sjc_0006770/Sjc_0001071/Sjc_0005305/Sjc_0004749/Sjc_0002110/Sjc_0008088/Sjc_0000247/Sjc_0006243/Sjc_0002786/Sjc_0008927/Sjc_0007524/Sjc_0005486/Sjc_0006119/Sjc_0002600/Sjc_0003171/Sjc_0000036/Sjc_0001298/Sjc…
GO:0006164	purine nucleotide biosynthetic process	114	0.401272	2.04797	0.00581395	0.130297	0.114967	1848	tags=42%, list=22%, signal=33%	Sjc_0007810/Sjc_0001512/Sjc_0006464/Sjc_0005478/Sjc_0007022/Sjc_0003515/Sjc_0003021/Sjc_0004296/Sjc_0000303/Sjc_0009081/Sjc_0001979/Sjc_0005828/Sjc_0006670/Sjc_0005414/Sjc_0005387/Sjc_0001236/Sjc_0003433/Sjc_0002845/Sjc_0005564/Sjc_0007032/Sjc_0006656/Sjc_0006263/Sjc_0002166/Sjc_0008892/Sjc_0003115/Sjc_0003096/Sjc_0002490/Sjc_0003673/Sjc_0003792/Sjc_0004045/Sjc_0001593/Sjc_0000416/Sjc_0003944/Sjc…
GO:0006413	translational initiation	114	0.407304	2.07876	0.00581395	0.130297	0.114967	2785	tags=55%, list=33%, signal=38%	Sjc_0002010/Sjc_0000326/Sjc_0006439/Sjc_0005797/Sjc_0005661/Sjc_0005210/Sjc_0005536/Sjc_0000157/Sjc_0006699/Sjc_0001137/Sjc_0007317/Sjc_0006770/Sjc_0001071/Sjc_0008088/Sjc_0000247/Sjc_0007458/Sjc_0004616/Sjc_0002786/Sjc_0008452/Sjc_0006436/Sjc_0006119/Sjc_0002600/Sjc_0003171/Sjc_0001298/Sjc_0002913/Sjc_0009275/Sjc_0001000/Sjc_0001463/Sjc_0000575/Sjc_0004244/Sjc_0003339/Sjc_0009486/Sjc_0000713/Sjc…
GO:0006376	mRNA splice site selection	22	0.583136	1.9919	0.0058651	0.130297	0.114967	1522	tags=55%, list=18%, signal=45%	Sjc_0005509/Sjc_0002428/Sjc_0001879/Sjc_0003799/Sjc_0003348/Sjc_0001346/Sjc_0004002/Sjc_0007165/Sjc_0001592/Sjc_0002401/Sjc_0001518/Sjc_0002884
GO:0042455	ribonucleoside biosynthetic process	25	0.543505	1.90951	0.00588235	0.130297	0.114967	3298	tags=84%, list=39%, signal=52%	Sjc_0001979/Sjc_0005828/Sjc_0005716/Sjc_0007752/Sjc_0007741/Sjc_0007746/Sjc_0008892/Sjc_0005897/Sjc_0006944/Sjc_0005827/Sjc_0008007/Sjc_0008615/Sjc_0003269/Sjc_0008356/Sjc_0001130/Sjc_0007756/Sjc_0008493/Sjc_0005159/Sjc_0001594/Sjc_0007242/Sjc_0001495
GO:0140053	mitochondrial gene expression	122	0.518443	2.64903	0.00598802	0.130297	0.114967	2988	tags=66%, list=35%, signal=43%	Sjc_0003008/Sjc_0003094/Sjc_0000661/Sjc_0003076/Sjc_0006410/Sjc_0005369/Sjc_0001726/Sjc_0000785/Sjc_0002952/Sjc_0003252/Sjc_0001716/Sjc_0007197/Sjc_0003474/Sjc_0000855/Sjc_0004548/Sjc_0002490/Sjc_0007205/Sjc_0007186/Sjc_0007348/Sjc_0003675/Sjc_0005310/Sjc_0007555/Sjc_0003641/Sjc_0003443/Sjc_0002084/Sjc_0007632/Sjc_0002491/Sjc_0004428/Sjc_0005601/Sjc_0004758/Sjc_0004270/Sjc_0007935/Sjc_0003860/Sjc…
GO:0072080	nephron tubule development	28	-0.547765	-1.79007	0.00601504	0.130297	0.114967	2017	tags=50%, list=24%, signal=38%	Sjc_0003385/Sjc_0005044/Sjc_0003662/Sjc_0005207/Sjc_0001928/Sjc_0000669/Sjc_0003775/Sjc_0006634/Sjc_0000718/Sjc_0005045/Sjc_0002680/Sjc_0008532/Sjc_0009316/Sjc_0006032
GO:0006399	tRNA metabolic process	128	0.346868	1.79143	0.0060241	0.130297	0.114967	3254	tags=55%, list=38%, signal=35%	Sjc_0006011/Sjc_0003008/Sjc_0008816/Sjc_0004681/Sjc_0003978/Sjc_0004941/Sjc_0002950/Sjc_0007896/Sjc_0007752/Sjc_0004871/Sjc_0004754/Sjc_0007124/Sjc_0007741/Sjc_0007746/Sjc_0004548/Sjc_0008034/Sjc_0007160/Sjc_0003979/Sjc_0006324/Sjc_0001725/Sjc_0007555/Sjc_0003443/Sjc_0008036/Sjc_0004428/Sjc_0006713/Sjc_0004066/Sjc_0000478/Sjc_0002083/Sjc_0002407/Sjc_0009371/Sjc_0001094/Sjc_0000826/Sjc_0001671/Sjc…
GO:0006790	sulfur compound metabolic process	120	0.37428	1.92014	0.00606061	0.130297	0.114967	2733	tags=53%, list=32%, signal=37%	Sjc_0007666/Sjc_0005231/Sjc_0000300/Sjc_0004570/Sjc_0003021/Sjc_0006542/Sjc_0008397/Sjc_0001233/Sjc_0002388/Sjc_0009013/Sjc_0005414/Sjc_0002414/Sjc_0003201/Sjc_0002015/Sjc_0001236/Sjc_0006222/Sjc_0004169/Sjc_0001917/Sjc_0004707/Sjc_0007032/Sjc_0006263/Sjc_0003016/Sjc_0003115/Sjc_0000647/Sjc_0001507/Sjc_0004658/Sjc_0003443/Sjc_0002589/Sjc_0006221/Sjc_0002973/Sjc_0001945/Sjc_0002609/Sjc_0000554/Sjc…
GO:0006839	mitochondrial transport	116	0.398965	2.03064	0.00609756	0.130297	0.114967	2868	tags=59%, list=34%, signal=39%	Sjc_0008345/Sjc_0003185/Sjc_0006072/Sjc_0009033/Sjc_0003508/Sjc_0003975/Sjc_0000803/Sjc_0003838/Sjc_0007013/Sjc_0001070/Sjc_0006670/Sjc_0005056/Sjc_0002062/Sjc_0005228/Sjc_0006540/Sjc_0003634/Sjc_0003689/Sjc_0002845/Sjc_0006263/Sjc_0003096/Sjc_0002490/Sjc_0001240/Sjc_0003792/Sjc_0007186/Sjc_0006985/Sjc_0005700/Sjc_0003648/Sjc_0004709/Sjc_0003944/Sjc_0008250/Sjc_0003314/Sjc_0002005/Sjc_0002491/Sjc…
GO:0009260	ribonucleotide biosynthetic process	116	0.382191	1.94527	0.00609756	0.130297	0.114967	1848	tags=40%, list=22%, signal=31%	Sjc_0007810/Sjc_0001512/Sjc_0006464/Sjc_0005478/Sjc_0007022/Sjc_0003515/Sjc_0003021/Sjc_0004296/Sjc_0000303/Sjc_0009081/Sjc_0006670/Sjc_0005414/Sjc_0005387/Sjc_0001236/Sjc_0003433/Sjc_0002845/Sjc_0005564/Sjc_0007032/Sjc_0006656/Sjc_0006263/Sjc_0002166/Sjc_0008892/Sjc_0003115/Sjc_0003096/Sjc_0002490/Sjc_0003673/Sjc_0003792/Sjc_0004045/Sjc_0001593/Sjc_0000416/Sjc_0003944/Sjc_0003314/Sjc_0004037/Sjc…
GO:0072522	purine-containing compound biosynthetic process	116	0.393549	2.00307	0.00609756	0.130297	0.114967	1848	tags=41%, list=22%, signal=33%	Sjc_0007810/Sjc_0001512/Sjc_0006464/Sjc_0005478/Sjc_0007022/Sjc_0003515/Sjc_0003021/Sjc_0004296/Sjc_0000303/Sjc_0009081/Sjc_0001979/Sjc_0005828/Sjc_0006670/Sjc_0005414/Sjc_0005387/Sjc_0001236/Sjc_0003433/Sjc_0002845/Sjc_0005564/Sjc_0007032/Sjc_0006656/Sjc_0006263/Sjc_0002166/Sjc_0008892/Sjc_0003115/Sjc_0003096/Sjc_0002490/Sjc_0003673/Sjc_0003792/Sjc_0004045/Sjc_0001593/Sjc_0000416/Sjc_0003944/Sjc…
GO:0000956	nuclear-transcribed mRNA catabolic process	138	0.319521	1.68784	0.00617284	0.130297	0.114967	2662	tags=48%, list=31%, signal=33%	Sjc_0002010/Sjc_0000850/Sjc_0005111/Sjc_0000326/Sjc_0004735/Sjc_0006439/Sjc_0002661/Sjc_0000849/Sjc_0005797/Sjc_0002953/Sjc_0007194/Sjc_0000854/Sjc_0005661/Sjc_0003170/Sjc_0005210/Sjc_0005536/Sjc_0000157/Sjc_0007778/Sjc_0007161/Sjc_0005962/Sjc_0006699/Sjc_0007317/Sjc_0005103/Sjc_0007896/Sjc_0001071/Sjc_0004871/Sjc_0008088/Sjc_0000247/Sjc_0000960/Sjc_0002786/Sjc_0006436/Sjc_0006119/Sjc_0002600/Sjc…
GO:0043687	post-translational protein modification	117	0.359797	1.82251	0.00617284	0.130297	0.114967	2605	tags=51%, list=31%, signal=36%	Sjc_0009055/Sjc_0008991/Sjc_0007031/Sjc_0005254/Sjc_0008973/Sjc_0003851/Sjc_0007462/Sjc_0003665/Sjc_0004727/Sjc_0006453/Sjc_0002879/Sjc_0003540/Sjc_0005848/Sjc_0001467/Sjc_0001199/Sjc_0001062/Sjc_0005343/Sjc_0007669/Sjc_0001299/Sjc_0001055/Sjc_0003307/Sjc_0001105/Sjc_0003881/Sjc_0008031/Sjc_0009010/Sjc_0005588/Sjc_0000519/Sjc_0005601/Sjc_0006686/Sjc_0000927/Sjc_0002880/Sjc_0008321/Sjc_0008905/Sjc…
GO:0051188	cofactor biosynthetic process	139	0.44173	2.33179	0.00617284	0.130297	0.114967	2692	tags=54%, list=32%, signal=38%	Sjc_0007228/Sjc_0006635/Sjc_0001631/Sjc_0001512/Sjc_0006464/Sjc_0005478/Sjc_0007022/Sjc_0002632/Sjc_0003094/Sjc_0003021/Sjc_0008397/Sjc_0000303/Sjc_0004187/Sjc_0002388/Sjc_0005414/Sjc_0001151/Sjc_0002414/Sjc_0000272/Sjc_0001236/Sjc_0003139/Sjc_0006182/Sjc_0003419/Sjc_0007032/Sjc_0006263/Sjc_0002166/Sjc_0003115/Sjc_0002490/Sjc_0003673/Sjc_0006853/Sjc_0004045/Sjc_0003060/Sjc_0006118/Sjc_0001725/Sjc…
GO:0043414	macromolecule methylation	144	0.323366	1.71481	0.00621118	0.130297	0.114967	3038	tags=50%, list=36%, signal=33%	Sjc_0007970/Sjc_0006044/Sjc_0006011/Sjc_0003008/Sjc_0007031/Sjc_0007022/Sjc_0003022/Sjc_0005180/Sjc_0007385/Sjc_0005181/Sjc_0007763/Sjc_0007289/Sjc_0003762/Sjc_0007194/Sjc_0007619/Sjc_0004681/Sjc_0001739/Sjc_0000983/Sjc_0006961/Sjc_0002019/Sjc_0003978/Sjc_0004941/Sjc_0001055/Sjc_0007728/Sjc_0006580/Sjc_0008793/Sjc_0004669/Sjc_0001601/Sjc_0003979/Sjc_0002033/Sjc_0004758/Sjc_0006713/Sjc_0003437/Sjc…
GO:0014047	glutamate secretion	19	-0.614692	-1.84112	0.00622084	0.130297	0.114967	2320	tags=68%, list=27%, signal=50%	Sjc_0007977/Sjc_0009031/Sjc_0007768/Sjc_0001590/Sjc_0003982/Sjc_0001845/Sjc_0008442/Sjc_0005238/Sjc_0008362/Sjc_0008441/Sjc_0008443/Sjc_0003470/Sjc_0009293
GO:0044282	small molecule catabolic process	131	0.337222	1.74731	0.00625	0.130297	0.114967	2221	tags=42%, list=26%, signal=32%	Sjc_0001388/Sjc_0000850/Sjc_0007228/Sjc_0003296/Sjc_0001631/Sjc_0003109/Sjc_0001512/Sjc_0005478/Sjc_0007057/Sjc_0000849/Sjc_0008795/Sjc_0006237/Sjc_0008397/Sjc_0000854/Sjc_0005120/Sjc_0004417/Sjc_0000303/Sjc_0001979/Sjc_0005828/Sjc_0007056/Sjc_0001315/Sjc_0007032/Sjc_0004457/Sjc_0002166/Sjc_0006580/Sjc_0001934/Sjc_0008793/Sjc_0001389/Sjc_0004045/Sjc_0001148/Sjc_0007211/Sjc_0009581/Sjc_0006713/Sjc…
GO:0050657	nucleic acid transport	141	0.301573	1.59484	0.00628931	0.130297	0.114967	2089	tags=36%, list=25%, signal=28%	Sjc_0000708/Sjc_0000326/Sjc_0002941/Sjc_0003898/Sjc_0004895/Sjc_0008548/Sjc_0008042/Sjc_0001720/Sjc_0002661/Sjc_0006712/Sjc_0003348/Sjc_0000586/Sjc_0003678/Sjc_0000707/Sjc_0007871/Sjc_0003170/Sjc_0004630/Sjc_0006771/Sjc_0006411/Sjc_0003536/Sjc_0001796/Sjc_0001346/Sjc_0002087/Sjc_0003239/Sjc_0004002/Sjc_0002393/Sjc_0007783/Sjc_0002681/Sjc_0005163/Sjc_0006248/Sjc_0004015/Sjc_0001213/Sjc_0005899/Sjc…
GO:0050658	RNA transport	141	0.301573	1.59484	0.00628931	0.130297	0.114967	2089	tags=36%, list=25%, signal=28%	Sjc_0000708/Sjc_0000326/Sjc_0002941/Sjc_0003898/Sjc_0004895/Sjc_0008548/Sjc_0008042/Sjc_0001720/Sjc_0002661/Sjc_0006712/Sjc_0003348/Sjc_0000586/Sjc_0003678/Sjc_0000707/Sjc_0007871/Sjc_0003170/Sjc_0004630/Sjc_0006771/Sjc_0006411/Sjc_0003536/Sjc_0001796/Sjc_0001346/Sjc_0002087/Sjc_0003239/Sjc_0004002/Sjc_0002393/Sjc_0007783/Sjc_0002681/Sjc_0005163/Sjc_0006248/Sjc_0004015/Sjc_0001213/Sjc_0005899/Sjc…
GO:0051236	establishment of RNA localization	145	0.299687	1.58978	0.00628931	0.130297	0.114967	2089	tags=36%, list=25%, signal=28%	Sjc_0000708/Sjc_0000326/Sjc_0002941/Sjc_0003898/Sjc_0004895/Sjc_0008548/Sjc_0008042/Sjc_0001720/Sjc_0002661/Sjc_0006712/Sjc_0003348/Sjc_0000586/Sjc_0003678/Sjc_0000707/Sjc_0007871/Sjc_0003170/Sjc_0004630/Sjc_0006771/Sjc_0006411/Sjc_0003536/Sjc_0001796/Sjc_0001346/Sjc_0002087/Sjc_0003239/Sjc_0004002/Sjc_0002393/Sjc_0007783/Sjc_0002681/Sjc_0005163/Sjc_0006248/Sjc_0004015/Sjc_0001213/Sjc_0005899/Sjc…
GO:0045333	cellular respiration	121	0.532386	2.70478	0.00632911	0.130297	0.114967	1851	tags=55%, list=22%, signal=44%	Sjc_0006304/Sjc_0006635/Sjc_0008345/Sjc_0002632/Sjc_0008703/Sjc_0003094/Sjc_0004570/Sjc_0003515/Sjc_0000909/Sjc_0003862/Sjc_0009391/Sjc_0003021/Sjc_0004296/Sjc_0000875/Sjc_0003765/Sjc_0003975/Sjc_0006031/Sjc_0004159/Sjc_0003281/Sjc_0000941/Sjc_0002388/Sjc_0001070/Sjc_0005414/Sjc_0001151/Sjc_0003476/Sjc_0001739/Sjc_0000785/Sjc_0005540/Sjc_0007686/Sjc_0003139/Sjc_0001724/Sjc_0002161/Sjc_0003419/Sjc…
GO:0046390	ribose phosphate biosynthetic process	121	0.377952	1.92018	0.00632911	0.130297	0.114967	1877	tags=40%, list=22%, signal=31%	Sjc_0007810/Sjc_0001512/Sjc_0006464/Sjc_0005478/Sjc_0007022/Sjc_0000560/Sjc_0003515/Sjc_0003021/Sjc_0004296/Sjc_0000303/Sjc_0009081/Sjc_0006670/Sjc_0005414/Sjc_0005387/Sjc_0001236/Sjc_0003433/Sjc_0002845/Sjc_0005564/Sjc_0007032/Sjc_0006656/Sjc_0006263/Sjc_0002166/Sjc_0008892/Sjc_0003115/Sjc_0003096/Sjc_0002490/Sjc_0003673/Sjc_0003792/Sjc_0004045/Sjc_0001593/Sjc_0000416/Sjc_0003944/Sjc_0003314/Sjc…
GO:0051168	nuclear export	121	0.365694	1.8579	0.00632911	0.130297	0.114967	2089	tags=40%, list=25%, signal=30%	Sjc_0000326/Sjc_0002941/Sjc_0003898/Sjc_0004895/Sjc_0008548/Sjc_0008042/Sjc_0001720/Sjc_0002661/Sjc_0006712/Sjc_0003348/Sjc_0000586/Sjc_0003170/Sjc_0009412/Sjc_0004630/Sjc_0003122/Sjc_0006411/Sjc_0008790/Sjc_0003536/Sjc_0001346/Sjc_0002087/Sjc_0004002/Sjc_0002393/Sjc_0007783/Sjc_0002681/Sjc_0005163/Sjc_0006248/Sjc_0009131/Sjc_0004015/Sjc_0000224/Sjc_0001213/Sjc_0005899/Sjc_0001750/Sjc_0006985/Sjc…
GO:0099132	ATP hydrolysis coupled cation transmembrane transport	36	0.441679	1.77331	0.00651466	0.133536	0.117825	2147	tags=47%, list=25%, signal=35%	Sjc_0005299/Sjc_0006237/Sjc_0006236/Sjc_0006670/Sjc_0005387/Sjc_0002845/Sjc_0005564/Sjc_0006656/Sjc_0007207/Sjc_0008111/Sjc_0002996/Sjc_0000770/Sjc_0005874/Sjc_0001555/Sjc_0008547/Sjc_0008459/Sjc_0004620
GO:0010823	negative regulation of mitochondrion organization	35	0.454757	1.81396	0.00655738	0.133833	0.118086	1761	tags=40%, list=21%, signal=32%	Sjc_0002908/Sjc_0008185/Sjc_0002907/Sjc_0008195/Sjc_0008182/Sjc_0008180/Sjc_0003838/Sjc_0008191/Sjc_0008193/Sjc_0006361/Sjc_0008189/Sjc_0004663/Sjc_0008544/Sjc_0008190
GO:0046034	ATP metabolic process	149	0.484918	2.57068	0.00675676	0.135884	0.119896	2161	tags=56%, list=25%, signal=42%	Sjc_0006304/Sjc_0006635/Sjc_0008345/Sjc_0001512/Sjc_0006464/Sjc_0005478/Sjc_0007022/Sjc_0002632/Sjc_0008703/Sjc_0003094/Sjc_0003515/Sjc_0000909/Sjc_0003862/Sjc_0004296/Sjc_0001280/Sjc_0000875/Sjc_0003765/Sjc_0003975/Sjc_0006031/Sjc_0004159/Sjc_0003281/Sjc_0000303/Sjc_0009081/Sjc_0000941/Sjc_0001070/Sjc_0006670/Sjc_0001151/Sjc_0003476/Sjc_0005387/Sjc_0000785/Sjc_0005540/Sjc_0000241/Sjc_0003433/Sjc…
GO:0090662	ATP hydrolysis coupled transmembrane transport	37	0.437492	1.7557	0.00677966	0.135884	0.119896	2147	tags=46%, list=25%, signal=35%	Sjc_0005299/Sjc_0006237/Sjc_0006236/Sjc_0006670/Sjc_0005387/Sjc_0002845/Sjc_0005564/Sjc_0006656/Sjc_0007207/Sjc_0008111/Sjc_0002996/Sjc_0000770/Sjc_0005874/Sjc_0001555/Sjc_0008547/Sjc_0008459/Sjc_0004620
GO:0099131	ATP hydrolysis coupled ion transmembrane transport	37	0.437492	1.7557	0.00677966	0.135884	0.119896	2147	tags=46%, list=25%, signal=35%	Sjc_0005299/Sjc_0006237/Sjc_0006236/Sjc_0006670/Sjc_0005387/Sjc_0002845/Sjc_0005564/Sjc_0006656/Sjc_0007207/Sjc_0008111/Sjc_0002996/Sjc_0000770/Sjc_0005874/Sjc_0001555/Sjc_0008547/Sjc_0008459/Sjc_0004620
GO:0048789	cytoskeletal matrix organization at active zone	10	-0.711137	-1.75194	0.00680272	0.135884	0.119896	12	tags=50%, list=0%, signal=50%	Sjc_0008889/Sjc_0006666/Sjc_0008890/Sjc_0004557/Sjc_0004559
GO:0048593	camera-type eye morphogenesis	51	-0.45706	-1.67763	0.00682128	0.135884	0.119896	1543	tags=29%, list=18%, signal=24%	Sjc_0003449/Sjc_0008729/Sjc_0002210/Sjc_0006445/Sjc_0002208/Sjc_0006796/Sjc_0003775/Sjc_0006634/Sjc_0005045/Sjc_0000044/Sjc_0001069/Sjc_0006032/Sjc_0001187/Sjc_0004789/Sjc_0006610
GO:0030278	regulation of ossification	47	-0.456293	-1.64858	0.00686813	0.135884	0.119896	2471	tags=53%, list=29%, signal=38%	Sjc_0003380/Sjc_0000522/Sjc_0005539/Sjc_0002303/Sjc_0008134/Sjc_0003385/Sjc_0005044/Sjc_0003787/Sjc_0002623/Sjc_0002339/Sjc_0004522/Sjc_0005207/Sjc_0005494/Sjc_0004523/Sjc_0006075/Sjc_0009290/Sjc_0006445/Sjc_0004530/Sjc_0001776/Sjc_0000043/Sjc_0000718/Sjc_0008687/Sjc_0002288/Sjc_0005045/Sjc_0009133
GO:0032259	methylation	158	0.350047	1.87137	0.00704225	0.135884	0.119896	3038	tags=53%, list=36%, signal=34%	Sjc_0007970/Sjc_0006044/Sjc_0006011/Sjc_0003008/Sjc_0007031/Sjc_0007022/Sjc_0003022/Sjc_0005180/Sjc_0007385/Sjc_0005181/Sjc_0007763/Sjc_0007289/Sjc_0003762/Sjc_0007194/Sjc_0008397/Sjc_0007619/Sjc_0004681/Sjc_0001739/Sjc_0000983/Sjc_0006961/Sjc_0002019/Sjc_0003978/Sjc_0001315/Sjc_0004941/Sjc_0001055/Sjc_0007728/Sjc_0006580/Sjc_0008793/Sjc_0004669/Sjc_0001601/Sjc_0003979/Sjc_0002589/Sjc_0002033/Sjc…
GO:0051056	regulation of small GTPase mediated signal transduction	146	-0.344153	-1.49605	0.00704225	0.135884	0.119896	2029	tags=35%, list=24%, signal=27%	Sjc_0004850/Sjc_0008735/Sjc_0002050/Sjc_0002934/Sjc_0004628/Sjc_0001352/Sjc_0004339/Sjc_0005565/Sjc_0000672/Sjc_0005934/Sjc_0005259/Sjc_0001019/Sjc_0004337/Sjc_0002036/Sjc_0009400/Sjc_0002701/Sjc_0007224/Sjc_0007320/Sjc_0006395/Sjc_0006666/Sjc_0008959/Sjc_0007135/Sjc_0003681/Sjc_0009705/Sjc_0002935/Sjc_0000466/Sjc_0002235/Sjc_0001306/Sjc_0001481/Sjc_0004828/Sjc_0002666/Sjc_0004394/Sjc_0008923/Sjc…
GO:0009205	purine ribonucleoside triphosphate metabolic process	163	0.483862	2.59194	0.0070922	0.135884	0.119896	2161	tags=55%, list=25%, signal=42%	Sjc_0006304/Sjc_0006635/Sjc_0008345/Sjc_0001512/Sjc_0006464/Sjc_0005478/Sjc_0007022/Sjc_0002632/Sjc_0008703/Sjc_0003094/Sjc_0003515/Sjc_0000909/Sjc_0003862/Sjc_0004296/Sjc_0001280/Sjc_0000875/Sjc_0003765/Sjc_0003975/Sjc_0007880/Sjc_0006031/Sjc_0004159/Sjc_0003281/Sjc_0000303/Sjc_0009081/Sjc_0000941/Sjc_0001070/Sjc_0006670/Sjc_0001151/Sjc_0003476/Sjc_0005387/Sjc_0000785/Sjc_0005540/Sjc_0000241/Sjc…
GO:0006364	rRNA processing	151	0.277961	1.47082	0.00714286	0.135884	0.119896	2725	tags=49%, list=32%, signal=34%	Sjc_0002793/Sjc_0000326/Sjc_0009724/Sjc_0001212/Sjc_0004735/Sjc_0006840/Sjc_0001066/Sjc_0007385/Sjc_0002932/Sjc_0000451/Sjc_0005661/Sjc_0006276/Sjc_0005210/Sjc_0003089/Sjc_0003536/Sjc_0004681/Sjc_0004788/Sjc_0006699/Sjc_0006984/Sjc_0001436/Sjc_0002019/Sjc_0000385/Sjc_0009732/Sjc_0005103/Sjc_0007896/Sjc_0004989/Sjc_0007037/Sjc_0004871/Sjc_0001371/Sjc_0005790/Sjc_0002817/Sjc_0005588/Sjc_0002775/Sjc…
GO:0061053	somite development	38	-0.491147	-1.70301	0.00718391	0.135884	0.119896	2017	tags=55%, list=24%, signal=42%	Sjc_0008711/Sjc_0001954/Sjc_0005023/Sjc_0009317/Sjc_0007550/Sjc_0003385/Sjc_0003409/Sjc_0005022/Sjc_0002339/Sjc_0003449/Sjc_0006075/Sjc_0006102/Sjc_0006445/Sjc_0004530/Sjc_0002352/Sjc_0000718/Sjc_0001893/Sjc_0004813/Sjc_0009316/Sjc_0005024/Sjc_0001890
GO:0006086	acetyl-CoA biosynthetic process from pyruvate	10	0.720911	1.95905	0.00724638	0.135884	0.119896	1848	tags=70%, list=22%, signal=55%	Sjc_0003021/Sjc_0005414/Sjc_0001236/Sjc_0007032/Sjc_0003115/Sjc_0002747/Sjc_0009157
GO:0120039	plasma membrane bounded cell projection morphogenesis	481	-0.280153	-1.34116	0.00725389	0.135884	0.119896	2123	tags=31%, list=25%, signal=24%	Sjc_0008243/Sjc_0009031/Sjc_0008134/Sjc_0001686/Sjc_0007073/Sjc_0009026/Sjc_0006479/Sjc_0006099/Sjc_0001193/Sjc_0005553/Sjc_0003385/Sjc_0003512/Sjc_0002934/Sjc_0007768/Sjc_0008139/Sjc_0004628/Sjc_0009205/Sjc_0004339/Sjc_0000230/Sjc_0002886/Sjc_0005044/Sjc_0007378/Sjc_0002091/Sjc_0006136/Sjc_0008802/Sjc_0005934/Sjc_0000278/Sjc_0002623/Sjc_0006945/Sjc_0000518/Sjc_0001883/Sjc_0005956/Sjc_0008405/Sjc…
GO:0030433	ubiquitin-dependent ERAD pathway	47	0.393251	1.64436	0.00729927	0.135884	0.119896	2644	tags=57%, list=31%, signal=40%	Sjc_0003515/Sjc_0009374/Sjc_0007075/Sjc_0001351/Sjc_0006453/Sjc_0006212/Sjc_0002950/Sjc_0001299/Sjc_0007728/Sjc_0003232/Sjc_0004514/Sjc_0008728/Sjc_0001638/Sjc_0003174/Sjc_0005465/Sjc_0004872/Sjc_0000927/Sjc_0008321/Sjc_0004294/Sjc_0001672/Sjc_0005236/Sjc_0006949/Sjc_0004983/Sjc_0000227/Sjc_0009360/Sjc_0002576/Sjc_0003414
GO:0007608	sensory perception of smell	32	-0.520754	-1.74732	0.00730994	0.135884	0.119896	2651	tags=56%, list=31%, signal=39%	Sjc_0000937/Sjc_0007971/Sjc_0003380/Sjc_0001713/Sjc_0007486/Sjc_0005102/Sjc_0003342/Sjc_0007972/Sjc_0005467/Sjc_0009336/Sjc_0009290/Sjc_0000580/Sjc_0007973/Sjc_0009174/Sjc_0004176/Sjc_0009243/Sjc_0004342/Sjc_0004789
GO:0009954	proximal/distal pattern formation	32	-0.518456	-1.73961	0.00730994	0.135884	0.119896	2017	tags=53%, list=24%, signal=41%	Sjc_0005267/Sjc_0003385/Sjc_0002934/Sjc_0005044/Sjc_0006945/Sjc_0008959/Sjc_0009705/Sjc_0002935/Sjc_0000043/Sjc_0008962/Sjc_0007987/Sjc_0008127/Sjc_0005045/Sjc_0007968/Sjc_0008532/Sjc_0001069/Sjc_0006610
GO:0015980	energy derivation by oxidation of organic compounds	164	0.438112	2.33555	0.00735294	0.135884	0.119896	1877	tags=46%, list=22%, signal=36%	Sjc_0006304/Sjc_0006635/Sjc_0008345/Sjc_0007022/Sjc_0002632/Sjc_0008703/Sjc_0003094/Sjc_0004570/Sjc_0003515/Sjc_0000909/Sjc_0003862/Sjc_0009391/Sjc_0003021/Sjc_0004296/Sjc_0004692/Sjc_0000875/Sjc_0003765/Sjc_0003975/Sjc_0000590/Sjc_0006031/Sjc_0004159/Sjc_0003281/Sjc_0000941/Sjc_0002388/Sjc_0001070/Sjc_0005414/Sjc_0001151/Sjc_0003476/Sjc_0001739/Sjc_0000785/Sjc_0005540/Sjc_0007686/Sjc_0003139/Sjc…
GO:0051270	regulation of cellular component movement	344	-0.291118	-1.36785	0.00742312	0.135884	0.119896	1965	tags=30%, list=23%, signal=24%	Sjc_0006096/Sjc_0003512/Sjc_0002934/Sjc_0007768/Sjc_0004628/Sjc_0004339/Sjc_0005044/Sjc_0009040/Sjc_0004649/Sjc_0000278/Sjc_0004219/Sjc_0002623/Sjc_0006945/Sjc_0005956/Sjc_0001876/Sjc_0002036/Sjc_0004816/Sjc_0002931/Sjc_0003662/Sjc_0004522/Sjc_0002177/Sjc_0005207/Sjc_0009416/Sjc_0002809/Sjc_0002164/Sjc_0003449/Sjc_0007224/Sjc_0003976/Sjc_0003982/Sjc_0009273/Sjc_0004523/Sjc_0006486/Sjc_0007320/Sjc…
GO:0018342	protein prenylation	13	0.626602	1.83542	0.00744417	0.135884	0.119896	2694	tags=77%, list=32%, signal=53%	Sjc_0009695/Sjc_0009536/Sjc_0005986/Sjc_0006356/Sjc_0007379/Sjc_0009662/Sjc_0008849/Sjc_0002966/Sjc_0009690/Sjc_0005654
GO:0097354	prenylation	13	0.626602	1.83542	0.00744417	0.135884	0.119896	2694	tags=77%, list=32%, signal=53%	Sjc_0009695/Sjc_0009536/Sjc_0005986/Sjc_0006356/Sjc_0007379/Sjc_0009662/Sjc_0008849/Sjc_0002966/Sjc_0009690/Sjc_0005654
GO:1902253	regulation of intrinsic apoptotic signaling pathway by p53 class mediator	13	0.66858	1.95838	0.00744417	0.135884	0.119896	1155	tags=46%, list=14%, signal=40%	Sjc_0000306/Sjc_0005677/Sjc_0005497/Sjc_0003914/Sjc_0009285/Sjc_0000305
GO:0009144	purine nucleoside triphosphate metabolic process	167	0.480872	2.57323	0.00746269	0.135884	0.119896	2161	tags=54%, list=25%, signal=41%	Sjc_0006304/Sjc_0006635/Sjc_0008345/Sjc_0001512/Sjc_0006464/Sjc_0005478/Sjc_0007022/Sjc_0002632/Sjc_0008703/Sjc_0003094/Sjc_0003515/Sjc_0000909/Sjc_0003862/Sjc_0004296/Sjc_0001280/Sjc_0000875/Sjc_0003765/Sjc_0003975/Sjc_0007880/Sjc_0006031/Sjc_0004159/Sjc_0003281/Sjc_0000303/Sjc_0009081/Sjc_0000941/Sjc_0001070/Sjc_0001979/Sjc_0006670/Sjc_0001151/Sjc_0003476/Sjc_0005387/Sjc_0000785/Sjc_0005540/Sjc…
GO:0015931	nucleobase-containing compound transport	169	0.298147	1.59892	0.00746269	0.135884	0.119896	2089	tags=35%, list=25%, signal=27%	Sjc_0002716/Sjc_0000708/Sjc_0000326/Sjc_0002941/Sjc_0003898/Sjc_0004895/Sjc_0008548/Sjc_0008042/Sjc_0001720/Sjc_0002661/Sjc_0006712/Sjc_0003348/Sjc_0000586/Sjc_0003678/Sjc_0000707/Sjc_0003975/Sjc_0007871/Sjc_0003170/Sjc_0004630/Sjc_0006771/Sjc_0006411/Sjc_0003536/Sjc_0001796/Sjc_0001346/Sjc_0002087/Sjc_0003239/Sjc_0004002/Sjc_0002393/Sjc_0007783/Sjc_0002681/Sjc_0005163/Sjc_0006248/Sjc_0004015/Sjc…
GO:0009199	ribonucleoside triphosphate metabolic process	166	0.475655	2.54847	0.0075188	0.135884	0.119896	2161	tags=54%, list=25%, signal=41%	Sjc_0006304/Sjc_0006635/Sjc_0008345/Sjc_0001512/Sjc_0006464/Sjc_0005478/Sjc_0007022/Sjc_0002632/Sjc_0008703/Sjc_0003094/Sjc_0003515/Sjc_0000909/Sjc_0003862/Sjc_0004296/Sjc_0001280/Sjc_0000875/Sjc_0003765/Sjc_0003975/Sjc_0007880/Sjc_0006031/Sjc_0004159/Sjc_0003281/Sjc_0000303/Sjc_0009081/Sjc_0000941/Sjc_0001070/Sjc_0006670/Sjc_0001151/Sjc_0003476/Sjc_0005387/Sjc_0000785/Sjc_0005540/Sjc_0000241/Sjc…
GO:0021532	neural tube patterning	28	-0.543675	-1.7767	0.0075188	0.135884	0.119896	2017	tags=54%, list=24%, signal=41%	Sjc_0009317/Sjc_0008535/Sjc_0003385/Sjc_0005044/Sjc_0005022/Sjc_0004303/Sjc_0001250/Sjc_0006796/Sjc_0004158/Sjc_0001893/Sjc_0005045/Sjc_0009316/Sjc_0005024/Sjc_0002404/Sjc_0001890
GO:0034976	response to endoplasmic reticulum stress	166	0.298017	1.59672	0.0075188	0.135884	0.119896	2661	tags=48%, list=31%, signal=33%	Sjc_0004878/Sjc_0003515/Sjc_0005432/Sjc_0000766/Sjc_0008973/Sjc_0009374/Sjc_0000868/Sjc_0007075/Sjc_0001351/Sjc_0006453/Sjc_0006212/Sjc_0004079/Sjc_0004930/Sjc_0007821/Sjc_0000111/Sjc_0006283/Sjc_0003801/Sjc_0008920/Sjc_0002950/Sjc_0001299/Sjc_0007728/Sjc_0007244/Sjc_0000028/Sjc_0006923/Sjc_0003232/Sjc_0001350/Sjc_0003725/Sjc_0004514/Sjc_0005165/Sjc_0008728/Sjc_0007209/Sjc_0008212/Sjc_0007069/Sjc…
GO:0042278	purine nucleoside metabolic process	55	0.354096	1.53744	0.0075188	0.135884	0.119896	1798	tags=35%, list=21%, signal=27%	Sjc_0004980/Sjc_0000850/Sjc_0006810/Sjc_0000849/Sjc_0001280/Sjc_0000854/Sjc_0001979/Sjc_0005828/Sjc_0000241/Sjc_0008892/Sjc_0001750/Sjc_0001725/Sjc_0003443/Sjc_0006808/Sjc_0000252/Sjc_0002609/Sjc_0008288/Sjc_0005897/Sjc_0006944
GO:0046128	purine ribonucleoside metabolic process	55	0.354096	1.53744	0.0075188	0.135884	0.119896	1798	tags=35%, list=21%, signal=27%	Sjc_0004980/Sjc_0000850/Sjc_0006810/Sjc_0000849/Sjc_0001280/Sjc_0000854/Sjc_0001979/Sjc_0005828/Sjc_0000241/Sjc_0008892/Sjc_0001750/Sjc_0001725/Sjc_0003443/Sjc_0006808/Sjc_0000252/Sjc_0002609/Sjc_0008288/Sjc_0005897/Sjc_0006944
GO:0009072	aromatic amino acid family metabolic process	29	-0.549117	-1.79492	0.00754148	0.135884	0.119896	1320	tags=41%, list=16%, signal=35%	Sjc_0006754/Sjc_0004888/Sjc_0008641/Sjc_0008442/Sjc_0000670/Sjc_0006755/Sjc_0006354/Sjc_0005284/Sjc_0008887/Sjc_0003220/Sjc_0000814/Sjc_0007886
GO:0017004	cytochrome complex assembly	12	0.684176	1.9563	0.00755668	0.135884	0.119896	999	tags=58%, list=12%, signal=52%	Sjc_0004296/Sjc_0002737/Sjc_0003508/Sjc_0005369/Sjc_0003419/Sjc_0008666/Sjc_0001716
GO:0030334	regulation of cell migration	275	-0.303701	-1.40047	0.00759219	0.135884	0.119896	1965	tags=31%, list=23%, signal=25%	Sjc_0006096/Sjc_0003512/Sjc_0002934/Sjc_0007768/Sjc_0004628/Sjc_0004339/Sjc_0005044/Sjc_0009040/Sjc_0004649/Sjc_0000278/Sjc_0004219/Sjc_0002623/Sjc_0006945/Sjc_0002036/Sjc_0004816/Sjc_0002931/Sjc_0003662/Sjc_0004522/Sjc_0002177/Sjc_0005207/Sjc_0009416/Sjc_0002164/Sjc_0003449/Sjc_0007224/Sjc_0003976/Sjc_0003982/Sjc_0004523/Sjc_0006486/Sjc_0007320/Sjc_0003335/Sjc_0001845/Sjc_0009336/Sjc_0006075/Sjc…
GO:0060993	kidney morphogenesis	26	-0.56064	-1.79672	0.00759878	0.135884	0.119896	2017	tags=58%, list=24%, signal=44%	Sjc_0003385/Sjc_0005044/Sjc_0003662/Sjc_0003976/Sjc_0001928/Sjc_0002067/Sjc_0000669/Sjc_0003775/Sjc_0006634/Sjc_0000718/Sjc_0005045/Sjc_0002680/Sjc_0008532/Sjc_0004026/Sjc_0009316
GO:0006732	coenzyme metabolic process	171	0.416141	2.2405	0.00763359	0.135884	0.119896	2787	tags=54%, list=33%, signal=37%	Sjc_0001388/Sjc_0007228/Sjc_0006635/Sjc_0001631/Sjc_0003109/Sjc_0001512/Sjc_0006464/Sjc_0005478/Sjc_0007022/Sjc_0002632/Sjc_0003094/Sjc_0000560/Sjc_0004570/Sjc_0003515/Sjc_0009391/Sjc_0003021/Sjc_0008397/Sjc_0000303/Sjc_0005414/Sjc_0001151/Sjc_0000785/Sjc_0004916/Sjc_0007686/Sjc_0001236/Sjc_0006222/Sjc_0003139/Sjc_0001724/Sjc_0006182/Sjc_0007032/Sjc_0006263/Sjc_0002166/Sjc_0003115/Sjc_0000647/Sjc…
GO:0090150	establishment of protein localization to membrane	171	0.319932	1.72251	0.00763359	0.135884	0.119896	2853	tags=57%, list=34%, signal=39%	Sjc_0002010/Sjc_0000326/Sjc_0009713/Sjc_0008961/Sjc_0006439/Sjc_0007022/Sjc_0003185/Sjc_0002494/Sjc_0008172/Sjc_0005797/Sjc_0008135/Sjc_0004137/Sjc_0005661/Sjc_0005210/Sjc_0005536/Sjc_0000157/Sjc_0006700/Sjc_0006699/Sjc_0000081/Sjc_0003634/Sjc_0006131/Sjc_0001062/Sjc_0001071/Sjc_0003969/Sjc_0004953/Sjc_0008088/Sjc_0000247/Sjc_0003725/Sjc_0004856/Sjc_0003726/Sjc_0006985/Sjc_0008152/Sjc_0002786/Sjc…
GO:0044766	multi-organism transport	15	0.623126	1.88836	0.00775194	0.136961	0.120846	2949	tags=87%, list=35%, signal=57%	Sjc_0008042/Sjc_0005163/Sjc_0001750/Sjc_0000564/Sjc_0008785/Sjc_0000933/Sjc_0007144/Sjc_0000816/Sjc_0004202/Sjc_0001063/Sjc_0002184/Sjc_0006892/Sjc_0006672
GO:1902579	multi-organism localization	15	0.623126	1.88836	0.00775194	0.136961	0.120846	2949	tags=87%, list=35%, signal=57%	Sjc_0008042/Sjc_0005163/Sjc_0001750/Sjc_0000564/Sjc_0008785/Sjc_0000933/Sjc_0007144/Sjc_0000816/Sjc_0004202/Sjc_0001063/Sjc_0002184/Sjc_0006892/Sjc_0006672
GO:0009165	nucleotide biosynthetic process	172	0.328996	1.76474	0.00787402	0.137207	0.121063	1848	tags=36%, list=22%, signal=29%	Sjc_0004980/Sjc_0007810/Sjc_0006810/Sjc_0001631/Sjc_0001512/Sjc_0006464/Sjc_0005478/Sjc_0001759/Sjc_0007022/Sjc_0003515/Sjc_0002198/Sjc_0003021/Sjc_0004296/Sjc_0003914/Sjc_0002202/Sjc_0000303/Sjc_0009081/Sjc_0001979/Sjc_0005828/Sjc_0006670/Sjc_0005414/Sjc_0005387/Sjc_0001236/Sjc_0003433/Sjc_0002845/Sjc_0005564/Sjc_0007032/Sjc_0006656/Sjc_0006263/Sjc_0002166/Sjc_0008892/Sjc_0003115/Sjc_0003096/Sjc…
GO:0021904	dorsal/ventral neural tube patterning	18	-0.622318	-1.82728	0.00787402	0.137207	0.121063	2017	tags=67%, list=24%, signal=51%	Sjc_0005023/Sjc_0008535/Sjc_0003385/Sjc_0005044/Sjc_0005022/Sjc_0004303/Sjc_0001250/Sjc_0006796/Sjc_0004158/Sjc_0005045/Sjc_0005024/Sjc_0001890
GO:0022618	ribonucleoprotein complex assembly	172	0.396444	2.12653	0.00787402	0.137207	0.121063	2347	tags=47%, list=28%, signal=34%	Sjc_0007970/Sjc_0005509/Sjc_0002428/Sjc_0000326/Sjc_0009724/Sjc_0008386/Sjc_0004532/Sjc_0001879/Sjc_0003799/Sjc_0000369/Sjc_0000451/Sjc_0003348/Sjc_0008746/Sjc_0005661/Sjc_0003373/Sjc_0007619/Sjc_0006771/Sjc_0005210/Sjc_0000157/Sjc_0007778/Sjc_0003536/Sjc_0007161/Sjc_0004788/Sjc_0001346/Sjc_0006699/Sjc_0001137/Sjc_0006770/Sjc_0009732/Sjc_0004002/Sjc_0002110/Sjc_0001350/Sjc_0000247/Sjc_0003934/Sjc…
GO:0021522	spinal cord motor neuron differentiation	17	-0.644075	-1.85424	0.00796178	0.137207	0.121063	2017	tags=65%, list=24%, signal=49%	Sjc_0003385/Sjc_0008139/Sjc_0005044/Sjc_0004303/Sjc_0007764/Sjc_0004798/Sjc_0001861/Sjc_0004158/Sjc_0005045/Sjc_0001187/Sjc_0000860
GO:0009161	ribonucleoside monophosphate metabolic process	185	0.469576	2.57056	0.00806452	0.137207	0.121063	2161	tags=53%, list=25%, signal=40%	Sjc_0006304/Sjc_0004980/Sjc_0000850/Sjc_0007810/Sjc_0006635/Sjc_0008345/Sjc_0006810/Sjc_0001512/Sjc_0006464/Sjc_0005478/Sjc_0007022/Sjc_0002632/Sjc_0008703/Sjc_0003094/Sjc_0003515/Sjc_0000909/Sjc_0003862/Sjc_0000849/Sjc_0004296/Sjc_0001280/Sjc_0000875/Sjc_0003765/Sjc_0003975/Sjc_0006031/Sjc_0000854/Sjc_0004159/Sjc_0003281/Sjc_0000303/Sjc_0009081/Sjc_0000941/Sjc_0001070/Sjc_0005828/Sjc_0006670/Sjc…
GO:0055007	cardiac muscle cell differentiation	50	-0.447105	-1.63558	0.00820793	0.137207	0.121063	2123	tags=40%, list=25%, signal=30%	Sjc_0008243/Sjc_0003720/Sjc_0007768/Sjc_0008139/Sjc_0002125/Sjc_0009312/Sjc_0004522/Sjc_0005207/Sjc_0003982/Sjc_0004523/Sjc_0001845/Sjc_0009290/Sjc_0006102/Sjc_0004299/Sjc_0008620/Sjc_0008362/Sjc_0005298/Sjc_0005097/Sjc_0006032/Sjc_0000860
GO:0001837	epithelial to mesenchymal transition	47	-0.44641	-1.61287	0.00824176	0.137207	0.121063	1644	tags=32%, list=19%, signal=26%	Sjc_0002339/Sjc_0003449/Sjc_0007224/Sjc_0006075/Sjc_0006445/Sjc_0004530/Sjc_0006634/Sjc_0004420/Sjc_0000718/Sjc_0004419/Sjc_0001025/Sjc_0004813/Sjc_0001890/Sjc_0000860/Sjc_0005187
GO:0048858	cell projection morphogenesis	482	-0.279587	-1.34008	0.00825593	0.137207	0.121063	2123	tags=30%, list=25%, signal=24%	Sjc_0008243/Sjc_0009031/Sjc_0008134/Sjc_0001686/Sjc_0007073/Sjc_0009026/Sjc_0006479/Sjc_0006099/Sjc_0001193/Sjc_0005553/Sjc_0003385/Sjc_0003512/Sjc_0002934/Sjc_0007768/Sjc_0008139/Sjc_0004628/Sjc_0009205/Sjc_0004339/Sjc_0000230/Sjc_0002886/Sjc_0005044/Sjc_0007378/Sjc_0002091/Sjc_0006136/Sjc_0008802/Sjc_0005934/Sjc_0000278/Sjc_0002623/Sjc_0006945/Sjc_0000518/Sjc_0001883/Sjc_0005956/Sjc_0008405/Sjc…
GO:0046058	cAMP metabolic process	12	-0.661364	-1.70965	0.00826446	0.137207	0.121063	1332	tags=58%, list=16%, signal=49%	Sjc_0000887/Sjc_0009343/Sjc_0002732/Sjc_0008747/Sjc_0008163/Sjc_0009243/Sjc_0002731
GO:1903311	regulation of mRNA metabolic process	179	0.277412	1.492	0.00826446	0.137207	0.121063	1772	tags=35%, list=21%, signal=28%	Sjc_0001828/Sjc_0000306/Sjc_0005509/Sjc_0003223/Sjc_0001866/Sjc_0003356/Sjc_0003898/Sjc_0002435/Sjc_0004735/Sjc_0008386/Sjc_0001720/Sjc_0002661/Sjc_0003264/Sjc_0003799/Sjc_0000369/Sjc_0006712/Sjc_0009285/Sjc_0003348/Sjc_0008293/Sjc_0003103/Sjc_0003170/Sjc_0006771/Sjc_0002043/Sjc_0004232/Sjc_0007778/Sjc_0001346/Sjc_0005962/Sjc_0000272/Sjc_0002087/Sjc_0007317/Sjc_0009515/Sjc_0003239/Sjc_0007896/Sjc…
GO:0003352	regulation of cilium movement	11	-0.684056	-1.73299	0.00829187	0.137207	0.121063	1580	tags=55%, list=19%, signal=44%	Sjc_0002809/Sjc_0001553/Sjc_0005354/Sjc_0004752/Sjc_0007146/Sjc_0004176
GO:0071294	cellular response to zinc ion	11	-0.686609	-1.73946	0.00829187	0.137207	0.121063	2448	tags=82%, list=29%, signal=58%	Sjc_0009751/Sjc_0008133/Sjc_0005514/Sjc_0003746/Sjc_0006203/Sjc_0005515/Sjc_0002356/Sjc_0003470/Sjc_0009644
GO:0006743	ubiquinone metabolic process	20	0.620144	2.05229	0.00833333	0.137207	0.121063	2518	tags=75%, list=30%, signal=53%	Sjc_0006635/Sjc_0002632/Sjc_0003094/Sjc_0001151/Sjc_0003139/Sjc_0006182/Sjc_0006853/Sjc_0004116/Sjc_0003177/Sjc_0006786/Sjc_0000563/Sjc_0002838/Sjc_0007781/Sjc_0002495/Sjc_0005151
GO:0006778	porphyrin-containing compound metabolic process	20	0.5837	1.93169	0.00833333	0.137207	0.121063	2670	tags=75%, list=31%, signal=52%	Sjc_0002737/Sjc_0004187/Sjc_0000272/Sjc_0003419/Sjc_0009242/Sjc_0001463/Sjc_0000913/Sjc_0003181/Sjc_0008459/Sjc_0003826/Sjc_0004898/Sjc_0002991/Sjc_0006590/Sjc_0008849/Sjc_0000273
GO:0022603	regulation of anatomical structure morphogenesis	456	-0.276979	-1.3241	0.00833333	0.137207	0.121063	2130	tags=31%, list=25%, signal=25%	Sjc_0004104/Sjc_0009031/Sjc_0001686/Sjc_0007073/Sjc_0009026/Sjc_0003946/Sjc_0006099/Sjc_0008876/Sjc_0005553/Sjc_0006876/Sjc_0003079/Sjc_0003512/Sjc_0002934/Sjc_0007768/Sjc_0008139/Sjc_0004628/Sjc_0009205/Sjc_0004339/Sjc_0002886/Sjc_0005044/Sjc_0005565/Sjc_0002091/Sjc_0006882/Sjc_0000278/Sjc_0002623/Sjc_0006945/Sjc_0000518/Sjc_0008586/Sjc_0001019/Sjc_0000971/Sjc_0005956/Sjc_0008405/Sjc_0002615/Sjc…
GO:1901524	regulation of mitophagy	20	0.554552	1.83522	0.00833333	0.137207	0.121063	2023	tags=60%, list=24%, signal=46%	Sjc_0002908/Sjc_0008185/Sjc_0002907/Sjc_0008195/Sjc_0008182/Sjc_0008180/Sjc_0008191/Sjc_0008193/Sjc_0008189/Sjc_0004663/Sjc_0008190/Sjc_0008179
GO:0048562	embryonic organ morphogenesis	129	-0.354701	-1.51074	0.00834327	0.137207	0.121063	1906	tags=29%, list=22%, signal=23%	Sjc_0002877/Sjc_0005044/Sjc_0002104/Sjc_0006894/Sjc_0000904/Sjc_0005022/Sjc_0001876/Sjc_0002339/Sjc_0002784/Sjc_0005207/Sjc_0003449/Sjc_0003835/Sjc_0006235/Sjc_0009290/Sjc_0002800/Sjc_0001928/Sjc_0006445/Sjc_0005402/Sjc_0003775/Sjc_0006063/Sjc_0000043/Sjc_0001215/Sjc_0007863/Sjc_0006634/Sjc_0000718/Sjc_0000406/Sjc_0005045/Sjc_0004623/Sjc_0002680/Sjc_0000044/Sjc_0000168/Sjc_0009316/Sjc_0005097/Sjc…
GO:1903147	negative regulation of autophagy of mitochondrion	19	0.59316	1.8983	0.00835655	0.137207	0.121063	2023	tags=63%, list=24%, signal=48%	Sjc_0002908/Sjc_0008185/Sjc_0002907/Sjc_0008195/Sjc_0008182/Sjc_0008180/Sjc_0008191/Sjc_0008193/Sjc_0008189/Sjc_0004663/Sjc_0008190/Sjc_0008179
GO:0001708	cell fate specification	123	-0.359448	-1.52601	0.0083632	0.137207	0.121063	1599	tags=25%, list=19%, signal=21%	Sjc_0009416/Sjc_0001645/Sjc_0006106/Sjc_0009290/Sjc_0008959/Sjc_0001928/Sjc_0000958/Sjc_0005224/Sjc_0009705/Sjc_0006445/Sjc_0002935/Sjc_0005402/Sjc_0004530/Sjc_0000043/Sjc_0008962/Sjc_0003924/Sjc_0001861/Sjc_0000718/Sjc_0007987/Sjc_0004168/Sjc_0006632/Sjc_0003321/Sjc_0000414/Sjc_0005045/Sjc_0002680/Sjc_0007968/Sjc_0009316/Sjc_0005097/Sjc_0006032/Sjc_0001890/Sjc_0000860
GO:0009126	purine nucleoside monophosphate metabolic process	175	0.472099	2.51792	0.00840336	0.137207	0.121063	2161	tags=54%, list=25%, signal=41%	Sjc_0006304/Sjc_0004980/Sjc_0007810/Sjc_0006635/Sjc_0008345/Sjc_0006810/Sjc_0001512/Sjc_0006464/Sjc_0005478/Sjc_0007022/Sjc_0002632/Sjc_0008703/Sjc_0003094/Sjc_0003515/Sjc_0000909/Sjc_0003862/Sjc_0004296/Sjc_0001280/Sjc_0000875/Sjc_0003765/Sjc_0003975/Sjc_0006031/Sjc_0004159/Sjc_0003281/Sjc_0000303/Sjc_0009081/Sjc_0000941/Sjc_0001070/Sjc_0005828/Sjc_0006670/Sjc_0001151/Sjc_0003476/Sjc_0005387/Sjc…
GO:0009167	purine ribonucleoside monophosphate metabolic process	175	0.472099	2.51792	0.00840336	0.137207	0.121063	2161	tags=54%, list=25%, signal=41%	Sjc_0006304/Sjc_0004980/Sjc_0007810/Sjc_0006635/Sjc_0008345/Sjc_0006810/Sjc_0001512/Sjc_0006464/Sjc_0005478/Sjc_0007022/Sjc_0002632/Sjc_0008703/Sjc_0003094/Sjc_0003515/Sjc_0000909/Sjc_0003862/Sjc_0004296/Sjc_0001280/Sjc_0000875/Sjc_0003765/Sjc_0003975/Sjc_0006031/Sjc_0004159/Sjc_0003281/Sjc_0000303/Sjc_0009081/Sjc_0000941/Sjc_0001070/Sjc_0005828/Sjc_0006670/Sjc_0001151/Sjc_0003476/Sjc_0005387/Sjc…
GO:2001222	regulation of neuron migration	39	-0.481042	-1.68928	0.00840336	0.137207	0.121063	2063	tags=49%, list=24%, signal=37%	Sjc_0002353/Sjc_0006099/Sjc_0002934/Sjc_0006945/Sjc_0007224/Sjc_0003335/Sjc_0008959/Sjc_0001928/Sjc_0009705/Sjc_0006445/Sjc_0002935/Sjc_0006340/Sjc_0008962/Sjc_0004420/Sjc_0000718/Sjc_0004419/Sjc_0006779/Sjc_0008046/Sjc_0000044
GO:0009141	nucleoside triphosphate metabolic process	189	0.432592	2.37745	0.00847458	0.137894	0.12167	1851	tags=47%, list=22%, signal=38%	Sjc_0006304/Sjc_0006635/Sjc_0008345/Sjc_0001512/Sjc_0006464/Sjc_0005478/Sjc_0001759/Sjc_0007022/Sjc_0002632/Sjc_0008703/Sjc_0003094/Sjc_0003515/Sjc_0000909/Sjc_0003862/Sjc_0002198/Sjc_0004296/Sjc_0001280/Sjc_0003914/Sjc_0002202/Sjc_0000875/Sjc_0003765/Sjc_0003975/Sjc_0007880/Sjc_0006031/Sjc_0004159/Sjc_0003281/Sjc_0000303/Sjc_0009081/Sjc_0000941/Sjc_0001070/Sjc_0001979/Sjc_0006670/Sjc_0001151/Sjc…
GO:1901293	nucleoside phosphate biosynthetic process	174	0.324989	1.72819	0.00854701	0.137902	0.121677	1848	tags=36%, list=22%, signal=28%	Sjc_0004980/Sjc_0007810/Sjc_0006810/Sjc_0001631/Sjc_0001512/Sjc_0006464/Sjc_0005478/Sjc_0001759/Sjc_0007022/Sjc_0003515/Sjc_0002198/Sjc_0003021/Sjc_0004296/Sjc_0003914/Sjc_0002202/Sjc_0000303/Sjc_0009081/Sjc_0001979/Sjc_0005828/Sjc_0006670/Sjc_0005414/Sjc_0005387/Sjc_0001236/Sjc_0003433/Sjc_0002845/Sjc_0005564/Sjc_0007032/Sjc_0006656/Sjc_0006263/Sjc_0002166/Sjc_0008892/Sjc_0003115/Sjc_0003096/Sjc…
GO:0001764	neuron migration	105	-0.371497	-1.54734	0.00855746	0.137902	0.121677	1957	tags=36%, list=23%, signal=28%	Sjc_0002934/Sjc_0009205/Sjc_0007693/Sjc_0002623/Sjc_0006945/Sjc_0008405/Sjc_0005207/Sjc_0005494/Sjc_0007224/Sjc_0000764/Sjc_0007320/Sjc_0003335/Sjc_0009336/Sjc_0008959/Sjc_0001928/Sjc_0009705/Sjc_0006445/Sjc_0002935/Sjc_0006340/Sjc_0000698/Sjc_0008362/Sjc_0008962/Sjc_0004301/Sjc_0004420/Sjc_0000718/Sjc_0002139/Sjc_0007297/Sjc_0004419/Sjc_0006632/Sjc_0001025/Sjc_0006779/Sjc_0008046/Sjc_0004176/Sjc…
GO:0006402	mRNA catabolic process	191	0.264823	1.46061	0.00862069	0.137902	0.121677	2704	tags=46%, list=32%, signal=32%	Sjc_0002010/Sjc_0000850/Sjc_0005111/Sjc_0003223/Sjc_0001866/Sjc_0000326/Sjc_0004735/Sjc_0006439/Sjc_0002661/Sjc_0000849/Sjc_0005797/Sjc_0002953/Sjc_0007194/Sjc_0000854/Sjc_0003103/Sjc_0005661/Sjc_0003170/Sjc_0005210/Sjc_0002043/Sjc_0005536/Sjc_0000157/Sjc_0004232/Sjc_0007778/Sjc_0007161/Sjc_0005962/Sjc_0000272/Sjc_0006699/Sjc_0007317/Sjc_0009515/Sjc_0005103/Sjc_0007896/Sjc_0001071/Sjc_0004871/Sjc…
GO:0048704	embryonic skeletal system morphogenesis	38	-0.488809	-1.6949	0.00862069	0.137902	0.121677	2054	tags=45%, list=24%, signal=34%	Sjc_0001193/Sjc_0008606/Sjc_0005044/Sjc_0005022/Sjc_0002339/Sjc_0002784/Sjc_0005207/Sjc_0001928/Sjc_0006445/Sjc_0005402/Sjc_0006063/Sjc_0000718/Sjc_0005045/Sjc_0002680/Sjc_0005024/Sjc_0009133/Sjc_0006610
GO:0071826	ribonucleoprotein complex subunit organization	182	0.385099	2.08393	0.00862069	0.137902	0.121677	2347	tags=45%, list=28%, signal=33%	Sjc_0007970/Sjc_0005509/Sjc_0002428/Sjc_0000326/Sjc_0009724/Sjc_0008386/Sjc_0004532/Sjc_0001879/Sjc_0003799/Sjc_0000369/Sjc_0000451/Sjc_0003348/Sjc_0008746/Sjc_0005661/Sjc_0003373/Sjc_0007619/Sjc_0006771/Sjc_0005210/Sjc_0000157/Sjc_0007778/Sjc_0003536/Sjc_0007161/Sjc_0004788/Sjc_0001346/Sjc_0006699/Sjc_0001137/Sjc_0006770/Sjc_0009732/Sjc_0004002/Sjc_0002110/Sjc_0001350/Sjc_0000247/Sjc_0003934/Sjc…
GO:0007007	inner mitochondrial membrane organization	24	0.543863	1.90357	0.00872093	0.139036	0.122677	2763	tags=75%, list=32%, signal=51%	Sjc_0003185/Sjc_0006670/Sjc_0002845/Sjc_0007065/Sjc_0003096/Sjc_0008893/Sjc_0003147/Sjc_0009260/Sjc_0008691/Sjc_0005009/Sjc_0003120/Sjc_0001147/Sjc_0004115/Sjc_0007260/Sjc_0009255/Sjc_0003601/Sjc_0009254/Sjc_0005917
GO:0043928	exonucleolytic nuclear-transcribed mRNA catabolic process involved in deadenylation-dependent decay	25	0.520276	1.8279	0.00882353	0.139676	0.123242	2650	tags=64%, list=31%, signal=44%	Sjc_0000850/Sjc_0004735/Sjc_0000849/Sjc_0000854/Sjc_0007778/Sjc_0007161/Sjc_0007896/Sjc_0000960/Sjc_0003046/Sjc_0003578/Sjc_0000584/Sjc_0008951/Sjc_0003453/Sjc_0003199/Sjc_0007347/Sjc_0007431
GO:0060485	mesenchyme development	93	-0.390102	-1.58699	0.00884956	0.139676	0.123242	1644	tags=30%, list=19%, signal=25%	Sjc_0002339/Sjc_0005207/Sjc_0003449/Sjc_0007224/Sjc_0006075/Sjc_0008959/Sjc_0009705/Sjc_0006445/Sjc_0002935/Sjc_0005402/Sjc_0004530/Sjc_0002352/Sjc_0008962/Sjc_0001215/Sjc_0007863/Sjc_0006634/Sjc_0004420/Sjc_0000718/Sjc_0004419/Sjc_0006632/Sjc_0001025/Sjc_0004813/Sjc_0008485/Sjc_0005097/Sjc_0006032/Sjc_0001890/Sjc_0000860/Sjc_0005187
GO:0071806	protein transmembrane transport	29	0.477312	1.81233	0.00884956	0.139676	0.123242	2763	tags=72%, list=32%, signal=49%	Sjc_0003185/Sjc_0006072/Sjc_0003508/Sjc_0000081/Sjc_0003689/Sjc_0004856/Sjc_0005700/Sjc_0005769/Sjc_0008250/Sjc_0002005/Sjc_0008691/Sjc_0005009/Sjc_0003120/Sjc_0004426/Sjc_0004115/Sjc_0005881/Sjc_0004983/Sjc_0003893/Sjc_0007964/Sjc_0006355/Sjc_0005917
GO:0010717	regulation of epithelial to mesenchymal transition	30	-0.531929	-1.74841	0.00898204	0.141295	0.124671	1644	tags=37%, list=19%, signal=30%	Sjc_0002339/Sjc_0007224/Sjc_0006075/Sjc_0004530/Sjc_0004420/Sjc_0004419/Sjc_0001025/Sjc_0004813/Sjc_0001890/Sjc_0000860/Sjc_0005187
GO:0009123	nucleoside monophosphate metabolic process	200	0.435453	2.3931	0.00909091	0.142496	0.12573	2161	tags=52%, list=25%, signal=39%	Sjc_0006304/Sjc_0004980/Sjc_0000850/Sjc_0007810/Sjc_0006635/Sjc_0008345/Sjc_0006810/Sjc_0001512/Sjc_0006464/Sjc_0005478/Sjc_0001759/Sjc_0007022/Sjc_0002632/Sjc_0008703/Sjc_0003094/Sjc_0003515/Sjc_0000909/Sjc_0003862/Sjc_0002198/Sjc_0000849/Sjc_0004296/Sjc_0001280/Sjc_0002202/Sjc_0000875/Sjc_0003765/Sjc_0003975/Sjc_0006031/Sjc_0000854/Sjc_0004159/Sjc_0003281/Sjc_0000303/Sjc_0009081/Sjc_0000941/Sjc…
GO:0060465	pharynx development	27	-0.531822	-1.72048	0.00911854	0.142496	0.12573	752	tags=26%, list=9%, signal=24%	Sjc_0006880/Sjc_0005298/Sjc_0007987/Sjc_0006113/Sjc_0006032/Sjc_0001890/Sjc_0000860
GO:0006605	protein targeting	195	0.311796	1.71045	0.00917431	0.142896	0.126083	2868	tags=58%, list=34%, signal=40%	Sjc_0002010/Sjc_0008345/Sjc_0000326/Sjc_0009713/Sjc_0008961/Sjc_0006439/Sjc_0007022/Sjc_0003185/Sjc_0006072/Sjc_0008172/Sjc_0003159/Sjc_0005797/Sjc_0003508/Sjc_0003838/Sjc_0005661/Sjc_0005210/Sjc_0005536/Sjc_0000157/Sjc_0001070/Sjc_0006700/Sjc_0008116/Sjc_0006699/Sjc_0000081/Sjc_0006131/Sjc_0001062/Sjc_0003689/Sjc_0001071/Sjc_0001190/Sjc_0003969/Sjc_0009439/Sjc_0002146/Sjc_0008088/Sjc_0000247/Sjc…
GO:0008045	motor neuron axon guidance	62	-0.4112	-1.57083	0.00937082	0.145478	0.128362	1502	tags=40%, list=18%, signal=33%	Sjc_0003982/Sjc_0007320/Sjc_0001845/Sjc_0008959/Sjc_0001928/Sjc_0009705/Sjc_0002935/Sjc_0008442/Sjc_0001776/Sjc_0008962/Sjc_0008681/Sjc_0006415/Sjc_0008682/Sjc_0002656/Sjc_0001861/Sjc_0008441/Sjc_0006632/Sjc_0008443/Sjc_0008046/Sjc_0000044/Sjc_0002799/Sjc_0006113/Sjc_0003685/Sjc_0002404/Sjc_0000860
GO:1990709	presynaptic active zone organization	17	-0.607638	-1.74934	0.00955414	0.147821	0.130429	12	tags=41%, list=0%, signal=41%	Sjc_0006527/Sjc_0006526/Sjc_0005956/Sjc_0008889/Sjc_0008890/Sjc_0004557/Sjc_0004559
GO:0001964	startle response	16	-0.616912	-1.75545	0.0096	0.147821	0.130429	2691	tags=75%, list=32%, signal=51%	Sjc_0006514/Sjc_0000937/Sjc_0009751/Sjc_0008133/Sjc_0007486/Sjc_0006136/Sjc_0009336/Sjc_0000580/Sjc_0002356/Sjc_0003470/Sjc_0009644/Sjc_0004342
GO:0036294	cellular response to decreased oxygen levels	94	0.292303	1.44926	0.00961538	0.147821	0.130429	1968	tags=36%, list=23%, signal=28%	Sjc_0006780/Sjc_0000313/Sjc_0009407/Sjc_0009408/Sjc_0001560/Sjc_0005478/Sjc_0007022/Sjc_0000875/Sjc_0008973/Sjc_0002997/Sjc_0004417/Sjc_0003281/Sjc_0003647/Sjc_0004077/Sjc_0000272/Sjc_0000748/Sjc_0000111/Sjc_0001236/Sjc_0008031/Sjc_0006580/Sjc_0007458/Sjc_0008223/Sjc_0000079/Sjc_0002490/Sjc_0000749/Sjc_0001396/Sjc_0002491/Sjc_0001000/Sjc_0000167/Sjc_0002607/Sjc_0007357/Sjc_0000516/Sjc_0004313/Sjc…
GO:0043144	snoRNA processing	10	0.702465	1.90893	0.00966184	0.148054	0.130635	1923	tags=70%, list=23%, signal=54%	Sjc_0007385/Sjc_0005103/Sjc_0007896/Sjc_0004871/Sjc_0002817/Sjc_0003046/Sjc_0008951
GO:0060425	lung morphogenesis	15	-0.633743	-1.74792	0.0097561	0.149017	0.131484	1543	tags=53%, list=18%, signal=44%	Sjc_0004339/Sjc_0003449/Sjc_0005402/Sjc_0004024/Sjc_0006634/Sjc_0001025/Sjc_0001890/Sjc_0005187
GO:0022612	gland morphogenesis	104	-0.376037	-1.5633	0.00985222	0.150001	0.132352	2017	tags=37%, list=24%, signal=28%	Sjc_0003385/Sjc_0002934/Sjc_0007768/Sjc_0002823/Sjc_0005044/Sjc_0006882/Sjc_0006945/Sjc_0002615/Sjc_0009335/Sjc_0006447/Sjc_0003982/Sjc_0001845/Sjc_0009336/Sjc_0006075/Sjc_0009290/Sjc_0008959/Sjc_0009705/Sjc_0006445/Sjc_0002935/Sjc_0001776/Sjc_0004008/Sjc_0008962/Sjc_0008681/Sjc_0008682/Sjc_0006880/Sjc_0008147/Sjc_0006634/Sjc_0000718/Sjc_0007987/Sjc_0006632/Sjc_0005045/Sjc_0002680/Sjc_0000044/Sjc…
GO:0006007	glucose catabolic process	14	0.6216	1.86411	0.00995025	0.151008	0.133241	2221	tags=64%, list=26%, signal=48%	Sjc_0001512/Sjc_0005478/Sjc_0000303/Sjc_0001934/Sjc_0004045/Sjc_0005425/Sjc_0005974/Sjc_0009284/Sjc_0001904
GO:0043161	proteasome-mediated ubiquitin-dependent protein catabolic process	240	0.296322	1.68371	0.01	0.151174	0.133387	2340	tags=42%, list=27%, signal=32%	Sjc_0002908/Sjc_0008185/Sjc_0002907/Sjc_0009055/Sjc_0005677/Sjc_0008195/Sjc_0008991/Sjc_0003431/Sjc_0005773/Sjc_0008182/Sjc_0007022/Sjc_0001291/Sjc_0005254/Sjc_0003515/Sjc_0008180/Sjc_0008172/Sjc_0003851/Sjc_0007462/Sjc_0000997/Sjc_0009374/Sjc_0007695/Sjc_0007075/Sjc_0003665/Sjc_0001351/Sjc_0003947/Sjc_0006453/Sjc_0008490/Sjc_0006212/Sjc_0003540/Sjc_0005848/Sjc_0001534/Sjc_0001384/Sjc_0001467/Sjc…
GO:0006103	2-oxoglutarate metabolic process	11	0.676776	1.8855	0.0100251	0.151174	0.133387	1951	tags=73%, list=23%, signal=56%	Sjc_0003109/Sjc_0007032/Sjc_0005781/Sjc_0003888/Sjc_0008550/Sjc_0002674/Sjc_0007290/Sjc_0009233
GO:0006091	generation of precursor metabolites and energy	239	0.415713	2.35507	0.010101	0.151355	0.133547	1877	tags=45%, list=22%, signal=36%	Sjc_0006304/Sjc_0007228/Sjc_0006635/Sjc_0008345/Sjc_0001512/Sjc_0006464/Sjc_0005478/Sjc_0007022/Sjc_0002632/Sjc_0008703/Sjc_0003094/Sjc_0004570/Sjc_0003515/Sjc_0000909/Sjc_0003862/Sjc_0007057/Sjc_0009391/Sjc_0003021/Sjc_0004296/Sjc_0001280/Sjc_0004692/Sjc_0000875/Sjc_0002956/Sjc_0003765/Sjc_0003975/Sjc_0000590/Sjc_0006031/Sjc_0004159/Sjc_0003281/Sjc_0000303/Sjc_0000941/Sjc_0002388/Sjc_0001070/Sjc…
GO:0051186	cofactor metabolic process	231	0.437001	2.46209	0.010101	0.151355	0.133547	2692	tags=57%, list=32%, signal=40%	Sjc_0001388/Sjc_0007228/Sjc_0006635/Sjc_0009179/Sjc_0001631/Sjc_0003109/Sjc_0001512/Sjc_0006464/Sjc_0005478/Sjc_0007022/Sjc_0002632/Sjc_0003094/Sjc_0000560/Sjc_0000300/Sjc_0004570/Sjc_0003515/Sjc_0009391/Sjc_0003021/Sjc_0002737/Sjc_0005754/Sjc_0008397/Sjc_0001233/Sjc_0000303/Sjc_0004187/Sjc_0002388/Sjc_0005414/Sjc_0001151/Sjc_0002414/Sjc_0003201/Sjc_0000785/Sjc_0002015/Sjc_0000272/Sjc_0004916/Sjc…
GO:0006403	RNA localization	209	0.254339	1.39685	0.0103093	0.152143	0.134242	2816	tags=45%, list=33%, signal=31%	Sjc_0000708/Sjc_0000326/Sjc_0002941/Sjc_0003898/Sjc_0004895/Sjc_0008548/Sjc_0008042/Sjc_0001720/Sjc_0002661/Sjc_0003515/Sjc_0006712/Sjc_0003348/Sjc_0000586/Sjc_0003678/Sjc_0000707/Sjc_0007871/Sjc_0001942/Sjc_0003170/Sjc_0007619/Sjc_0004630/Sjc_0006771/Sjc_0006411/Sjc_0008447/Sjc_0003536/Sjc_0001796/Sjc_0008074/Sjc_0001346/Sjc_0002087/Sjc_0009515/Sjc_0003239/Sjc_0007896/Sjc_0004002/Sjc_0002393/Sjc…
GO:0006417	regulation of translation	225	0.304433	1.71229	0.0103093	0.152143	0.134242	2399	tags=44%, list=28%, signal=33%	Sjc_0000440/Sjc_0000439/Sjc_0005111/Sjc_0003223/Sjc_0001866/Sjc_0003008/Sjc_0009713/Sjc_0008961/Sjc_0001512/Sjc_0008548/Sjc_0001280/Sjc_0007385/Sjc_0007763/Sjc_0000451/Sjc_0007194/Sjc_0008746/Sjc_0002440/Sjc_0005369/Sjc_0006771/Sjc_0002043/Sjc_0007778/Sjc_0007075/Sjc_0008447/Sjc_0007161/Sjc_0003712/Sjc_0005962/Sjc_0000785/Sjc_0006699/Sjc_0001137/Sjc_0000241/Sjc_0007317/Sjc_0003239/Sjc_0003687/Sjc…
GO:0006353	DNA-templated transcription, termination	40	0.406153	1.64797	0.0103448	0.152143	0.134242	2635	tags=45%, list=31%, signal=31%	Sjc_0007970/Sjc_0005333/Sjc_0003898/Sjc_0004895/Sjc_0008386/Sjc_0002661/Sjc_0000586/Sjc_0007619/Sjc_0007760/Sjc_0007130/Sjc_0007101/Sjc_0003467/Sjc_0007637/Sjc_0005323/Sjc_0000975/Sjc_0006920/Sjc_0007772/Sjc_0002427
GO:0006378	mRNA polyadenylation	40	0.405066	1.64356	0.0103448	0.152143	0.134242	2216	tags=45%, list=26%, signal=33%	Sjc_0005333/Sjc_0003898/Sjc_0004895/Sjc_0008386/Sjc_0002661/Sjc_0000369/Sjc_0000586/Sjc_0006115/Sjc_0006771/Sjc_0006411/Sjc_0005993/Sjc_0003013/Sjc_0004313/Sjc_0003966/Sjc_0003467/Sjc_0005323/Sjc_0000975/Sjc_0007144
GO:0006401	RNA catabolic process	211	0.264636	1.4574	0.0104167	0.152143	0.134242	2705	tags=46%, list=32%, signal=32%	Sjc_0002010/Sjc_0000850/Sjc_0005111/Sjc_0003223/Sjc_0001866/Sjc_0000326/Sjc_0004735/Sjc_0006439/Sjc_0002661/Sjc_0000849/Sjc_0005797/Sjc_0002953/Sjc_0007194/Sjc_0000854/Sjc_0003103/Sjc_0005661/Sjc_0003170/Sjc_0005210/Sjc_0002043/Sjc_0005536/Sjc_0000157/Sjc_0004232/Sjc_0007778/Sjc_0007161/Sjc_0005962/Sjc_0000272/Sjc_0006699/Sjc_0007317/Sjc_0009515/Sjc_0005103/Sjc_0007896/Sjc_0001071/Sjc_0004871/Sjc…
GO:0014066	regulation of phosphatidylinositol 3-kinase signaling	65	-0.412746	-1.59366	0.0105125	0.152143	0.134242	2130	tags=42%, list=25%, signal=31%	Sjc_0004104/Sjc_0007073/Sjc_0008735/Sjc_0002934/Sjc_0009205/Sjc_0000589/Sjc_0000588/Sjc_0002623/Sjc_0002931/Sjc_0007224/Sjc_0008959/Sjc_0002224/Sjc_0007072/Sjc_0009705/Sjc_0002935/Sjc_0007251/Sjc_0006661/Sjc_0006603/Sjc_0004008/Sjc_0008962/Sjc_0004420/Sjc_0004419/Sjc_0003003/Sjc_0008046/Sjc_0002123/Sjc_0009204/Sjc_0009206
GO:0032984	protein-containing complex disassembly	219	0.260485	1.44719	0.0105263	0.152143	0.134242	2354	tags=44%, list=28%, signal=33%	Sjc_0004493/Sjc_0002908/Sjc_0008185/Sjc_0002907/Sjc_0000708/Sjc_0008195/Sjc_0005748/Sjc_0008182/Sjc_0003515/Sjc_0000661/Sjc_0008180/Sjc_0003076/Sjc_0006410/Sjc_0007194/Sjc_0000707/Sjc_0001942/Sjc_0004186/Sjc_0005005/Sjc_0005536/Sjc_0001726/Sjc_0004657/Sjc_0000456/Sjc_0002952/Sjc_0002146/Sjc_0005392/Sjc_0008191/Sjc_0003252/Sjc_0001716/Sjc_0002538/Sjc_0008193/Sjc_0007197/Sjc_0003474/Sjc_0000855/Sjc…
GO:0060573	cell fate specification involved in pattern specification	22	-0.568582	-1.75682	0.01059	0.152143	0.134242	1409	tags=50%, list=17%, signal=42%	Sjc_0008959/Sjc_0009705/Sjc_0006445/Sjc_0002935/Sjc_0008962/Sjc_0001861/Sjc_0005045/Sjc_0007968/Sjc_0009316/Sjc_0001890/Sjc_0000860
GO:0015872	dopamine transport	26	-0.53757	-1.72278	0.0106383	0.152143	0.134242	2121	tags=58%, list=25%, signal=43%	Sjc_0009031/Sjc_0009169/Sjc_0003512/Sjc_0006136/Sjc_0002383/Sjc_0004907/Sjc_0009336/Sjc_0008651/Sjc_0009161/Sjc_0005238/Sjc_0004793/Sjc_0009160/Sjc_0007089/Sjc_0009293/Sjc_0009167
GO:0016226	iron-sulfur cluster assembly	17	0.60216	1.88227	0.0106952	0.152143	0.134242	1911	tags=65%, list=22%, signal=50%	Sjc_0000300/Sjc_0001233/Sjc_0003201/Sjc_0004707/Sjc_0004658/Sjc_0003443/Sjc_0002973/Sjc_0001473/Sjc_0000913/Sjc_0004245/Sjc_0008231
GO:0031163	metallo-sulfur cluster assembly	17	0.60216	1.88227	0.0106952	0.152143	0.134242	1911	tags=65%, list=22%, signal=50%	Sjc_0000300/Sjc_0001233/Sjc_0003201/Sjc_0004707/Sjc_0004658/Sjc_0003443/Sjc_0002973/Sjc_0001473/Sjc_0000913/Sjc_0004245/Sjc_0008231
GO:1901068	guanosine-containing compound metabolic process	43	0.402107	1.64222	0.0107527	0.152143	0.134242	2118	tags=44%, list=25%, signal=33%	Sjc_0004980/Sjc_0000850/Sjc_0006810/Sjc_0000849/Sjc_0001280/Sjc_0000854/Sjc_0005828/Sjc_0000241/Sjc_0008892/Sjc_0001750/Sjc_0001725/Sjc_0003443/Sjc_0006808/Sjc_0000252/Sjc_0008288/Sjc_0005897/Sjc_0006944/Sjc_0005827/Sjc_0008007
GO:0009150	purine ribonucleotide metabolic process	256	0.393877	2.26581	0.0108696	0.152143	0.134242	1864	tags=45%, list=22%, signal=36%	Sjc_0006304/Sjc_0007666/Sjc_0004980/Sjc_0005231/Sjc_0007810/Sjc_0006635/Sjc_0008345/Sjc_0006810/Sjc_0001512/Sjc_0006464/Sjc_0005478/Sjc_0007022/Sjc_0002632/Sjc_0008703/Sjc_0003094/Sjc_0004570/Sjc_0003515/Sjc_0000909/Sjc_0003862/Sjc_0003021/Sjc_0004296/Sjc_0001280/Sjc_0000875/Sjc_0006237/Sjc_0008162/Sjc_0003765/Sjc_0003975/Sjc_0007880/Sjc_0006031/Sjc_0004159/Sjc_0003281/Sjc_0000303/Sjc_0009081/Sjc…
GO:0034470	ncRNA processing	252	0.271744	1.55837	0.0108696	0.152143	0.134242	2813	tags=47%, list=33%, signal=33%	Sjc_0006011/Sjc_0002793/Sjc_0003008/Sjc_0000326/Sjc_0009724/Sjc_0001212/Sjc_0004735/Sjc_0006840/Sjc_0001066/Sjc_0007385/Sjc_0006712/Sjc_0002932/Sjc_0000451/Sjc_0006319/Sjc_0008816/Sjc_0005661/Sjc_0006276/Sjc_0005210/Sjc_0003089/Sjc_0003536/Sjc_0004681/Sjc_0004788/Sjc_0006699/Sjc_0006984/Sjc_0001436/Sjc_0003732/Sjc_0002019/Sjc_0003978/Sjc_0000385/Sjc_0009732/Sjc_0004941/Sjc_0005103/Sjc_0002950/Sjc…
GO:0006084	acetyl-CoA metabolic process	18	0.583559	1.83943	0.0108992	0.152143	0.134242	1864	tags=61%, list=22%, signal=48%	Sjc_0004570/Sjc_0003021/Sjc_0005414/Sjc_0001236/Sjc_0007032/Sjc_0003115/Sjc_0001507/Sjc_0002747/Sjc_0000261/Sjc_0009157/Sjc_0003112
GO:0006779	porphyrin-containing compound biosynthetic process	18	0.579648	1.8271	0.0108992	0.152143	0.134242	2670	tags=78%, list=31%, signal=53%	Sjc_0004187/Sjc_0000272/Sjc_0003419/Sjc_0009242/Sjc_0001463/Sjc_0000913/Sjc_0003181/Sjc_0008459/Sjc_0003826/Sjc_0004898/Sjc_0002991/Sjc_0006590/Sjc_0008849/Sjc_0000273
GO:0033014	tetrapyrrole biosynthetic process	18	0.579648	1.8271	0.0108992	0.152143	0.134242	2670	tags=78%, list=31%, signal=53%	Sjc_0004187/Sjc_0000272/Sjc_0003419/Sjc_0009242/Sjc_0001463/Sjc_0000913/Sjc_0003181/Sjc_0008459/Sjc_0003826/Sjc_0004898/Sjc_0002991/Sjc_0006590/Sjc_0008849/Sjc_0000273
GO:0051788	response to misfolded protein	18	0.556477	1.75406	0.0108992	0.152143	0.134242	1953	tags=56%, list=23%, signal=43%	Sjc_0005773/Sjc_0003515/Sjc_0000766/Sjc_0008728/Sjc_0004856/Sjc_0007209/Sjc_0003174/Sjc_0004872/Sjc_0006711/Sjc_0003017
GO:0071218	cellular response to misfolded protein	18	0.556477	1.75406	0.0108992	0.152143	0.134242	1953	tags=56%, list=23%, signal=43%	Sjc_0005773/Sjc_0003515/Sjc_0000766/Sjc_0008728/Sjc_0004856/Sjc_0007209/Sjc_0003174/Sjc_0004872/Sjc_0006711/Sjc_0003017
GO:0019934	cGMP-mediated signaling	20	-0.594374	-1.79115	0.0109034	0.152143	0.134242	2038	tags=55%, list=24%, signal=42%	Sjc_0009693/Sjc_0003079/Sjc_0002596/Sjc_0002623/Sjc_0000014/Sjc_0008362/Sjc_0003773/Sjc_0003859/Sjc_0008378/Sjc_0009243/Sjc_0004789
GO:0072028	nephron morphogenesis	20	-0.581369	-1.75196	0.0109034	0.152143	0.134242	2017	tags=60%, list=24%, signal=46%	Sjc_0003385/Sjc_0005044/Sjc_0003662/Sjc_0001928/Sjc_0000669/Sjc_0003775/Sjc_0006634/Sjc_0000718/Sjc_0005045/Sjc_0002680/Sjc_0008532/Sjc_0009316
GO:0072078	nephron tubule morphogenesis	20	-0.581369	-1.75196	0.0109034	0.152143	0.134242	2017	tags=60%, list=24%, signal=46%	Sjc_0003385/Sjc_0005044/Sjc_0003662/Sjc_0001928/Sjc_0000669/Sjc_0003775/Sjc_0006634/Sjc_0000718/Sjc_0005045/Sjc_0002680/Sjc_0008532/Sjc_0009316
GO:0072088	nephron epithelium morphogenesis	20	-0.581369	-1.75196	0.0109034	0.152143	0.134242	2017	tags=60%, list=24%, signal=46%	Sjc_0003385/Sjc_0005044/Sjc_0003662/Sjc_0001928/Sjc_0000669/Sjc_0003775/Sjc_0006634/Sjc_0000718/Sjc_0005045/Sjc_0002680/Sjc_0008532/Sjc_0009316
GO:0060419	heart growth	53	-0.428317	-1.58255	0.0109439	0.152143	0.134242	1957	tags=38%, list=23%, signal=29%	Sjc_0002934/Sjc_0007768/Sjc_0005044/Sjc_0005207/Sjc_0003982/Sjc_0001845/Sjc_0008959/Sjc_0009705/Sjc_0004299/Sjc_0002935/Sjc_0008620/Sjc_0008362/Sjc_0000043/Sjc_0008962/Sjc_0006634/Sjc_0004168/Sjc_0005045/Sjc_0004026/Sjc_0005097/Sjc_0006032
GO:0006163	purine nucleotide metabolic process	262	0.389989	2.24812	0.010989	0.152143	0.134242	1864	tags=44%, list=22%, signal=35%	Sjc_0006304/Sjc_0007666/Sjc_0004980/Sjc_0005231/Sjc_0007810/Sjc_0006635/Sjc_0008345/Sjc_0006810/Sjc_0001512/Sjc_0006464/Sjc_0005478/Sjc_0007022/Sjc_0002632/Sjc_0008703/Sjc_0003094/Sjc_0004570/Sjc_0003515/Sjc_0000909/Sjc_0003862/Sjc_0003021/Sjc_0004296/Sjc_0001280/Sjc_0000875/Sjc_0006237/Sjc_0008162/Sjc_0003765/Sjc_0003975/Sjc_0007880/Sjc_0006031/Sjc_0004159/Sjc_0003281/Sjc_0000303/Sjc_0009081/Sjc…
GO:0034248	regulation of cellular amide metabolic process	247	0.296689	1.70102	0.010989	0.152143	0.134242	2399	tags=43%, list=28%, signal=32%	Sjc_0000440/Sjc_0000439/Sjc_0005111/Sjc_0003223/Sjc_0001866/Sjc_0003008/Sjc_0009713/Sjc_0008961/Sjc_0001512/Sjc_0008548/Sjc_0001280/Sjc_0007385/Sjc_0007763/Sjc_0000451/Sjc_0007194/Sjc_0008746/Sjc_0002440/Sjc_0005369/Sjc_0009217/Sjc_0003122/Sjc_0006771/Sjc_0002043/Sjc_0007778/Sjc_0007075/Sjc_0008447/Sjc_0007161/Sjc_0003712/Sjc_0005962/Sjc_0000785/Sjc_0006699/Sjc_0001236/Sjc_0001137/Sjc_0000241/Sjc…
GO:0060675	ureteric bud morphogenesis	17	-0.596309	-1.71673	0.0111465	0.153426	0.135375	2017	tags=59%, list=24%, signal=45%	Sjc_0003385/Sjc_0005044/Sjc_0003662/Sjc_0001928/Sjc_0000669/Sjc_0006634/Sjc_0000718/Sjc_0005045/Sjc_0002680/Sjc_0009316
GO:0072171	mesonephric tubule morphogenesis	17	-0.596309	-1.71673	0.0111465	0.153426	0.135375	2017	tags=59%, list=24%, signal=45%	Sjc_0003385/Sjc_0005044/Sjc_0003662/Sjc_0001928/Sjc_0000669/Sjc_0006634/Sjc_0000718/Sjc_0005045/Sjc_0002680/Sjc_0009316
GO:0009259	ribonucleotide metabolic process	265	0.386885	2.23867	0.011236	0.154209	0.136066	1864	tags=43%, list=22%, signal=35%	Sjc_0006304/Sjc_0007666/Sjc_0004980/Sjc_0005231/Sjc_0007810/Sjc_0006635/Sjc_0008345/Sjc_0006810/Sjc_0001512/Sjc_0006464/Sjc_0005478/Sjc_0007022/Sjc_0002632/Sjc_0008703/Sjc_0003094/Sjc_0004570/Sjc_0003515/Sjc_0000909/Sjc_0003862/Sjc_0003021/Sjc_0004296/Sjc_0001280/Sjc_0000875/Sjc_0006237/Sjc_0008162/Sjc_0003765/Sjc_0003975/Sjc_0007880/Sjc_0006031/Sjc_0004159/Sjc_0003281/Sjc_0000303/Sjc_0009081/Sjc…
GO:0000377	RNA splicing, via transesterification reactions with bulged adenosine as nucleophile	272	0.376542	2.18719	0.0113636	0.154658	0.136461	2460	tags=49%, list=29%, signal=36%	Sjc_0007970/Sjc_0001828/Sjc_0000306/Sjc_0005509/Sjc_0005333/Sjc_0003223/Sjc_0001154/Sjc_0003446/Sjc_0001866/Sjc_0002428/Sjc_0003356/Sjc_0003898/Sjc_0002435/Sjc_0004895/Sjc_0003614/Sjc_0008386/Sjc_0008042/Sjc_0001720/Sjc_0002661/Sjc_0003323/Sjc_0001879/Sjc_0003264/Sjc_0003799/Sjc_0006712/Sjc_0009285/Sjc_0000451/Sjc_0003348/Sjc_0000586/Sjc_0008293/Sjc_0000345/Sjc_0003170/Sjc_0003373/Sjc_0007619/Sjc…
GO:0000398	mRNA splicing, via spliceosome	272	0.376542	2.18719	0.0113636	0.154658	0.136461	2460	tags=49%, list=29%, signal=36%	Sjc_0007970/Sjc_0001828/Sjc_0000306/Sjc_0005509/Sjc_0005333/Sjc_0003223/Sjc_0001154/Sjc_0003446/Sjc_0001866/Sjc_0002428/Sjc_0003356/Sjc_0003898/Sjc_0002435/Sjc_0004895/Sjc_0003614/Sjc_0008386/Sjc_0008042/Sjc_0001720/Sjc_0002661/Sjc_0003323/Sjc_0001879/Sjc_0003264/Sjc_0003799/Sjc_0006712/Sjc_0009285/Sjc_0000451/Sjc_0003348/Sjc_0000586/Sjc_0008293/Sjc_0000345/Sjc_0003170/Sjc_0003373/Sjc_0007619/Sjc…
GO:0030850	prostate gland development	15	-0.623671	-1.72014	0.0113821	0.154658	0.136461	1417	tags=47%, list=17%, signal=39%	Sjc_0005044/Sjc_0006075/Sjc_0006445/Sjc_0000043/Sjc_0005045/Sjc_0004026/Sjc_0001890
GO:0030198	extracellular matrix organization	83	-0.393026	-1.57907	0.0114504	0.154658	0.136461	2141	tags=36%, list=25%, signal=27%	Sjc_0005649/Sjc_0006479/Sjc_0006099/Sjc_0009040/Sjc_0006882/Sjc_0002623/Sjc_0009335/Sjc_0000982/Sjc_0009400/Sjc_0003449/Sjc_0005494/Sjc_0000438/Sjc_0005394/Sjc_0007320/Sjc_0008752/Sjc_0007803/Sjc_0006673/Sjc_0004530/Sjc_0002352/Sjc_0001776/Sjc_0000033/Sjc_0004008/Sjc_0002656/Sjc_0006880/Sjc_0001565/Sjc_0000889/Sjc_0001356/Sjc_0009298/Sjc_0006113/Sjc_0005187
GO:0072331	signal transduction by p53 class mediator	115	0.297263	1.52086	0.0115607	0.154658	0.136461	2177	tags=36%, list=26%, signal=27%	Sjc_0001894/Sjc_0009584/Sjc_0000306/Sjc_0005111/Sjc_0005677/Sjc_0002793/Sjc_0005497/Sjc_0003914/Sjc_0009285/Sjc_0005536/Sjc_0007778/Sjc_0003536/Sjc_0008074/Sjc_0001236/Sjc_0003687/Sjc_0003634/Sjc_0004216/Sjc_0004996/Sjc_0008077/Sjc_0004314/Sjc_0004669/Sjc_0000305/Sjc_0008261/Sjc_0005601/Sjc_0001494/Sjc_0005335/Sjc_0003148/Sjc_0000097/Sjc_0007991/Sjc_0008544/Sjc_0005660/Sjc_0001432/Sjc_0001635/Sjc…
GO:0007522	visceral muscle development	11	-0.666313	-1.68804	0.0116086	0.154658	0.136461	632	tags=64%, list=7%, signal=59%	Sjc_0009317/Sjc_0009205/Sjc_0000982/Sjc_0006207/Sjc_0009316/Sjc_0009204/Sjc_0009206
GO:0006888	ER to Golgi vesicle-mediated transport	114	0.316494	1.61529	0.0116279	0.154658	0.136461	2120	tags=39%, list=25%, signal=29%	Sjc_0008804/Sjc_0000487/Sjc_0005469/Sjc_0001238/Sjc_0006587/Sjc_0005119/Sjc_0003515/Sjc_0003678/Sjc_0007871/Sjc_0005005/Sjc_0001428/Sjc_0008920/Sjc_0002938/Sjc_0007244/Sjc_0001350/Sjc_0004977/Sjc_0000666/Sjc_0004133/Sjc_0006883/Sjc_0001658/Sjc_0006405/Sjc_0008370/Sjc_0004987/Sjc_0001717/Sjc_0005388/Sjc_0008536/Sjc_0008228/Sjc_0000667/Sjc_0005152/Sjc_0002192/Sjc_0005723/Sjc_0003176/Sjc_0004534/Sjc…
GO:0043044	ATP-dependent chromatin remodeling	24	0.528557	1.85	0.0116279	0.154658	0.136461	2055	tags=54%, list=24%, signal=41%	Sjc_0004665/Sjc_0000641/Sjc_0005808/Sjc_0003364/Sjc_0009131/Sjc_0001400/Sjc_0001601/Sjc_0001603/Sjc_0005660/Sjc_0006146/Sjc_0008955/Sjc_0000809/Sjc_0005166
GO:0043243	positive regulation of protein complex disassembly	27	0.483559	1.76255	0.0116279	0.154658	0.136461	1276	tags=48%, list=15%, signal=41%	Sjc_0004493/Sjc_0002908/Sjc_0008185/Sjc_0002907/Sjc_0008195/Sjc_0008182/Sjc_0008180/Sjc_0004657/Sjc_0000456/Sjc_0008191/Sjc_0008193/Sjc_0003767/Sjc_0008189
GO:0065002	intracellular protein transmembrane transport	27	0.479082	1.74623	0.0116279	0.154658	0.136461	2763	tags=74%, list=32%, signal=50%	Sjc_0003185/Sjc_0006072/Sjc_0003508/Sjc_0000081/Sjc_0003689/Sjc_0004856/Sjc_0005700/Sjc_0008250/Sjc_0002005/Sjc_0008691/Sjc_0005009/Sjc_0003120/Sjc_0004426/Sjc_0004115/Sjc_0005881/Sjc_0004983/Sjc_0003893/Sjc_0007964/Sjc_0006355/Sjc_0005917
GO:0072594	establishment of protein localization to organelle	264	0.302224	1.7401	0.0116279	0.154658	0.136461	2868	tags=52%, list=34%, signal=36%	Sjc_0002010/Sjc_0008345/Sjc_0000326/Sjc_0002941/Sjc_0006439/Sjc_0003185/Sjc_0006072/Sjc_0005797/Sjc_0001060/Sjc_0003508/Sjc_0001878/Sjc_0001942/Sjc_0003838/Sjc_0005661/Sjc_0003122/Sjc_0005210/Sjc_0003647/Sjc_0005536/Sjc_0000157/Sjc_0001070/Sjc_0006700/Sjc_0006699/Sjc_0006961/Sjc_0000081/Sjc_0003634/Sjc_0006131/Sjc_0003689/Sjc_0001071/Sjc_0001710/Sjc_0003969/Sjc_0002916/Sjc_0007728/Sjc_0008088/Sjc…
GO:0000423	mitophagy	22	0.502925	1.71791	0.0117302	0.155581	0.137276	1761	tags=50%, list=21%, signal=40%	Sjc_0002908/Sjc_0008185/Sjc_0002907/Sjc_0008195/Sjc_0008182/Sjc_0008180/Sjc_0008191/Sjc_0008193/Sjc_0008189/Sjc_0004663/Sjc_0008190
GO:0007631	feeding behavior	102	-0.362657	-1.50623	0.012285	0.16044	0.141564	2474	tags=46%, list=29%, signal=33%	Sjc_0003722/Sjc_0003380/Sjc_0009751/Sjc_0000170/Sjc_0008133/Sjc_0007908/Sjc_0005102/Sjc_0009031/Sjc_0009402/Sjc_0009169/Sjc_0009693/Sjc_0001957/Sjc_0005272/Sjc_0003079/Sjc_0003340/Sjc_0001590/Sjc_0007002/Sjc_0000169/Sjc_0003093/Sjc_0008889/Sjc_0007919/Sjc_0007764/Sjc_0005944/Sjc_0009336/Sjc_0001853/Sjc_0000014/Sjc_0002191/Sjc_0009232/Sjc_0006368/Sjc_0007575/Sjc_0002352/Sjc_0009161/Sjc_0004793/Sjc…
GO:0051881	regulation of mitochondrial membrane potential	31	0.425036	1.65317	0.0123077	0.16044	0.141564	2844	tags=58%, list=33%, signal=39%	Sjc_0006780/Sjc_0003515/Sjc_0009081/Sjc_0002388/Sjc_0004077/Sjc_0006361/Sjc_0003096/Sjc_0003944/Sjc_0003860/Sjc_0008906/Sjc_0007290/Sjc_0007954/Sjc_0000970/Sjc_0007279/Sjc_0005157/Sjc_0000973/Sjc_0000029/Sjc_0000468
GO:0000375	RNA splicing, via transesterification reactions	273	0.374898	2.15833	0.0123457	0.16044	0.141564	2460	tags=49%, list=29%, signal=36%	Sjc_0007970/Sjc_0001828/Sjc_0000306/Sjc_0005509/Sjc_0005333/Sjc_0003223/Sjc_0001154/Sjc_0003446/Sjc_0001866/Sjc_0002428/Sjc_0003356/Sjc_0003898/Sjc_0002435/Sjc_0004895/Sjc_0003614/Sjc_0008386/Sjc_0008042/Sjc_0001720/Sjc_0002661/Sjc_0003323/Sjc_0001879/Sjc_0003264/Sjc_0003799/Sjc_0006712/Sjc_0009285/Sjc_0000451/Sjc_0003348/Sjc_0000586/Sjc_0008293/Sjc_0000345/Sjc_0003170/Sjc_0003373/Sjc_0007619/Sjc…
GO:0010498	proteasomal protein catabolic process	274	0.282934	1.63107	0.0123457	0.16044	0.141564	2232	tags=40%, list=26%, signal=31%	Sjc_0002908/Sjc_0008185/Sjc_0002907/Sjc_0009055/Sjc_0005677/Sjc_0008195/Sjc_0008991/Sjc_0003431/Sjc_0005773/Sjc_0008182/Sjc_0007022/Sjc_0001291/Sjc_0005254/Sjc_0003515/Sjc_0008180/Sjc_0008172/Sjc_0005432/Sjc_0000766/Sjc_0003851/Sjc_0007462/Sjc_0000997/Sjc_0009374/Sjc_0007695/Sjc_0004187/Sjc_0007075/Sjc_0003665/Sjc_0001351/Sjc_0003947/Sjc_0006453/Sjc_0008490/Sjc_0006212/Sjc_0003540/Sjc_0005848/Sjc…
GO:0071824	protein-DNA complex subunit organization	117	0.307072	1.55544	0.0123457	0.16044	0.141564	2866	tags=52%, list=34%, signal=35%	Sjc_0009584/Sjc_0000641/Sjc_0003431/Sjc_0004234/Sjc_0005808/Sjc_0005536/Sjc_0006453/Sjc_0006212/Sjc_0008660/Sjc_0000807/Sjc_0001299/Sjc_0003364/Sjc_0009131/Sjc_0001400/Sjc_0004810/Sjc_0003855/Sjc_0001601/Sjc_0003432/Sjc_0003971/Sjc_0002921/Sjc_0000839/Sjc_0002078/Sjc_0000927/Sjc_0007350/Sjc_0001864/Sjc_0008469/Sjc_0004294/Sjc_0000705/Sjc_0001603/Sjc_0002942/Sjc_0007130/Sjc_0005660/Sjc_0003604/Sjc…
GO:0070646	protein modification by small protein removal	135	0.283836	1.48652	0.0124224	0.16044	0.141564	2331	tags=41%, list=27%, signal=30%	Sjc_0009055/Sjc_0008991/Sjc_0003431/Sjc_0007022/Sjc_0005254/Sjc_0003515/Sjc_0001280/Sjc_0000766/Sjc_0003680/Sjc_0003851/Sjc_0005808/Sjc_0007462/Sjc_0003373/Sjc_0003665/Sjc_0006453/Sjc_0003540/Sjc_0000785/Sjc_0005848/Sjc_0001534/Sjc_0001467/Sjc_0000241/Sjc_0001199/Sjc_0002950/Sjc_0005343/Sjc_0007669/Sjc_0001299/Sjc_0001105/Sjc_0009010/Sjc_0007209/Sjc_0001819/Sjc_0003432/Sjc_0001372/Sjc_0006686/Sjc…
GO:0000715	nucleotide-excision repair, DNA damage recognition	14	0.605452	1.81568	0.0124378	0.16044	0.141564	2986	tags=71%, list=35%, signal=46%	Sjc_0003431/Sjc_0003665/Sjc_0001105/Sjc_0003432/Sjc_0008248/Sjc_0001376/Sjc_0002427/Sjc_0006892/Sjc_0005239/Sjc_0002965
GO:0048706	embryonic skeletal system development	43	-0.457029	-1.62811	0.0124481	0.16044	0.141564	2054	tags=40%, list=24%, signal=30%	Sjc_0001193/Sjc_0008606/Sjc_0005044/Sjc_0005022/Sjc_0002339/Sjc_0002784/Sjc_0005207/Sjc_0001928/Sjc_0006445/Sjc_0005402/Sjc_0006063/Sjc_0000718/Sjc_0005045/Sjc_0002680/Sjc_0005024/Sjc_0009133/Sjc_0006610
GO:0060840	artery development	20	-0.56985	-1.71725	0.0124611	0.16044	0.141564	1901	tags=50%, list=22%, signal=39%	Sjc_0001085/Sjc_0005044/Sjc_0007993/Sjc_0002784/Sjc_0003449/Sjc_0003059/Sjc_0006632/Sjc_0005045/Sjc_0002680/Sjc_0006032
GO:0044283	small molecule biosynthetic process	291	0.264792	1.54535	0.0125	0.16044	0.141564	2221	tags=36%, list=26%, signal=28%	Sjc_0006427/Sjc_0001388/Sjc_0000850/Sjc_0007810/Sjc_0007228/Sjc_0006635/Sjc_0006587/Sjc_0007031/Sjc_0001512/Sjc_0006464/Sjc_0005478/Sjc_0001759/Sjc_0007022/Sjc_0002632/Sjc_0003094/Sjc_0000560/Sjc_0006409/Sjc_0003515/Sjc_0000849/Sjc_0006237/Sjc_0004471/Sjc_0006542/Sjc_0008162/Sjc_0004474/Sjc_0005053/Sjc_0007880/Sjc_0000854/Sjc_0004279/Sjc_0000303/Sjc_0001979/Sjc_0005828/Sjc_0000447/Sjc_0001151/Sjc…
GO:0072521	purine-containing compound metabolic process	300	0.372258	2.19323	0.0125	0.16044	0.141564	1876	tags=42%, list=22%, signal=34%	Sjc_0006304/Sjc_0007666/Sjc_0004980/Sjc_0005231/Sjc_0000850/Sjc_0007810/Sjc_0001753/Sjc_0006635/Sjc_0008345/Sjc_0006810/Sjc_0001512/Sjc_0006464/Sjc_0005478/Sjc_0007022/Sjc_0002632/Sjc_0008703/Sjc_0003094/Sjc_0004570/Sjc_0003515/Sjc_0000909/Sjc_0003862/Sjc_0000849/Sjc_0003021/Sjc_0004296/Sjc_0001280/Sjc_0000875/Sjc_0006237/Sjc_0008162/Sjc_0003765/Sjc_0003975/Sjc_0007880/Sjc_0006031/Sjc_0000854/Sjc…
GO:0061615	glycolytic process through fructose-6-phosphate	11	0.649633	1.80987	0.0125313	0.16044	0.141564	2221	tags=73%, list=26%, signal=54%	Sjc_0001512/Sjc_0005478/Sjc_0000303/Sjc_0002166/Sjc_0005425/Sjc_0005974/Sjc_0003033/Sjc_0001904
GO:0046112	nucleobase biosynthetic process	12	0.621251	1.77637	0.0125945	0.16044	0.141564	1966	tags=67%, list=23%, signal=51%	Sjc_0007810/Sjc_0005120/Sjc_0001979/Sjc_0005828/Sjc_0005371/Sjc_0005897/Sjc_0006944/Sjc_0005827
GO:0008380	RNA splicing	305	0.370452	2.19132	0.0126582	0.16044	0.141564	2509	tags=49%, list=29%, signal=36%	Sjc_0007970/Sjc_0001828/Sjc_0000306/Sjc_0005509/Sjc_0005333/Sjc_0003223/Sjc_0001154/Sjc_0003446/Sjc_0001866/Sjc_0002428/Sjc_0003356/Sjc_0003898/Sjc_0002435/Sjc_0004895/Sjc_0003614/Sjc_0008386/Sjc_0008042/Sjc_0001720/Sjc_0002661/Sjc_0003323/Sjc_0001879/Sjc_0003264/Sjc_0003799/Sjc_0006712/Sjc_0002953/Sjc_0009285/Sjc_0000451/Sjc_0003348/Sjc_0006319/Sjc_0000586/Sjc_0008293/Sjc_0000345/Sjc_0003170/Sjc…
GO:0019693	ribose phosphate metabolic process	278	0.3798	2.20756	0.0126582	0.16044	0.141564	1877	tags=43%, list=22%, signal=34%	Sjc_0006304/Sjc_0007666/Sjc_0004980/Sjc_0005231/Sjc_0007810/Sjc_0006635/Sjc_0008345/Sjc_0006810/Sjc_0001512/Sjc_0006464/Sjc_0005478/Sjc_0007022/Sjc_0002632/Sjc_0008703/Sjc_0003094/Sjc_0000560/Sjc_0004570/Sjc_0003515/Sjc_0000909/Sjc_0003862/Sjc_0003021/Sjc_0004296/Sjc_0001280/Sjc_0000875/Sjc_0006237/Sjc_0008162/Sjc_0003765/Sjc_0003975/Sjc_0007880/Sjc_0006031/Sjc_0004159/Sjc_0003281/Sjc_0000303/Sjc…
GO:0045664	regulation of neuron differentiation	379	-0.282426	-1.33731	0.0126582	0.16044	0.141564	2121	tags=31%, list=25%, signal=24%	Sjc_0009031/Sjc_0000280/Sjc_0001686/Sjc_0007073/Sjc_0009026/Sjc_0002420/Sjc_0006099/Sjc_0009402/Sjc_0008876/Sjc_0005553/Sjc_0009169/Sjc_0008735/Sjc_0007768/Sjc_0008139/Sjc_0004628/Sjc_0004339/Sjc_0002886/Sjc_0005044/Sjc_0001197/Sjc_0002623/Sjc_0006945/Sjc_0000518/Sjc_0000971/Sjc_0005956/Sjc_0008405/Sjc_0004816/Sjc_0002931/Sjc_0003662/Sjc_0005207/Sjc_0009416/Sjc_0001582/Sjc_0002701/Sjc_0006606/Sjc…
GO:0061138	morphogenesis of a branching epithelium	77	-0.395235	-1.57517	0.0126743	0.16044	0.141564	2017	tags=39%, list=24%, signal=30%	Sjc_0003385/Sjc_0007768/Sjc_0008139/Sjc_0004900/Sjc_0005044/Sjc_0002104/Sjc_0004522/Sjc_0003449/Sjc_0003982/Sjc_0004523/Sjc_0007320/Sjc_0001845/Sjc_0006075/Sjc_0006445/Sjc_0005402/Sjc_0004530/Sjc_0001776/Sjc_0006634/Sjc_0000718/Sjc_0004168/Sjc_0001025/Sjc_0008546/Sjc_0005045/Sjc_0002680/Sjc_0000044/Sjc_0004026/Sjc_0009316/Sjc_0006032/Sjc_0001890/Sjc_0005187
GO:0001578	microtubule bundle formation	78	-0.392853	-1.56942	0.0127065	0.16044	0.141564	1507	tags=31%, list=18%, signal=26%	Sjc_0003835/Sjc_0001687/Sjc_0002800/Sjc_0002308/Sjc_0009183/Sjc_0001553/Sjc_0006360/Sjc_0000698/Sjc_0002313/Sjc_0002201/Sjc_0007127/Sjc_0001997/Sjc_0008592/Sjc_0004752/Sjc_0002252/Sjc_0005047/Sjc_0007950/Sjc_0009235/Sjc_0007146/Sjc_0001214/Sjc_0002257/Sjc_0004529/Sjc_0002449/Sjc_0002309
GO:0043624	cellular protein complex disassembly	132	0.296889	1.53654	0.0128205	0.161022	0.142076	2322	tags=45%, list=27%, signal=33%	Sjc_0004493/Sjc_0000708/Sjc_0000661/Sjc_0003076/Sjc_0006410/Sjc_0007194/Sjc_0000707/Sjc_0004186/Sjc_0005005/Sjc_0001726/Sjc_0004657/Sjc_0000456/Sjc_0002952/Sjc_0005392/Sjc_0003252/Sjc_0001716/Sjc_0007197/Sjc_0003474/Sjc_0000855/Sjc_0007205/Sjc_0007186/Sjc_0003767/Sjc_0007348/Sjc_0003675/Sjc_0005310/Sjc_0003641/Sjc_0005933/Sjc_0007632/Sjc_0005601/Sjc_0004270/Sjc_0004872/Sjc_0002652/Sjc_0001165/Sjc…
GO:1901137	carbohydrate derivative biosynthetic process	308	0.2891	1.70406	0.0128205	0.161022	0.142076	2259	tags=40%, list=27%, signal=31%	Sjc_0006427/Sjc_0003866/Sjc_0007810/Sjc_0007305/Sjc_0004165/Sjc_0001512/Sjc_0006464/Sjc_0007525/Sjc_0005478/Sjc_0001759/Sjc_0007022/Sjc_0000560/Sjc_0002661/Sjc_0004965/Sjc_0003515/Sjc_0006965/Sjc_0003021/Sjc_0004296/Sjc_0003914/Sjc_0005432/Sjc_0006541/Sjc_0009374/Sjc_0000303/Sjc_0009081/Sjc_0001979/Sjc_0005828/Sjc_0007075/Sjc_0006670/Sjc_0005414/Sjc_0000447/Sjc_0009119/Sjc_0009120/Sjc_0005387/Sjc…
GO:0019439	aromatic compound catabolic process	303	0.246459	1.45191	0.012987	0.162516	0.143395	2705	tags=45%, list=32%, signal=32%	Sjc_0002010/Sjc_0000850/Sjc_0005111/Sjc_0003223/Sjc_0007228/Sjc_0001866/Sjc_0000326/Sjc_0001512/Sjc_0006464/Sjc_0004735/Sjc_0006439/Sjc_0005478/Sjc_0001759/Sjc_0007022/Sjc_0002661/Sjc_0003515/Sjc_0000849/Sjc_0005797/Sjc_0002953/Sjc_0008162/Sjc_0007194/Sjc_0007880/Sjc_0000854/Sjc_0005120/Sjc_0003103/Sjc_0005661/Sjc_0003170/Sjc_0004279/Sjc_0005210/Sjc_0000303/Sjc_0002043/Sjc_0005536/Sjc_0000157/Sjc…
GO:0031018	endocrine pancreas development	15	-0.620384	-1.71107	0.0130081	0.162516	0.143395	1214	tags=40%, list=14%, signal=34%	Sjc_0006445/Sjc_0007283/Sjc_0008495/Sjc_0001187/Sjc_0001890/Sjc_0000860
GO:0007005	mitochondrion organization	283	0.384603	2.23259	0.0131579	0.163524	0.144284	2215	tags=46%, list=26%, signal=35%	Sjc_0002908/Sjc_0008185/Sjc_0002907/Sjc_0009349/Sjc_0005677/Sjc_0006635/Sjc_0008345/Sjc_0008195/Sjc_0004310/Sjc_0001560/Sjc_0009713/Sjc_0008961/Sjc_0008182/Sjc_0007022/Sjc_0008703/Sjc_0003185/Sjc_0003094/Sjc_0006409/Sjc_0008180/Sjc_0006072/Sjc_0004296/Sjc_0003288/Sjc_0003914/Sjc_0009033/Sjc_0003765/Sjc_0003508/Sjc_0000590/Sjc_0006031/Sjc_0003838/Sjc_0005369/Sjc_0007359/Sjc_0009081/Sjc_0003647/Sjc…
GO:0042254	ribosome biogenesis	282	0.359999	2.09222	0.0131579	0.163524	0.144284	2753	tags=55%, list=32%, signal=38%	Sjc_0002010/Sjc_0002793/Sjc_0000326/Sjc_0009724/Sjc_0001212/Sjc_0004735/Sjc_0006439/Sjc_0006840/Sjc_0001066/Sjc_0000661/Sjc_0003076/Sjc_0007385/Sjc_0005797/Sjc_0002932/Sjc_0000451/Sjc_0008746/Sjc_0005661/Sjc_0008341/Sjc_0007762/Sjc_0004630/Sjc_0006276/Sjc_0005210/Sjc_0005536/Sjc_0000157/Sjc_0001726/Sjc_0003089/Sjc_0003536/Sjc_0004681/Sjc_0004788/Sjc_0006699/Sjc_0006984/Sjc_0001436/Sjc_0001137/Sjc…
GO:0035082	axoneme assembly	63	-0.399911	-1.53815	0.0132275	0.163959	0.144668	1507	tags=33%, list=18%, signal=28%	Sjc_0003835/Sjc_0001687/Sjc_0002800/Sjc_0002308/Sjc_0009183/Sjc_0001553/Sjc_0006360/Sjc_0000698/Sjc_0002313/Sjc_0002201/Sjc_0007127/Sjc_0008592/Sjc_0004752/Sjc_0002252/Sjc_0005047/Sjc_0007950/Sjc_0007146/Sjc_0001214/Sjc_0002257/Sjc_0002449/Sjc_0002309
GO:0006511	ubiquitin-dependent protein catabolic process	312	0.279631	1.65462	0.0133333	0.16441	0.145066	2350	tags=41%, list=28%, signal=31%	Sjc_0002908/Sjc_0008185/Sjc_0002907/Sjc_0009055/Sjc_0005677/Sjc_0008195/Sjc_0008991/Sjc_0001971/Sjc_0000641/Sjc_0003431/Sjc_0005773/Sjc_0008182/Sjc_0007022/Sjc_0003454/Sjc_0001291/Sjc_0005254/Sjc_0003515/Sjc_0008180/Sjc_0008172/Sjc_0005975/Sjc_0000766/Sjc_0003851/Sjc_0007462/Sjc_0000997/Sjc_0009374/Sjc_0001942/Sjc_0007695/Sjc_0005536/Sjc_0007075/Sjc_0003665/Sjc_0001351/Sjc_0003947/Sjc_0006453/Sjc…
GO:0046700	heterocycle catabolic process	302	0.249365	1.45804	0.0133333	0.16441	0.145066	2705	tags=45%, list=32%, signal=32%	Sjc_0002010/Sjc_0000850/Sjc_0005111/Sjc_0003223/Sjc_0001866/Sjc_0000326/Sjc_0001631/Sjc_0001512/Sjc_0006464/Sjc_0004735/Sjc_0006439/Sjc_0005478/Sjc_0001759/Sjc_0007022/Sjc_0002661/Sjc_0003515/Sjc_0007057/Sjc_0000849/Sjc_0005797/Sjc_0002953/Sjc_0008162/Sjc_0007194/Sjc_0007880/Sjc_0000854/Sjc_0005120/Sjc_0003103/Sjc_0005661/Sjc_0003170/Sjc_0005210/Sjc_0000303/Sjc_0002043/Sjc_0005536/Sjc_0000157/Sjc…
GO:0032990	cell part morphogenesis	494	-0.269896	-1.29167	0.0134855	0.164627	0.145257	2123	tags=30%, list=25%, signal=24%	Sjc_0008243/Sjc_0009031/Sjc_0008134/Sjc_0001686/Sjc_0007073/Sjc_0009026/Sjc_0006479/Sjc_0006099/Sjc_0001193/Sjc_0005553/Sjc_0003385/Sjc_0003512/Sjc_0002934/Sjc_0007768/Sjc_0008139/Sjc_0004628/Sjc_0009205/Sjc_0004339/Sjc_0000230/Sjc_0002886/Sjc_0005044/Sjc_0007378/Sjc_0002091/Sjc_0006136/Sjc_0008802/Sjc_0005934/Sjc_0000278/Sjc_0002623/Sjc_0006945/Sjc_0000518/Sjc_0001883/Sjc_0005956/Sjc_0008405/Sjc…
GO:0006397	mRNA processing	324	0.354266	2.08032	0.0135135	0.164627	0.145257	2436	tags=46%, list=29%, signal=34%	Sjc_0007970/Sjc_0001828/Sjc_0000306/Sjc_0005509/Sjc_0005333/Sjc_0003223/Sjc_0001154/Sjc_0003446/Sjc_0001866/Sjc_0002428/Sjc_0003356/Sjc_0003898/Sjc_0002435/Sjc_0004895/Sjc_0003614/Sjc_0008548/Sjc_0008386/Sjc_0008042/Sjc_0001720/Sjc_0002661/Sjc_0003323/Sjc_0001879/Sjc_0003264/Sjc_0003799/Sjc_0000369/Sjc_0006712/Sjc_0009285/Sjc_0000451/Sjc_0003348/Sjc_0000586/Sjc_0008293/Sjc_0000345/Sjc_0003170/Sjc…
GO:0043632	modification-dependent macromolecule catabolic process	324	0.274248	1.61044	0.0135135	0.164627	0.145257	2350	tags=40%, list=28%, signal=30%	Sjc_0002908/Sjc_0008185/Sjc_0002907/Sjc_0009055/Sjc_0005677/Sjc_0008195/Sjc_0008991/Sjc_0001971/Sjc_0000641/Sjc_0003431/Sjc_0005773/Sjc_0008182/Sjc_0007022/Sjc_0003454/Sjc_0001291/Sjc_0005254/Sjc_0003515/Sjc_0008180/Sjc_0008172/Sjc_0005975/Sjc_0000766/Sjc_0003851/Sjc_0007462/Sjc_0000997/Sjc_0009374/Sjc_0001942/Sjc_0007695/Sjc_0005536/Sjc_0009460/Sjc_0007075/Sjc_0003665/Sjc_0001351/Sjc_0003947/Sjc…
GO:0042737	drug catabolic process	37	0.408608	1.63978	0.0135593	0.164627	0.145257	1514	tags=38%, list=18%, signal=31%	Sjc_0007228/Sjc_0001631/Sjc_0005754/Sjc_0005120/Sjc_0004279/Sjc_0001979/Sjc_0001315/Sjc_0007032/Sjc_0000647/Sjc_0002890/Sjc_0001148/Sjc_0009581/Sjc_0001632/Sjc_0005217
GO:0098754	detoxification	37	0.414417	1.6631	0.0135593	0.164627	0.145257	2620	tags=54%, list=31%, signal=38%	Sjc_0003056/Sjc_0006542/Sjc_0005754/Sjc_0002388/Sjc_0002015/Sjc_0004169/Sjc_0006577/Sjc_0001841/Sjc_0001056/Sjc_0002499/Sjc_0000647/Sjc_0006118/Sjc_0003836/Sjc_0005541/Sjc_0004170/Sjc_0005261/Sjc_0000831/Sjc_0008950/Sjc_0002483/Sjc_0003071
GO:0032483	regulation of Rab protein signal transduction	10	-0.68767	-1.69413	0.0136054	0.164627	0.145257	1551	tags=50%, list=18%, signal=41%	Sjc_0009400/Sjc_0002701/Sjc_0006666/Sjc_0001869/Sjc_0005852
GO:0035249	synaptic transmission, glutamatergic	51	-0.423303	-1.55372	0.0136426	0.164627	0.145257	2121	tags=43%, list=25%, signal=33%	Sjc_0009031/Sjc_0002934/Sjc_0007768/Sjc_0002623/Sjc_0001590/Sjc_0000518/Sjc_0005207/Sjc_0003982/Sjc_0001845/Sjc_0009336/Sjc_0008959/Sjc_0000887/Sjc_0009705/Sjc_0009232/Sjc_0002935/Sjc_0001481/Sjc_0005238/Sjc_0008962/Sjc_0007607/Sjc_0000506/Sjc_0003470/Sjc_0009293
GO:0007420	brain development	389	-0.281903	-1.3375	0.0136842	0.164627	0.145257	2531	tags=37%, list=30%, signal=27%	Sjc_0003611/Sjc_0003145/Sjc_0007697/Sjc_0000470/Sjc_0007319/Sjc_0006625/Sjc_0002434/Sjc_0003877/Sjc_0009121/Sjc_0008742/Sjc_0009688/Sjc_0001546/Sjc_0009317/Sjc_0006992/Sjc_0002011/Sjc_0007307/Sjc_0007557/Sjc_0007977/Sjc_0007418/Sjc_0005539/Sjc_0007550/Sjc_0009189/Sjc_0008581/Sjc_0007558/Sjc_0004725/Sjc_0008243/Sjc_0009031/Sjc_0006479/Sjc_0008781/Sjc_0001193/Sjc_0005553/Sjc_0002467/Sjc_0003385/Sjc…
GO:0031344	regulation of cell projection organization	390	-0.281466	-1.33532	0.0136842	0.164627	0.145257	2468	tags=38%, list=29%, signal=28%	Sjc_0003679/Sjc_0003091/Sjc_0003145/Sjc_0003988/Sjc_0004634/Sjc_0007799/Sjc_0006597/Sjc_0005574/Sjc_0001713/Sjc_0003877/Sjc_0009688/Sjc_0009317/Sjc_0004065/Sjc_0000522/Sjc_0002011/Sjc_0009267/Sjc_0003805/Sjc_0006198/Sjc_0003883/Sjc_0003274/Sjc_0000954/Sjc_0005960/Sjc_0001317/Sjc_0000932/Sjc_0004104/Sjc_0009031/Sjc_0001686/Sjc_0007073/Sjc_0009026/Sjc_0006479/Sjc_0006099/Sjc_0005553/Sjc_0003342/Sjc…
GO:1901361	organic cyclic compound catabolic process	313	0.254362	1.49839	0.0136986	0.164627	0.145257	2705	tags=45%, list=32%, signal=32%	Sjc_0002010/Sjc_0001388/Sjc_0000850/Sjc_0005111/Sjc_0003223/Sjc_0007228/Sjc_0001866/Sjc_0000326/Sjc_0001631/Sjc_0001512/Sjc_0006464/Sjc_0004735/Sjc_0006439/Sjc_0005478/Sjc_0001759/Sjc_0007022/Sjc_0002661/Sjc_0003515/Sjc_0007057/Sjc_0000849/Sjc_0005797/Sjc_0002953/Sjc_0008162/Sjc_0007194/Sjc_0007880/Sjc_0000854/Sjc_0005120/Sjc_0003103/Sjc_0005661/Sjc_0003170/Sjc_0004279/Sjc_0005210/Sjc_0000303/Sjc…
GO:0019941	modification-dependent protein catabolic process	315	0.280362	1.65501	0.0138889	0.16631	0.146742	2350	tags=41%, list=28%, signal=31%	Sjc_0002908/Sjc_0008185/Sjc_0002907/Sjc_0009055/Sjc_0005677/Sjc_0008195/Sjc_0008991/Sjc_0001971/Sjc_0000641/Sjc_0003431/Sjc_0005773/Sjc_0008182/Sjc_0007022/Sjc_0003454/Sjc_0001291/Sjc_0005254/Sjc_0003515/Sjc_0008180/Sjc_0008172/Sjc_0005975/Sjc_0000766/Sjc_0003851/Sjc_0007462/Sjc_0000997/Sjc_0009374/Sjc_0001942/Sjc_0007695/Sjc_0005536/Sjc_0009460/Sjc_0007075/Sjc_0003665/Sjc_0001351/Sjc_0003947/Sjc…
GO:0035148	tube formation	76	-0.393476	-1.56475	0.0139771	0.16631	0.146742	2402	tags=46%, list=28%, signal=33%	Sjc_0009317/Sjc_0003805/Sjc_0007550/Sjc_0007875/Sjc_0003513/Sjc_0006040/Sjc_0003385/Sjc_0006096/Sjc_0004628/Sjc_0002823/Sjc_0002877/Sjc_0003662/Sjc_0006071/Sjc_0004303/Sjc_0002164/Sjc_0007224/Sjc_0007320/Sjc_0006075/Sjc_0009290/Sjc_0002800/Sjc_0001928/Sjc_0006102/Sjc_0006445/Sjc_0004530/Sjc_0006796/Sjc_0005919/Sjc_0008923/Sjc_0001215/Sjc_0004158/Sjc_0008592/Sjc_0004420/Sjc_0000718/Sjc_0004419/Sjc…
GO:0048634	regulation of muscle organ development	76	-0.390806	-1.55413	0.0139771	0.16631	0.146742	2017	tags=36%, list=24%, signal=27%	Sjc_0008243/Sjc_0003385/Sjc_0002934/Sjc_0007768/Sjc_0009205/Sjc_0005044/Sjc_0005207/Sjc_0000982/Sjc_0003982/Sjc_0001845/Sjc_0009290/Sjc_0008959/Sjc_0009705/Sjc_0004299/Sjc_0002935/Sjc_0000043/Sjc_0008962/Sjc_0002656/Sjc_0006634/Sjc_0005298/Sjc_0000718/Sjc_0006207/Sjc_0005045/Sjc_0005097/Sjc_0006032/Sjc_0009204/Sjc_0009206
GO:0032787	monocarboxylic acid metabolic process	161	0.269275	1.44204	0.0140845	0.16631	0.146742	1859	tags=32%, list=22%, signal=26%	Sjc_0006780/Sjc_0001388/Sjc_0006587/Sjc_0001512/Sjc_0006464/Sjc_0005478/Sjc_0007022/Sjc_0007057/Sjc_0003021/Sjc_0008795/Sjc_0004471/Sjc_0009033/Sjc_0004474/Sjc_0000303/Sjc_0005414/Sjc_0002015/Sjc_0004916/Sjc_0001236/Sjc_0007484/Sjc_0007056/Sjc_0006222/Sjc_0006577/Sjc_0007032/Sjc_0007728/Sjc_0002658/Sjc_0002166/Sjc_0003115/Sjc_0002490/Sjc_0008953/Sjc_0003673/Sjc_0001389/Sjc_0004045/Sjc_0003060/Sjc…
GO:0043631	RNA polyadenylation	41	0.393611	1.59546	0.0140845	0.16631	0.146742	2216	tags=44%, list=26%, signal=33%	Sjc_0005333/Sjc_0003898/Sjc_0004895/Sjc_0008386/Sjc_0002661/Sjc_0000369/Sjc_0000586/Sjc_0006115/Sjc_0006771/Sjc_0006411/Sjc_0005993/Sjc_0003013/Sjc_0004313/Sjc_0003966/Sjc_0003467/Sjc_0005323/Sjc_0000975/Sjc_0007144
GO:0090305	nucleic acid phosphodiester bond hydrolysis	158	0.28174	1.5062	0.0140845	0.16631	0.146742	3268	tags=56%, list=38%, signal=35%	Sjc_0000440/Sjc_0000439/Sjc_0005333/Sjc_0000326/Sjc_0003898/Sjc_0004895/Sjc_0001212/Sjc_0004241/Sjc_0002037/Sjc_0008386/Sjc_0006319/Sjc_0000586/Sjc_0006115/Sjc_0006411/Sjc_0007778/Sjc_0003536/Sjc_0001436/Sjc_0007896/Sjc_0004871/Sjc_0001371/Sjc_0008892/Sjc_0003791/Sjc_0001108/Sjc_0006259/Sjc_0005148/Sjc_0008261/Sjc_0005993/Sjc_0005310/Sjc_0002297/Sjc_0002078/Sjc_0002884/Sjc_0000097/Sjc_0004769/Sjc…
GO:1903900	regulation of viral life cycle	49	0.370587	1.57416	0.0140845	0.16631	0.146742	2936	tags=55%, list=34%, signal=36%	Sjc_0003431/Sjc_0003515/Sjc_0008973/Sjc_0007778/Sjc_0006700/Sjc_0006961/Sjc_0006194/Sjc_0001137/Sjc_0008920/Sjc_0003432/Sjc_0008906/Sjc_0008449/Sjc_0000746/Sjc_0006805/Sjc_0005428/Sjc_0004791/Sjc_0002988/Sjc_0001083/Sjc_0008774/Sjc_0007144/Sjc_0006112/Sjc_0003677/Sjc_0003001/Sjc_0004202/Sjc_0002184/Sjc_0006258/Sjc_0003902
GO:0014065	phosphatidylinositol 3-kinase signaling	74	-0.400879	-1.58249	0.0141753	0.166965	0.14732	2130	tags=41%, list=25%, signal=31%	Sjc_0004104/Sjc_0007073/Sjc_0008735/Sjc_0002934/Sjc_0009205/Sjc_0004649/Sjc_0000589/Sjc_0000588/Sjc_0002623/Sjc_0002931/Sjc_0007224/Sjc_0008959/Sjc_0002224/Sjc_0001928/Sjc_0007072/Sjc_0009705/Sjc_0002935/Sjc_0007251/Sjc_0006661/Sjc_0006603/Sjc_0001184/Sjc_0004008/Sjc_0008962/Sjc_0004420/Sjc_0004419/Sjc_0003003/Sjc_0008046/Sjc_0002123/Sjc_0009204/Sjc_0009206
GO:0048754	branching morphogenesis of an epithelial tube	68	-0.398743	-1.56358	0.0142303	0.167197	0.147525	2017	tags=41%, list=24%, signal=32%	Sjc_0003385/Sjc_0007768/Sjc_0008139/Sjc_0004900/Sjc_0005044/Sjc_0002104/Sjc_0004522/Sjc_0003449/Sjc_0003982/Sjc_0004523/Sjc_0007320/Sjc_0001845/Sjc_0006445/Sjc_0005402/Sjc_0004530/Sjc_0001776/Sjc_0006634/Sjc_0000718/Sjc_0004168/Sjc_0001025/Sjc_0008546/Sjc_0005045/Sjc_0002680/Sjc_0004026/Sjc_0009316/Sjc_0006032/Sjc_0001890/Sjc_0005187
GO:0072528	pyrimidine-containing compound biosynthetic process	24	0.512664	1.79437	0.0145349	0.169509	0.149565	1509	tags=42%, list=18%, signal=34%	Sjc_0006427/Sjc_0007810/Sjc_0001759/Sjc_0005120/Sjc_0008892/Sjc_0005371/Sjc_0007528/Sjc_0006118/Sjc_0006862/Sjc_0006444
GO:0060581	cell fate commitment involved in pattern specification	34	-0.491189	-1.66085	0.014556	0.169509	0.149565	1415	tags=41%, list=17%, signal=34%	Sjc_0009290/Sjc_0008959/Sjc_0005224/Sjc_0009705/Sjc_0006445/Sjc_0002935/Sjc_0008962/Sjc_0001861/Sjc_0008087/Sjc_0005045/Sjc_0007968/Sjc_0009316/Sjc_0001890/Sjc_0000860
GO:0010608	posttranscriptional regulation of gene expression	320	0.264131	1.55688	0.0147059	0.169509	0.149565	2343	tags=41%, list=28%, signal=31%	Sjc_0000440/Sjc_0000439/Sjc_0005111/Sjc_0003223/Sjc_0001866/Sjc_0003356/Sjc_0003008/Sjc_0009713/Sjc_0008961/Sjc_0001512/Sjc_0008548/Sjc_0004735/Sjc_0008386/Sjc_0001280/Sjc_0007385/Sjc_0006712/Sjc_0007763/Sjc_0000451/Sjc_0005808/Sjc_0007194/Sjc_0008746/Sjc_0002440/Sjc_0003103/Sjc_0005369/Sjc_0006771/Sjc_0002043/Sjc_0004232/Sjc_0007778/Sjc_0007075/Sjc_0008447/Sjc_0007161/Sjc_0003712/Sjc_0005962/Sjc…
GO:0030970	retrograde protein transport, ER to cytosol	25	0.49843	1.75115	0.0147059	0.169509	0.149565	1298	tags=48%, list=15%, signal=41%	Sjc_0003515/Sjc_0005432/Sjc_0000766/Sjc_0009374/Sjc_0007075/Sjc_0001351/Sjc_0006923/Sjc_0003232/Sjc_0008728/Sjc_0008212/Sjc_0001638/Sjc_0003174
GO:0033013	tetrapyrrole metabolic process	25	0.495534	1.74097	0.0147059	0.169509	0.149565	2670	tags=72%, list=31%, signal=50%	Sjc_0009179/Sjc_0002737/Sjc_0004187/Sjc_0000272/Sjc_0003419/Sjc_0007555/Sjc_0009242/Sjc_0001463/Sjc_0000913/Sjc_0003181/Sjc_0008459/Sjc_0003826/Sjc_0004898/Sjc_0002991/Sjc_0006590/Sjc_0008849/Sjc_0007641/Sjc_0000273
GO:0120035	regulation of plasma membrane bounded cell projection organization	386	-0.281981	-1.33836	0.0147059	0.169509	0.149565	2536	tags=38%, list=30%, signal=28%	Sjc_0003679/Sjc_0003091/Sjc_0003145/Sjc_0003988/Sjc_0004634/Sjc_0007799/Sjc_0006597/Sjc_0005574/Sjc_0001713/Sjc_0003877/Sjc_0009688/Sjc_0009317/Sjc_0004065/Sjc_0000522/Sjc_0002011/Sjc_0009267/Sjc_0003805/Sjc_0006198/Sjc_0003883/Sjc_0003274/Sjc_0000954/Sjc_0005960/Sjc_0001317/Sjc_0000932/Sjc_0004104/Sjc_0009031/Sjc_0001686/Sjc_0007073/Sjc_0009026/Sjc_0006479/Sjc_0006099/Sjc_0005553/Sjc_0003342/Sjc…
GO:1903513	endoplasmic reticulum to cytosol transport	25	0.49843	1.75115	0.0147059	0.169509	0.149565	1298	tags=48%, list=15%, signal=41%	Sjc_0003515/Sjc_0005432/Sjc_0000766/Sjc_0009374/Sjc_0007075/Sjc_0001351/Sjc_0006923/Sjc_0003232/Sjc_0008728/Sjc_0008212/Sjc_0001638/Sjc_0003174
GO:0021536	diencephalon development	33	-0.486942	-1.63367	0.0147275	0.169509	0.149565	2402	tags=58%, list=28%, signal=41%	Sjc_0009317/Sjc_0007550/Sjc_0008243/Sjc_0001193/Sjc_0005553/Sjc_0005044/Sjc_0003835/Sjc_0009336/Sjc_0001928/Sjc_0006445/Sjc_0001861/Sjc_0000718/Sjc_0001025/Sjc_0005045/Sjc_0009316/Sjc_0005097/Sjc_0001069/Sjc_0006032/Sjc_0000860
GO:0051702	interaction with symbiont	29	0.437461	1.66102	0.0147493	0.169509	0.149565	2936	tags=62%, list=34%, signal=41%	Sjc_0001512/Sjc_0004232/Sjc_0006453/Sjc_0008920/Sjc_0003767/Sjc_0005700/Sjc_0008906/Sjc_0004238/Sjc_0001293/Sjc_0008955/Sjc_0007414/Sjc_0007144/Sjc_0005123/Sjc_0004202/Sjc_0004924/Sjc_0002184/Sjc_0006258/Sjc_0003902
GO:1905515	non-motile cilium assembly	55	-0.414808	-1.54254	0.0149457	0.1712	0.151057	2390	tags=47%, list=28%, signal=34%	Sjc_0008535/Sjc_0006198/Sjc_0003513/Sjc_0006921/Sjc_0003342/Sjc_0000873/Sjc_0006197/Sjc_0006196/Sjc_0002877/Sjc_0002091/Sjc_0004128/Sjc_0005022/Sjc_0006606/Sjc_0001553/Sjc_0001916/Sjc_0001250/Sjc_0006796/Sjc_0003775/Sjc_0004798/Sjc_0008592/Sjc_0008546/Sjc_0005821/Sjc_0004623/Sjc_0004176/Sjc_0009342/Sjc_0005024
GO:1905330	regulation of morphogenesis of an epithelium	53	-0.411133	-1.51906	0.0150479	0.1712	0.151057	1798	tags=40%, list=21%, signal=31%	Sjc_0000278/Sjc_0006945/Sjc_0003835/Sjc_0004334/Sjc_0007320/Sjc_0006075/Sjc_0009290/Sjc_0001928/Sjc_0006445/Sjc_0007308/Sjc_0004530/Sjc_0003775/Sjc_0004008/Sjc_0001215/Sjc_0006634/Sjc_0000718/Sjc_0009192/Sjc_0000044/Sjc_0004336/Sjc_0009316/Sjc_0006032
GO:0071542	dopaminergic neuron differentiation	25	-0.528233	-1.67683	0.0151057	0.1712	0.151057	1417	tags=48%, list=17%, signal=40%	Sjc_0006075/Sjc_0009290/Sjc_0006445/Sjc_0004530/Sjc_0009161/Sjc_0004793/Sjc_0009160/Sjc_0001525/Sjc_0006634/Sjc_0009167/Sjc_0009316/Sjc_0001890
GO:0007635	chemosensory behavior	94	-0.368239	-1.5016	0.0151134	0.1712	0.151057	2254	tags=40%, list=26%, signal=30%	Sjc_0003513/Sjc_0007486/Sjc_0007908/Sjc_0005102/Sjc_0009402/Sjc_0009693/Sjc_0003512/Sjc_0002934/Sjc_0008139/Sjc_0006136/Sjc_0006945/Sjc_0002376/Sjc_0005022/Sjc_0006486/Sjc_0002800/Sjc_0008959/Sjc_0009705/Sjc_0002935/Sjc_0000466/Sjc_0000580/Sjc_0007490/Sjc_0005238/Sjc_0004798/Sjc_0004008/Sjc_0003773/Sjc_0008962/Sjc_0007607/Sjc_0008419/Sjc_0002167/Sjc_0009174/Sjc_0009293/Sjc_0008378/Sjc_0007968/Sjc…
GO:0009125	nucleoside monophosphate catabolic process	12	0.604326	1.72798	0.0151134	0.1712	0.151057	1966	tags=58%, list=23%, signal=45%	Sjc_0000850/Sjc_0000849/Sjc_0000854/Sjc_0005828/Sjc_0004457/Sjc_0005897/Sjc_0005827
GO:0009158	ribonucleoside monophosphate catabolic process	12	0.604326	1.72798	0.0151134	0.1712	0.151057	1966	tags=58%, list=23%, signal=45%	Sjc_0000850/Sjc_0000849/Sjc_0000854/Sjc_0005828/Sjc_0004457/Sjc_0005897/Sjc_0005827
GO:0001649	osteoblast differentiation	41	-0.454955	-1.60651	0.0153203	0.173031	0.152673	2379	tags=51%, list=28%, signal=37%	Sjc_0000522/Sjc_0005539/Sjc_0002303/Sjc_0006921/Sjc_0003385/Sjc_0005044/Sjc_0003787/Sjc_0002623/Sjc_0002339/Sjc_0004522/Sjc_0005207/Sjc_0004523/Sjc_0006075/Sjc_0009290/Sjc_0004530/Sjc_0001776/Sjc_0000043/Sjc_0000718/Sjc_0002288/Sjc_0005045/Sjc_0009133
GO:0031032	actomyosin structure organization	132	-0.334129	-1.43113	0.0153664	0.173031	0.152673	2100	tags=33%, list=25%, signal=25%	Sjc_0007282/Sjc_0003720/Sjc_0002672/Sjc_0008735/Sjc_0007768/Sjc_0004628/Sjc_0008265/Sjc_0004920/Sjc_0002091/Sjc_0006882/Sjc_0006591/Sjc_0002623/Sjc_0005956/Sjc_0009335/Sjc_0004522/Sjc_0005207/Sjc_0004743/Sjc_0002164/Sjc_0003982/Sjc_0004523/Sjc_0007320/Sjc_0001845/Sjc_0006075/Sjc_0002999/Sjc_0001656/Sjc_0001306/Sjc_0006368/Sjc_0001712/Sjc_0001474/Sjc_0006880/Sjc_0000353/Sjc_0005357/Sjc_0000718/Sjc…
GO:0017144	drug metabolic process	327	0.343088	1.99797	0.0153846	0.173031	0.152673	2162	tags=43%, list=25%, signal=34%	Sjc_0004493/Sjc_0006304/Sjc_0001388/Sjc_0007810/Sjc_0003223/Sjc_0007228/Sjc_0006635/Sjc_0008345/Sjc_0009179/Sjc_0001631/Sjc_0001512/Sjc_0006464/Sjc_0005478/Sjc_0007022/Sjc_0002632/Sjc_0008703/Sjc_0003094/Sjc_0004570/Sjc_0003515/Sjc_0000909/Sjc_0003862/Sjc_0000849/Sjc_0003021/Sjc_0004296/Sjc_0001280/Sjc_0000875/Sjc_0006237/Sjc_0003765/Sjc_0005754/Sjc_0003975/Sjc_0008397/Sjc_0006031/Sjc_0000854/Sjc…
GO:0016202	regulation of striated muscle tissue development	74	-0.395159	-1.55991	0.0154639	0.173511	0.153096	1957	tags=34%, list=23%, signal=26%	Sjc_0002934/Sjc_0007768/Sjc_0009205/Sjc_0005044/Sjc_0005207/Sjc_0000982/Sjc_0003982/Sjc_0001845/Sjc_0009290/Sjc_0008959/Sjc_0009705/Sjc_0004299/Sjc_0002935/Sjc_0000043/Sjc_0008962/Sjc_0002656/Sjc_0006634/Sjc_0005298/Sjc_0000718/Sjc_0006207/Sjc_0005045/Sjc_0005097/Sjc_0006032/Sjc_0009204/Sjc_0009206
GO:1990266	neutrophil migration	15	0.596132	1.80656	0.0155039	0.173548	0.153129	1064	tags=40%, list=12%, signal=35%	Sjc_0005480/Sjc_0005479/Sjc_0002997/Sjc_0004012/Sjc_0004657/Sjc_0003038
GO:0031338	regulation of vesicle fusion	38	-0.47186	-1.63613	0.0158046	0.176497	0.155731	2829	tags=58%, list=33%, signal=39%	Sjc_0005408/Sjc_0005813/Sjc_0001599/Sjc_0000348/Sjc_0004221/Sjc_0004494/Sjc_0006040/Sjc_0001317/Sjc_0009031/Sjc_0005615/Sjc_0005553/Sjc_0006093/Sjc_0001552/Sjc_0008889/Sjc_0008357/Sjc_0002717/Sjc_0005362/Sjc_0008890/Sjc_0004307/Sjc_0005338/Sjc_0007643/Sjc_0001009
GO:0050686	negative regulation of mRNA processing	34	0.416749	1.66568	0.015873	0.176844	0.156037	1688	tags=47%, list=20%, signal=38%	Sjc_0001828/Sjc_0000306/Sjc_0003223/Sjc_0003799/Sjc_0006712/Sjc_0009285/Sjc_0003348/Sjc_0006771/Sjc_0008939/Sjc_0000305/Sjc_0007921/Sjc_0000429/Sjc_0002884/Sjc_0006180/Sjc_0000430/Sjc_0003013
GO:1901098	positive regulation of autophagosome maturation	16	0.588397	1.80208	0.0159151	0.176897	0.156084	1276	tags=56%, list=15%, signal=48%	Sjc_0002908/Sjc_0008185/Sjc_0002907/Sjc_0008195/Sjc_0008182/Sjc_0008180/Sjc_0008191/Sjc_0008193/Sjc_0008189
GO:0006379	mRNA cleavage	17	0.56745	1.77377	0.0160428	0.177069	0.156236	2171	tags=59%, list=25%, signal=44%	Sjc_0005333/Sjc_0003898/Sjc_0004895/Sjc_0008386/Sjc_0000586/Sjc_0006115/Sjc_0005993/Sjc_0003467/Sjc_0005323/Sjc_0000975
GO:0006448	regulation of translational elongation	17	0.580555	1.81474	0.0160428	0.177069	0.156236	2558	tags=65%, list=30%, signal=45%	Sjc_0005305/Sjc_0001902/Sjc_0001945/Sjc_0003585/Sjc_0009212/Sjc_0007360/Sjc_0007645/Sjc_0004527/Sjc_0001577/Sjc_0000607/Sjc_0004962
GO:0009226	nucleotide-sugar biosynthetic process	17	0.55952	1.74898	0.0160428	0.177069	0.156236	2066	tags=53%, list=24%, signal=40%	Sjc_0003866/Sjc_0007022/Sjc_0002166/Sjc_0008223/Sjc_0001148/Sjc_0002831/Sjc_0005843/Sjc_0004206/Sjc_0005043
GO:0040036	regulation of fibroblast growth factor receptor signaling pathway	15	-0.59429	-1.6391	0.0162602	0.179051	0.157984	1353	tags=47%, list=16%, signal=39%	Sjc_0001928/Sjc_0006445/Sjc_0006634/Sjc_0000718/Sjc_0000495/Sjc_0004168/Sjc_0005989
GO:0006753	nucleoside phosphate metabolic process	355	0.351357	2.09186	0.0163934	0.179448	0.158335	1864	tags=39%, list=22%, signal=32%	Sjc_0006304/Sjc_0007666/Sjc_0004980/Sjc_0005231/Sjc_0000850/Sjc_0007810/Sjc_0006635/Sjc_0008345/Sjc_0006810/Sjc_0001631/Sjc_0003109/Sjc_0001512/Sjc_0006464/Sjc_0005478/Sjc_0001759/Sjc_0007022/Sjc_0002632/Sjc_0008703/Sjc_0003094/Sjc_0000560/Sjc_0004570/Sjc_0003515/Sjc_0000909/Sjc_0003862/Sjc_0002198/Sjc_0009391/Sjc_0000849/Sjc_0003021/Sjc_0004296/Sjc_0001280/Sjc_0003914/Sjc_0002202/Sjc_0000875/Sjc…
GO:0009799	specification of symmetry	91	-0.372068	-1.51126	0.0164975	0.179448	0.158335	2098	tags=36%, list=25%, signal=28%	Sjc_0008781/Sjc_0001193/Sjc_0000873/Sjc_0004218/Sjc_0002877/Sjc_0007548/Sjc_0002339/Sjc_0003192/Sjc_0005207/Sjc_0002809/Sjc_0003449/Sjc_0001041/Sjc_0003835/Sjc_0003162/Sjc_0002800/Sjc_0001553/Sjc_0006445/Sjc_0000698/Sjc_0003775/Sjc_0004798/Sjc_0007127/Sjc_0006927/Sjc_0002656/Sjc_0007863/Sjc_0008592/Sjc_0008546/Sjc_0007146/Sjc_0001214/Sjc_0004623/Sjc_0009342/Sjc_0005097/Sjc_0002813/Sjc_0006032
GO:0009855	determination of bilateral symmetry	91	-0.372068	-1.51126	0.0164975	0.179448	0.158335	2098	tags=36%, list=25%, signal=28%	Sjc_0008781/Sjc_0001193/Sjc_0000873/Sjc_0004218/Sjc_0002877/Sjc_0007548/Sjc_0002339/Sjc_0003192/Sjc_0005207/Sjc_0002809/Sjc_0003449/Sjc_0001041/Sjc_0003835/Sjc_0003162/Sjc_0002800/Sjc_0001553/Sjc_0006445/Sjc_0000698/Sjc_0003775/Sjc_0004798/Sjc_0007127/Sjc_0006927/Sjc_0002656/Sjc_0007863/Sjc_0008592/Sjc_0008546/Sjc_0007146/Sjc_0001214/Sjc_0004623/Sjc_0009342/Sjc_0005097/Sjc_0002813/Sjc_0006032
GO:0043473	pigmentation	87	-0.373065	-1.50849	0.0164975	0.179448	0.158335	2402	tags=37%, list=28%, signal=27%	Sjc_0009317/Sjc_0004494/Sjc_0002011/Sjc_0007307/Sjc_0007550/Sjc_0006479/Sjc_0005615/Sjc_0004339/Sjc_0005044/Sjc_0002383/Sjc_0005207/Sjc_0002701/Sjc_0006606/Sjc_0009366/Sjc_0008729/Sjc_0003162/Sjc_0009336/Sjc_0006754/Sjc_0001553/Sjc_0003794/Sjc_0008620/Sjc_0006755/Sjc_0002848/Sjc_0009310/Sjc_0004322/Sjc_0005045/Sjc_0004623/Sjc_0002680/Sjc_0000814/Sjc_0009316/Sjc_0006032/Sjc_0002404
GO:0040017	positive regulation of locomotion	230	-0.30571	-1.38871	0.0166113	0.179448	0.158335	2140	tags=33%, list=25%, signal=26%	Sjc_0005730/Sjc_0009026/Sjc_0006479/Sjc_0008160/Sjc_0002672/Sjc_0006099/Sjc_0006921/Sjc_0009693/Sjc_0006096/Sjc_0003512/Sjc_0002934/Sjc_0007768/Sjc_0004339/Sjc_0005044/Sjc_0009040/Sjc_0006882/Sjc_0000278/Sjc_0002623/Sjc_0001590/Sjc_0006945/Sjc_0004816/Sjc_0009335/Sjc_0002931/Sjc_0004743/Sjc_0002164/Sjc_0003449/Sjc_0007224/Sjc_0003982/Sjc_0006486/Sjc_0007320/Sjc_0003335/Sjc_0006235/Sjc_0001845/Sjc…
GO:1901861	regulation of muscle tissue development	75	-0.390568	-1.54648	0.016624	0.179448	0.158335	1957	tags=33%, list=23%, signal=26%	Sjc_0002934/Sjc_0007768/Sjc_0009205/Sjc_0005044/Sjc_0005207/Sjc_0000982/Sjc_0003982/Sjc_0001845/Sjc_0009290/Sjc_0008959/Sjc_0009705/Sjc_0004299/Sjc_0002935/Sjc_0000043/Sjc_0008962/Sjc_0002656/Sjc_0006634/Sjc_0005298/Sjc_0000718/Sjc_0006207/Sjc_0005045/Sjc_0005097/Sjc_0006032/Sjc_0009204/Sjc_0009206
GO:0060420	regulation of heart growth	42	-0.455989	-1.61961	0.0166436	0.179448	0.158335	1957	tags=43%, list=23%, signal=33%	Sjc_0002934/Sjc_0007768/Sjc_0005044/Sjc_0005207/Sjc_0003982/Sjc_0001845/Sjc_0008959/Sjc_0009705/Sjc_0004299/Sjc_0002935/Sjc_0000043/Sjc_0008962/Sjc_0006634/Sjc_0004168/Sjc_0005045/Sjc_0004026/Sjc_0005097/Sjc_0006032
GO:0043057	backward locomotion	14	-0.620599	-1.66841	0.0166667	0.179448	0.158335	2598	tags=86%, list=31%, signal=60%	Sjc_0006476/Sjc_0002671/Sjc_0000017/Sjc_0002672/Sjc_0001590/Sjc_0002191/Sjc_0006368/Sjc_0008681/Sjc_0008682/Sjc_0000009/Sjc_0003924/Sjc_0002799
GO:0007389	pattern specification process	439	-0.270719	-1.29329	0.016684	0.179448	0.158335	2126	tags=33%, list=25%, signal=26%	Sjc_0001713/Sjc_0008409/Sjc_0000622/Sjc_0009317/Sjc_0008535/Sjc_0002011/Sjc_0007307/Sjc_0002411/Sjc_0005013/Sjc_0003805/Sjc_0001182/Sjc_0003896/Sjc_0002346/Sjc_0007187/Sjc_0005539/Sjc_0007550/Sjc_0003513/Sjc_0007807/Sjc_0005267/Sjc_0009474/Sjc_0008243/Sjc_0009031/Sjc_0005395/Sjc_0008781/Sjc_0009236/Sjc_0001193/Sjc_0005553/Sjc_0003385/Sjc_0002050/Sjc_0005121/Sjc_0000873/Sjc_0003409/Sjc_0002934/Sjc…
GO:0006515	protein quality control for misfolded or incompletely synthesized proteins	19	0.526616	1.68534	0.0167131	0.179448	0.158335	1735	tags=47%, list=20%, signal=38%	Sjc_0005773/Sjc_0003515/Sjc_0000766/Sjc_0009460/Sjc_0008728/Sjc_0007209/Sjc_0003174/Sjc_0004872/Sjc_0006711
GO:0007035	vacuolar acidification	19	0.540934	1.73116	0.0167131	0.179448	0.158335	3064	tags=68%, list=36%, signal=44%	Sjc_0005299/Sjc_0000646/Sjc_0000272/Sjc_0007207/Sjc_0008111/Sjc_0002996/Sjc_0000770/Sjc_0005874/Sjc_0008547/Sjc_0004620/Sjc_0000273/Sjc_0008174/Sjc_0007951
GO:0048705	skeletal system morphogenesis	72	-0.381724	-1.50663	0.0167742	0.179696	0.158554	2077	tags=36%, list=24%, signal=28%	Sjc_0008160/Sjc_0001193/Sjc_0006921/Sjc_0008606/Sjc_0005044/Sjc_0006945/Sjc_0005022/Sjc_0002339/Sjc_0002784/Sjc_0005207/Sjc_0006075/Sjc_0001928/Sjc_0004178/Sjc_0006445/Sjc_0005402/Sjc_0004530/Sjc_0002352/Sjc_0006063/Sjc_0002656/Sjc_0000718/Sjc_0008485/Sjc_0005045/Sjc_0002680/Sjc_0005024/Sjc_0009133/Sjc_0006610
GO:0048333	mesodermal cell differentiation	21	-0.536106	-1.6339	0.0168453	0.179901	0.158735	1572	tags=43%, list=18%, signal=35%	Sjc_0001645/Sjc_0003449/Sjc_0006106/Sjc_0005402/Sjc_0004530/Sjc_0007987/Sjc_0000414/Sjc_0002680/Sjc_0005097
GO:0009263	deoxyribonucleotide biosynthetic process	10	0.663158	1.80211	0.0169082	0.179901	0.158735	2118	tags=60%, list=25%, signal=45%	Sjc_0001759/Sjc_0003914/Sjc_0007528/Sjc_0006862/Sjc_0006211/Sjc_0008007
GO:0034660	ncRNA metabolic process	357	0.252866	1.49977	0.0169492	0.179901	0.158735	2790	tags=43%, list=33%, signal=30%	Sjc_0003223/Sjc_0006011/Sjc_0002793/Sjc_0003627/Sjc_0003008/Sjc_0000326/Sjc_0009724/Sjc_0001212/Sjc_0004735/Sjc_0006840/Sjc_0001066/Sjc_0007385/Sjc_0006712/Sjc_0007763/Sjc_0002932/Sjc_0000451/Sjc_0006319/Sjc_0008816/Sjc_0005661/Sjc_0006276/Sjc_0005210/Sjc_0003089/Sjc_0003536/Sjc_0004681/Sjc_0004788/Sjc_0006699/Sjc_0006984/Sjc_0001436/Sjc_0003732/Sjc_0002019/Sjc_0007317/Sjc_0003978/Sjc_0000385/Sjc…
GO:0021871	forebrain regionalization	10	-0.670132	-1.65092	0.0170068	0.179901	0.158735	651	tags=70%, list=8%, signal=65%	Sjc_0005044/Sjc_0002339/Sjc_0006634/Sjc_0001025/Sjc_0005045/Sjc_0009316/Sjc_0001069
GO:1904948	midbrain dopaminergic neuron differentiation	10	-0.676896	-1.66759	0.0170068	0.179901	0.158735	1769	tags=80%, list=21%, signal=63%	Sjc_0009317/Sjc_0006945/Sjc_0006075/Sjc_0009290/Sjc_0006445/Sjc_0004530/Sjc_0006634/Sjc_0009316
GO:1903363	negative regulation of cellular protein catabolic process	67	0.328088	1.51731	0.0170213	0.179901	0.158735	1286	tags=30%, list=15%, signal=26%	Sjc_0002908/Sjc_0008185/Sjc_0002907/Sjc_0008195/Sjc_0008182/Sjc_0007022/Sjc_0005254/Sjc_0008180/Sjc_0008172/Sjc_0009374/Sjc_0004187/Sjc_0005536/Sjc_0003665/Sjc_0002950/Sjc_0006923/Sjc_0008191/Sjc_0008193/Sjc_0003038/Sjc_0008189/Sjc_0001638
GO:1903573	negative regulation of response to endoplasmic reticulum stress	23	0.49103	1.69787	0.017192	0.180972	0.159679	1788	tags=52%, list=21%, signal=41%	Sjc_0009374/Sjc_0007075/Sjc_0000111/Sjc_0002950/Sjc_0007728/Sjc_0006923/Sjc_0003232/Sjc_0005165/Sjc_0001638/Sjc_0008906/Sjc_0000575/Sjc_0005156
GO:0046661	male sex differentiation	102	-0.355132	-1.47498	0.017199	0.180972	0.159679	1417	tags=28%, list=17%, signal=24%	Sjc_0006075/Sjc_0008959/Sjc_0002606/Sjc_0006827/Sjc_0001928/Sjc_0004225/Sjc_0007072/Sjc_0009705/Sjc_0006445/Sjc_0002935/Sjc_0007251/Sjc_0004530/Sjc_0001133/Sjc_0007283/Sjc_0008962/Sjc_0004226/Sjc_0001215/Sjc_0002848/Sjc_0006634/Sjc_0000718/Sjc_0005404/Sjc_0007297/Sjc_0001025/Sjc_0003184/Sjc_0000414/Sjc_0008046/Sjc_0002680/Sjc_0006113/Sjc_0006032
GO:0016074	snoRNA metabolic process	14	0.600762	1.80162	0.0174129	0.182715	0.161217	1923	tags=57%, list=23%, signal=44%	Sjc_0007385/Sjc_0005103/Sjc_0007896/Sjc_0004871/Sjc_0002817/Sjc_0002775/Sjc_0003046/Sjc_0008951
GO:0032509	endosome transport via multivesicular body sorting pathway	26	0.484783	1.73165	0.0174419	0.182715	0.161217	2350	tags=69%, list=28%, signal=50%	Sjc_0005748/Sjc_0001971/Sjc_0003515/Sjc_0001942/Sjc_0003916/Sjc_0002538/Sjc_0002998/Sjc_0008871/Sjc_0006400/Sjc_0002978/Sjc_0001670/Sjc_0006805/Sjc_0005113/Sjc_0001083/Sjc_0008774/Sjc_0006112/Sjc_0002803/Sjc_0003677
GO:0045616	regulation of keratinocyte differentiation	11	0.618557	1.7233	0.0175439	0.183378	0.161802	1249	tags=55%, list=15%, signal=47%	Sjc_0006780/Sjc_0009407/Sjc_0009408/Sjc_0008892/Sjc_0002890/Sjc_0003769
GO:1905114	cell surface receptor signaling pathway involved in cell-cell signaling	235	-0.301718	-1.37467	0.0177187	0.184798	0.163055	1957	tags=28%, list=23%, signal=22%	Sjc_0002934/Sjc_0004218/Sjc_0004652/Sjc_0005044/Sjc_0002125/Sjc_0009040/Sjc_0004649/Sjc_0000409/Sjc_0002623/Sjc_0001590/Sjc_0006945/Sjc_0001876/Sjc_0004816/Sjc_0004553/Sjc_0002339/Sjc_0002784/Sjc_0005207/Sjc_0009416/Sjc_0006447/Sjc_0007224/Sjc_0004334/Sjc_0007320/Sjc_0009440/Sjc_0001255/Sjc_0009336/Sjc_0006075/Sjc_0009290/Sjc_0008959/Sjc_0002897/Sjc_0001928/Sjc_0008589/Sjc_0009705/Sjc_0006445/Sjc…
GO:0009117	nucleotide metabolic process	349	0.348398	2.05443	0.0178571	0.185832	0.163968	1864	tags=39%, list=22%, signal=32%	Sjc_0006304/Sjc_0007666/Sjc_0004980/Sjc_0005231/Sjc_0007810/Sjc_0006635/Sjc_0008345/Sjc_0006810/Sjc_0001631/Sjc_0003109/Sjc_0001512/Sjc_0006464/Sjc_0005478/Sjc_0001759/Sjc_0007022/Sjc_0002632/Sjc_0008703/Sjc_0003094/Sjc_0000560/Sjc_0004570/Sjc_0003515/Sjc_0000909/Sjc_0003862/Sjc_0002198/Sjc_0009391/Sjc_0003021/Sjc_0004296/Sjc_0001280/Sjc_0003914/Sjc_0002202/Sjc_0000875/Sjc_0006237/Sjc_0008162/Sjc…
GO:0016579	protein deubiquitination	122	0.29175	1.49072	0.0179641	0.186535	0.164588	2135	tags=38%, list=25%, signal=29%	Sjc_0009055/Sjc_0008991/Sjc_0003431/Sjc_0007022/Sjc_0005254/Sjc_0003515/Sjc_0001280/Sjc_0000766/Sjc_0003680/Sjc_0003851/Sjc_0005808/Sjc_0007462/Sjc_0003373/Sjc_0006453/Sjc_0003540/Sjc_0000785/Sjc_0005848/Sjc_0001534/Sjc_0001467/Sjc_0000241/Sjc_0001199/Sjc_0002950/Sjc_0005343/Sjc_0007669/Sjc_0001299/Sjc_0009010/Sjc_0007209/Sjc_0001819/Sjc_0003432/Sjc_0001372/Sjc_0006686/Sjc_0000927/Sjc_0008905/Sjc…
GO:0061061	muscle structure development	337	-0.281201	-1.31828	0.0180659	0.187024	0.165019	2123	tags=29%, list=25%, signal=23%	Sjc_0008243/Sjc_0001686/Sjc_0009026/Sjc_0007282/Sjc_0003720/Sjc_0002672/Sjc_0009402/Sjc_0001193/Sjc_0005553/Sjc_0009693/Sjc_0004850/Sjc_0003385/Sjc_0002934/Sjc_0007768/Sjc_0008139/Sjc_0009205/Sjc_0005044/Sjc_0005492/Sjc_0002125/Sjc_0000602/Sjc_0009312/Sjc_0009040/Sjc_0006882/Sjc_0006945/Sjc_0001876/Sjc_0009335/Sjc_0002339/Sjc_0004522/Sjc_0005207/Sjc_0009416/Sjc_0000982/Sjc_0008028/Sjc_0001106/Sjc…
GO:0055017	cardiac muscle tissue growth	49	-0.416319	-1.50893	0.0181058	0.187024	0.165019	1957	tags=37%, list=23%, signal=28%	Sjc_0002934/Sjc_0007768/Sjc_0005044/Sjc_0005207/Sjc_0003982/Sjc_0001845/Sjc_0008959/Sjc_0009705/Sjc_0004299/Sjc_0002935/Sjc_0008620/Sjc_0008362/Sjc_0000043/Sjc_0008962/Sjc_0006634/Sjc_0005045/Sjc_0005097/Sjc_0006032
GO:0036158	outer dynein arm assembly	12	-0.643502	-1.66347	0.0181818	0.187024	0.165019	1037	tags=42%, list=12%, signal=37%	Sjc_0000698/Sjc_0007127/Sjc_0005047/Sjc_0007146/Sjc_0001214
GO:0055114	oxidation-reduction process	374	0.384494	2.29313	0.0181818	0.187024	0.165019	1986	tags=43%, list=23%, signal=34%	Sjc_0006304/Sjc_0001388/Sjc_0004665/Sjc_0007228/Sjc_0006635/Sjc_0008345/Sjc_0005309/Sjc_0003109/Sjc_0001512/Sjc_0005478/Sjc_0007022/Sjc_0002632/Sjc_0008703/Sjc_0009475/Sjc_0003094/Sjc_0004570/Sjc_0003515/Sjc_0000909/Sjc_0003862/Sjc_0007057/Sjc_0009391/Sjc_0003021/Sjc_0004296/Sjc_0004692/Sjc_0003914/Sjc_0003056/Sjc_0000875/Sjc_0008973/Sjc_0002737/Sjc_0007654/Sjc_0004471/Sjc_0006542/Sjc_0003765/Sjc…
GO:0015800	acidic amino acid transport	27	-0.502819	-1.62665	0.0182371	0.187024	0.165019	2320	tags=52%, list=27%, signal=38%	Sjc_0007977/Sjc_0009031/Sjc_0007768/Sjc_0001590/Sjc_0003982/Sjc_0001845/Sjc_0008442/Sjc_0005238/Sjc_0007976/Sjc_0008362/Sjc_0008441/Sjc_0008443/Sjc_0003470/Sjc_0009293
GO:0072525	pyridine-containing compound biosynthetic process	48	0.367324	1.53666	0.0182482	0.187024	0.165019	2221	tags=40%, list=26%, signal=29%	Sjc_0001631/Sjc_0001512/Sjc_0006464/Sjc_0005478/Sjc_0007022/Sjc_0000303/Sjc_0002166/Sjc_0002490/Sjc_0003673/Sjc_0004045/Sjc_0003060/Sjc_0003944/Sjc_0002491/Sjc_0001632/Sjc_0005425/Sjc_0005974/Sjc_0005036/Sjc_0003033/Sjc_0001904
GO:0001658	branching involved in ureteric bud morphogenesis	14	-0.608614	-1.63619	0.0183333	0.187491	0.165431	651	tags=64%, list=8%, signal=59%	Sjc_0003460/Sjc_0009317/Sjc_0003385/Sjc_0005044/Sjc_0006634/Sjc_0000718/Sjc_0005045/Sjc_0002680/Sjc_0009316
GO:0055115	entry into diapause	23	-0.524692	-1.6288	0.0183767	0.18753	0.165466	2340	tags=52%, list=27%, signal=38%	Sjc_0006198/Sjc_0006099/Sjc_0005272/Sjc_0009205/Sjc_0006197/Sjc_0006196/Sjc_0007002/Sjc_0002191/Sjc_0001250/Sjc_0004798/Sjc_0009204/Sjc_0009206
GO:0042407	cristae formation	16	0.564522	1.72896	0.0185676	0.188665	0.166467	2209	tags=69%, list=26%, signal=51%	Sjc_0006670/Sjc_0002845/Sjc_0007065/Sjc_0003096/Sjc_0008893/Sjc_0003147/Sjc_0009260/Sjc_0001147/Sjc_0004115/Sjc_0007260/Sjc_0009255
GO:0097530	granulocyte migration	16	0.561947	1.72107	0.0185676	0.188665	0.166467	1064	tags=38%, list=12%, signal=33%	Sjc_0005480/Sjc_0005479/Sjc_0002997/Sjc_0004012/Sjc_0004657/Sjc_0003038
GO:0009225	nucleotide-sugar metabolic process	32	0.407528	1.60172	0.0188679	0.190985	0.168514	2143	tags=44%, list=25%, signal=33%	Sjc_0003866/Sjc_0007022/Sjc_0000447/Sjc_0002166/Sjc_0008223/Sjc_0001148/Sjc_0003255/Sjc_0002831/Sjc_0005843/Sjc_0003550/Sjc_0004206/Sjc_0005043/Sjc_0008007/Sjc_0003033
GO:0032434	regulation of proteasomal ubiquitin-dependent protein catabolic process	93	0.277199	1.36824	0.0189573	0.190985	0.168514	1005	tags=24%, list=12%, signal=21%	Sjc_0002908/Sjc_0008185/Sjc_0002907/Sjc_0005677/Sjc_0008195/Sjc_0003431/Sjc_0008182/Sjc_0007022/Sjc_0005254/Sjc_0003515/Sjc_0008180/Sjc_0008172/Sjc_0000997/Sjc_0003665/Sjc_0008490/Sjc_0003687/Sjc_0002950/Sjc_0006358/Sjc_0007728/Sjc_0008191/Sjc_0003232/Sjc_0008193
GO:0065004	protein-DNA complex assembly	93	0.275146	1.35811	0.0189573	0.190985	0.168514	2965	tags=49%, list=35%, signal=33%	Sjc_0009584/Sjc_0003431/Sjc_0006453/Sjc_0006212/Sjc_0008660/Sjc_0000807/Sjc_0001299/Sjc_0009131/Sjc_0004810/Sjc_0003855/Sjc_0003432/Sjc_0003971/Sjc_0002078/Sjc_0000927/Sjc_0007350/Sjc_0001864/Sjc_0008469/Sjc_0004294/Sjc_0000705/Sjc_0007130/Sjc_0006146/Sjc_0000835/Sjc_0008955/Sjc_0003149/Sjc_0007414/Sjc_0002150/Sjc_0001314/Sjc_0001696/Sjc_0002074/Sjc_0005904/Sjc_0004786/Sjc_0000763/Sjc_0002780/Sjc…
GO:0072593	reactive oxygen species metabolic process	93	0.275442	1.35957	0.0189573	0.190985	0.168514	1600	tags=30%, list=19%, signal=25%	Sjc_0005244/Sjc_0009349/Sjc_0003223/Sjc_0009713/Sjc_0008961/Sjc_0007022/Sjc_0006409/Sjc_0001280/Sjc_0006237/Sjc_0005754/Sjc_0003838/Sjc_0004417/Sjc_0002388/Sjc_0002015/Sjc_0001236/Sjc_0000241/Sjc_0003139/Sjc_0009439/Sjc_0002499/Sjc_0006532/Sjc_0000647/Sjc_0005700/Sjc_0006118/Sjc_0000271/Sjc_0003177/Sjc_0008749/Sjc_0003305/Sjc_0009168
GO:0048663	neuron fate commitment	58	-0.399885	-1.49367	0.0190217	0.191227	0.168728	1415	tags=29%, list=17%, signal=25%	Sjc_0009290/Sjc_0008959/Sjc_0001928/Sjc_0009705/Sjc_0002935/Sjc_0008962/Sjc_0003924/Sjc_0005772/Sjc_0001861/Sjc_0001025/Sjc_0003321/Sjc_0005045/Sjc_0002680/Sjc_0009316/Sjc_0006032/Sjc_0001890/Sjc_0000860
GO:0043486	histone exchange	18	0.539772	1.70141	0.0190736	0.191342	0.168829	2055	tags=61%, list=24%, signal=46%	Sjc_0000641/Sjc_0005808/Sjc_0003364/Sjc_0009131/Sjc_0001400/Sjc_0001601/Sjc_0001603/Sjc_0005660/Sjc_0006146/Sjc_0000809/Sjc_0005166
GO:0048015	phosphatidylinositol-mediated signaling	90	-0.361001	-1.46386	0.0191327	0.191529	0.168994	2207	tags=41%, list=26%, signal=31%	Sjc_0007486/Sjc_0005649/Sjc_0004104/Sjc_0007073/Sjc_0008735/Sjc_0005467/Sjc_0002934/Sjc_0009205/Sjc_0004649/Sjc_0000589/Sjc_0000588/Sjc_0002623/Sjc_0002931/Sjc_0007224/Sjc_0008959/Sjc_0002224/Sjc_0001928/Sjc_0007072/Sjc_0009705/Sjc_0002935/Sjc_0007251/Sjc_0006661/Sjc_0000580/Sjc_0006603/Sjc_0001184/Sjc_0008145/Sjc_0004008/Sjc_0008962/Sjc_0004420/Sjc_0004419/Sjc_0003003/Sjc_0009192/Sjc_0008046/Sjc…
GO:0045669	positive regulation of osteoblast differentiation	16	-0.572149	-1.62808	0.0192	0.191797	0.169231	2167	tags=62%, list=25%, signal=47%	Sjc_0002303/Sjc_0005044/Sjc_0004522/Sjc_0005207/Sjc_0004523/Sjc_0004530/Sjc_0001776/Sjc_0000718/Sjc_0002288/Sjc_0005045
GO:0035384	thioester biosynthetic process	20	0.503428	1.66603	0.0194444	0.193423	0.170666	1848	tags=45%, list=22%, signal=35%	Sjc_0003021/Sjc_0005414/Sjc_0001236/Sjc_0007032/Sjc_0006263/Sjc_0003115/Sjc_0002747/Sjc_0002773/Sjc_0009157
GO:0071616	acyl-CoA biosynthetic process	20	0.503428	1.66603	0.0194444	0.193423	0.170666	1848	tags=45%, list=22%, signal=35%	Sjc_0003021/Sjc_0005414/Sjc_0001236/Sjc_0007032/Sjc_0006263/Sjc_0003115/Sjc_0002747/Sjc_0002773/Sjc_0009157
GO:2000145	regulation of cell motility	296	-0.286369	-1.32715	0.0195865	0.194233	0.17138	1965	tags=30%, list=23%, signal=24%	Sjc_0006096/Sjc_0003512/Sjc_0002934/Sjc_0007768/Sjc_0004628/Sjc_0004339/Sjc_0005044/Sjc_0009040/Sjc_0004649/Sjc_0000278/Sjc_0004219/Sjc_0002623/Sjc_0006945/Sjc_0002036/Sjc_0004816/Sjc_0002931/Sjc_0003662/Sjc_0004522/Sjc_0002177/Sjc_0005207/Sjc_0009416/Sjc_0002164/Sjc_0003449/Sjc_0007224/Sjc_0003976/Sjc_0003982/Sjc_0004523/Sjc_0006486/Sjc_0007320/Sjc_0003335/Sjc_0001845/Sjc_0009336/Sjc_0006075/Sjc…
GO:0022613	ribonucleoprotein complex biogenesis	397	0.365247	2.19698	0.0196078	0.194233	0.17138	2705	tags=53%, list=32%, signal=38%	Sjc_0007970/Sjc_0002010/Sjc_0005509/Sjc_0002428/Sjc_0002793/Sjc_0000326/Sjc_0009724/Sjc_0001212/Sjc_0004735/Sjc_0006439/Sjc_0008386/Sjc_0004532/Sjc_0001879/Sjc_0006840/Sjc_0001066/Sjc_0000661/Sjc_0003076/Sjc_0003799/Sjc_0007385/Sjc_0000369/Sjc_0005797/Sjc_0002932/Sjc_0000451/Sjc_0003348/Sjc_0008746/Sjc_0005661/Sjc_0003373/Sjc_0008341/Sjc_0007619/Sjc_0007762/Sjc_0004630/Sjc_0006276/Sjc_0006771/Sjc…
GO:0035904	aorta development	14	-0.600676	-1.61485	0.02	0.196152	0.173073	1648	tags=50%, list=19%, signal=40%	Sjc_0001085/Sjc_0007993/Sjc_0002784/Sjc_0003059/Sjc_0006632/Sjc_0002680/Sjc_0006032
GO:0019076	viral release from host cell	11	0.612382	1.70609	0.0200501	0.196152	0.173073	3131	tags=82%, list=37%, signal=52%	Sjc_0006961/Sjc_0008920/Sjc_0002538/Sjc_0006805/Sjc_0001083/Sjc_0008774/Sjc_0006112/Sjc_0000816/Sjc_0001975
GO:0035890	exit from host	11	0.612382	1.70609	0.0200501	0.196152	0.173073	3131	tags=82%, list=37%, signal=52%	Sjc_0006961/Sjc_0008920/Sjc_0002538/Sjc_0006805/Sjc_0001083/Sjc_0008774/Sjc_0006112/Sjc_0000816/Sjc_0001975
GO:0035891	exit from host cell	11	0.612382	1.70609	0.0200501	0.196152	0.173073	3131	tags=82%, list=37%, signal=52%	Sjc_0006961/Sjc_0008920/Sjc_0002538/Sjc_0006805/Sjc_0001083/Sjc_0008774/Sjc_0006112/Sjc_0000816/Sjc_0001975
GO:0052126	movement in host environment	11	0.612382	1.70609	0.0200501	0.196152	0.173073	3131	tags=82%, list=37%, signal=52%	Sjc_0006961/Sjc_0008920/Sjc_0002538/Sjc_0006805/Sjc_0001083/Sjc_0008774/Sjc_0006112/Sjc_0000816/Sjc_0001975
GO:0052192	movement in environment of other organism involved in symbiotic interaction	11	0.612382	1.70609	0.0200501	0.196152	0.173073	3131	tags=82%, list=37%, signal=52%	Sjc_0006961/Sjc_0008920/Sjc_0002538/Sjc_0006805/Sjc_0001083/Sjc_0008774/Sjc_0006112/Sjc_0000816/Sjc_0001975
GO:0007431	salivary gland development	78	-0.378574	-1.51238	0.0203304	0.198075	0.17477	1957	tags=37%, list=23%, signal=29%	Sjc_0002934/Sjc_0007768/Sjc_0002823/Sjc_0006945/Sjc_0002615/Sjc_0002931/Sjc_0006447/Sjc_0003982/Sjc_0001845/Sjc_0009290/Sjc_0008959/Sjc_0009705/Sjc_0006445/Sjc_0003693/Sjc_0002935/Sjc_0005402/Sjc_0008923/Sjc_0004008/Sjc_0008962/Sjc_0008147/Sjc_0007987/Sjc_0006632/Sjc_0008046/Sjc_0002680/Sjc_0000044/Sjc_0000099/Sjc_0005097/Sjc_0001890/Sjc_0005187
GO:0046620	regulation of organ growth	78	-0.37577	-1.50118	0.0203304	0.198075	0.17477	2038	tags=35%, list=24%, signal=27%	Sjc_0009693/Sjc_0008606/Sjc_0002934/Sjc_0007768/Sjc_0005044/Sjc_0002104/Sjc_0002623/Sjc_0002784/Sjc_0005207/Sjc_0003982/Sjc_0001845/Sjc_0008959/Sjc_0009705/Sjc_0004299/Sjc_0002935/Sjc_0004828/Sjc_0000043/Sjc_0004008/Sjc_0003773/Sjc_0008962/Sjc_0006634/Sjc_0004168/Sjc_0008378/Sjc_0005045/Sjc_0004026/Sjc_0005097/Sjc_0006032
GO:0007368	determination of left/right symmetry	86	-0.370037	-1.48931	0.0205128	0.199442	0.175976	2098	tags=36%, list=25%, signal=27%	Sjc_0008781/Sjc_0001193/Sjc_0004218/Sjc_0002877/Sjc_0007548/Sjc_0002339/Sjc_0003192/Sjc_0005207/Sjc_0002809/Sjc_0003449/Sjc_0001041/Sjc_0003835/Sjc_0003162/Sjc_0002800/Sjc_0001553/Sjc_0006445/Sjc_0000698/Sjc_0003775/Sjc_0004798/Sjc_0007127/Sjc_0006927/Sjc_0007863/Sjc_0008592/Sjc_0008546/Sjc_0007146/Sjc_0001214/Sjc_0004623/Sjc_0009342/Sjc_0005097/Sjc_0002813/Sjc_0006032
GO:0035272	exocrine system development	85	-0.370439	-1.48567	0.020592	0.199628	0.176141	1957	tags=35%, list=23%, signal=27%	Sjc_0002934/Sjc_0007768/Sjc_0002823/Sjc_0006945/Sjc_0002615/Sjc_0002931/Sjc_0006447/Sjc_0003982/Sjc_0001845/Sjc_0009290/Sjc_0008959/Sjc_0009705/Sjc_0006445/Sjc_0003693/Sjc_0002935/Sjc_0005402/Sjc_0008923/Sjc_0004008/Sjc_0008962/Sjc_0008147/Sjc_0007987/Sjc_0006632/Sjc_0008046/Sjc_0002680/Sjc_0000044/Sjc_0000099/Sjc_0005097/Sjc_0001890/Sjc_0000860/Sjc_0005187
GO:0048644	muscle organ morphogenesis	33	-0.469481	-1.57509	0.0206186	0.199628	0.176141	1832	tags=42%, list=22%, signal=33%	Sjc_0009040/Sjc_0006882/Sjc_0001876/Sjc_0009335/Sjc_0004522/Sjc_0004523/Sjc_0009290/Sjc_0006445/Sjc_0006368/Sjc_0002352/Sjc_0006880/Sjc_0006634/Sjc_0005097/Sjc_0000860
GO:0014046	dopamine secretion	17	-0.581019	-1.67271	0.0207006	0.199628	0.176141	2121	tags=71%, list=25%, signal=53%	Sjc_0009031/Sjc_0009169/Sjc_0003512/Sjc_0006136/Sjc_0002383/Sjc_0009336/Sjc_0009161/Sjc_0005238/Sjc_0004793/Sjc_0009160/Sjc_0009293/Sjc_0009167
GO:0014059	regulation of dopamine secretion	17	-0.581019	-1.67271	0.0207006	0.199628	0.176141	2121	tags=71%, list=25%, signal=53%	Sjc_0009031/Sjc_0009169/Sjc_0003512/Sjc_0006136/Sjc_0002383/Sjc_0009336/Sjc_0009161/Sjc_0005238/Sjc_0004793/Sjc_0009160/Sjc_0009293/Sjc_0009167
GO:0040019	positive regulation of embryonic development	30	-0.481968	-1.58419	0.0209581	0.201418	0.17772	1679	tags=37%, list=20%, signal=30%	Sjc_0001989/Sjc_0001106/Sjc_0001928/Sjc_0005402/Sjc_0006634/Sjc_0000718/Sjc_0000414/Sjc_0007329/Sjc_0009316/Sjc_0001890/Sjc_0005187
GO:0044057	regulation of system process	222	-0.301089	-1.36674	0.0209713	0.201418	0.17772	2089	tags=31%, list=25%, signal=24%	Sjc_0002137/Sjc_0002672/Sjc_0000751/Sjc_0005809/Sjc_0003340/Sjc_0003512/Sjc_0002934/Sjc_0007768/Sjc_0008139/Sjc_0004339/Sjc_0001197/Sjc_0009040/Sjc_0006136/Sjc_0002623/Sjc_0000518/Sjc_0000054/Sjc_0001876/Sjc_0004816/Sjc_0004553/Sjc_0003746/Sjc_0004522/Sjc_0005207/Sjc_0000982/Sjc_0004743/Sjc_0003982/Sjc_0004523/Sjc_0006235/Sjc_0001845/Sjc_0009336/Sjc_0006666/Sjc_0008959/Sjc_0001853/Sjc_0000887/Sjc…
GO:0043087	regulation of GTPase activity	232	-0.297431	-1.35298	0.021041	0.201678	0.177949	2056	tags=32%, list=24%, signal=25%	Sjc_0008876/Sjc_0008735/Sjc_0001957/Sjc_0002050/Sjc_0006093/Sjc_0006096/Sjc_0002819/Sjc_0002934/Sjc_0000758/Sjc_0004628/Sjc_0001352/Sjc_0004339/Sjc_0000790/Sjc_0005565/Sjc_0001552/Sjc_0007718/Sjc_0000672/Sjc_0002623/Sjc_0005259/Sjc_0001019/Sjc_0004976/Sjc_0002625/Sjc_0005853/Sjc_0002339/Sjc_0009400/Sjc_0006447/Sjc_0007224/Sjc_0008357/Sjc_0006395/Sjc_0006075/Sjc_0008959/Sjc_0003747/Sjc_0002717/Sjc…
GO:0006082	organic acid metabolic process	402	0.236772	1.42205	0.0212766	0.203114	0.179216	1970	tags=31%, list=23%, signal=25%	Sjc_0007666/Sjc_0006780/Sjc_0001388/Sjc_0005231/Sjc_0007810/Sjc_0007228/Sjc_0006587/Sjc_0001631/Sjc_0003109/Sjc_0001512/Sjc_0006464/Sjc_0005478/Sjc_0007022/Sjc_0004570/Sjc_0006409/Sjc_0000909/Sjc_0003862/Sjc_0007057/Sjc_0003021/Sjc_0008795/Sjc_0000875/Sjc_0008973/Sjc_0006237/Sjc_0004471/Sjc_0006542/Sjc_0009033/Sjc_0001241/Sjc_0004474/Sjc_0005053/Sjc_0008397/Sjc_0005120/Sjc_0004417/Sjc_0000303/Sjc…
GO:0034754	cellular hormone metabolic process	26	-0.501839	-1.60828	0.0212766	0.203114	0.179216	12	tags=12%, list=0%, signal=12%	Sjc_0000718/Sjc_0004557/Sjc_0004559
GO:0060070	canonical Wnt signaling pathway	135	-0.326317	-1.39826	0.0214031	0.203755	0.179782	1957	tags=27%, list=23%, signal=21%	Sjc_0002934/Sjc_0004218/Sjc_0004652/Sjc_0005044/Sjc_0002125/Sjc_0009040/Sjc_0000409/Sjc_0006945/Sjc_0001876/Sjc_0002339/Sjc_0006447/Sjc_0007224/Sjc_0006075/Sjc_0009290/Sjc_0008959/Sjc_0001928/Sjc_0009705/Sjc_0006445/Sjc_0002935/Sjc_0006661/Sjc_0004530/Sjc_0005701/Sjc_0000043/Sjc_0008962/Sjc_0001215/Sjc_0006634/Sjc_0004420/Sjc_0000718/Sjc_0007987/Sjc_0004419/Sjc_0005045/Sjc_0000044/Sjc_0009316/Sjc…
GO:0006096	glycolytic process	31	0.410197	1.59545	0.0215385	0.203755	0.179782	2221	tags=48%, list=26%, signal=36%	Sjc_0001512/Sjc_0006464/Sjc_0005478/Sjc_0007022/Sjc_0000303/Sjc_0002166/Sjc_0002490/Sjc_0003673/Sjc_0004045/Sjc_0003944/Sjc_0002491/Sjc_0005425/Sjc_0005974/Sjc_0003033/Sjc_0001904
GO:0042866	pyruvate biosynthetic process	31	0.410197	1.59545	0.0215385	0.203755	0.179782	2221	tags=48%, list=26%, signal=36%	Sjc_0001512/Sjc_0006464/Sjc_0005478/Sjc_0007022/Sjc_0000303/Sjc_0002166/Sjc_0002490/Sjc_0003673/Sjc_0004045/Sjc_0003944/Sjc_0002491/Sjc_0005425/Sjc_0005974/Sjc_0003033/Sjc_0001904
GO:0043507	positive regulation of JUN kinase activity	38	-0.455525	-1.57949	0.0215517	0.203755	0.179782	2941	tags=66%, list=35%, signal=43%	Sjc_0003654/Sjc_0004981/Sjc_0008711/Sjc_0003816/Sjc_0006109/Sjc_0005327/Sjc_0003882/Sjc_0003988/Sjc_0007511/Sjc_0007768/Sjc_0005565/Sjc_0002623/Sjc_0002036/Sjc_0002339/Sjc_0007224/Sjc_0003982/Sjc_0001845/Sjc_0006445/Sjc_0002148/Sjc_0004024/Sjc_0008620/Sjc_0002149/Sjc_0004420/Sjc_0004419/Sjc_0000044
GO:0060831	smoothened signaling pathway involved in dorsal/ventral neural tube patterning	11	-0.649484	-1.64541	0.0215589	0.203755	0.179782	2915	tags=91%, list=34%, signal=60%	Sjc_0001281/Sjc_0005023/Sjc_0008535/Sjc_0003385/Sjc_0005044/Sjc_0005022/Sjc_0001250/Sjc_0006796/Sjc_0005045/Sjc_0005024
GO:0003229	ventricular cardiac muscle tissue development	14	-0.593464	-1.59546	0.0216667	0.204366	0.180321	105	tags=29%, list=1%, signal=28%	Sjc_0006368/Sjc_0005097/Sjc_0006032/Sjc_0000860
GO:0044068	modulation by symbiont of host cellular process	10	0.657914	1.78786	0.0217391	0.204387	0.180339	814	tags=40%, list=10%, signal=36%	Sjc_0003898/Sjc_0001512/Sjc_0002661/Sjc_0008920
GO:0048675	axon extension	86	-0.368932	-1.48486	0.0217949	0.204387	0.180339	1823	tags=41%, list=21%, signal=32%	Sjc_0006136/Sjc_0006945/Sjc_0005956/Sjc_0008405/Sjc_0002931/Sjc_0002383/Sjc_0006606/Sjc_0005713/Sjc_0003982/Sjc_0009273/Sjc_0007320/Sjc_0001845/Sjc_0009290/Sjc_0001853/Sjc_0002389/Sjc_0007072/Sjc_0006445/Sjc_0005707/Sjc_0006623/Sjc_0008620/Sjc_0008681/Sjc_0008682/Sjc_0003924/Sjc_0004301/Sjc_0001869/Sjc_0006634/Sjc_0000718/Sjc_0003859/Sjc_0007297/Sjc_0008046/Sjc_0001440/Sjc_0000044/Sjc_0002799/Sjc…
GO:1901097	negative regulation of autophagosome maturation	18	0.5218	1.64476	0.0217984	0.204387	0.180339	1276	tags=50%, list=15%, signal=43%	Sjc_0002908/Sjc_0008185/Sjc_0002907/Sjc_0008195/Sjc_0008182/Sjc_0008180/Sjc_0008191/Sjc_0008193/Sjc_0008189
GO:2000243	positive regulation of reproductive process	74	-0.373798	-1.47559	0.0219072	0.205001	0.180882	2225	tags=42%, list=26%, signal=31%	Sjc_0008133/Sjc_0005747/Sjc_0007073/Sjc_0009693/Sjc_0007500/Sjc_0005932/Sjc_0009040/Sjc_0006882/Sjc_0000278/Sjc_0000904/Sjc_0009335/Sjc_0002191/Sjc_0007072/Sjc_0006445/Sjc_0009232/Sjc_0008651/Sjc_0001712/Sjc_0002359/Sjc_0000985/Sjc_0007283/Sjc_0003773/Sjc_0006880/Sjc_0002848/Sjc_0000718/Sjc_0002356/Sjc_0000506/Sjc_0002993/Sjc_0000414/Sjc_0008378/Sjc_0009644/Sjc_0007782
GO:0019933	cAMP-mediated signaling	45	-0.433292	-1.55377	0.0220994	0.206318	0.182043	2140	tags=44%, list=25%, signal=33%	Sjc_0005730/Sjc_0005395/Sjc_0006527/Sjc_0006526/Sjc_0003512/Sjc_0002376/Sjc_0000054/Sjc_0000438/Sjc_0006235/Sjc_0000783/Sjc_0008019/Sjc_0009343/Sjc_0002732/Sjc_0006943/Sjc_0002666/Sjc_0001525/Sjc_0008747/Sjc_0008163/Sjc_0004026/Sjc_0002731
GO:0009451	RNA modification	112	0.291749	1.49991	0.0222222	0.206318	0.182043	2574	tags=44%, list=30%, signal=31%	Sjc_0006011/Sjc_0003008/Sjc_0006840/Sjc_0007385/Sjc_0007763/Sjc_0008816/Sjc_0004681/Sjc_0001436/Sjc_0002019/Sjc_0003978/Sjc_0009515/Sjc_0004941/Sjc_0007752/Sjc_0005790/Sjc_0007741/Sjc_0007746/Sjc_0002817/Sjc_0008034/Sjc_0002775/Sjc_0003979/Sjc_0006028/Sjc_0001725/Sjc_0007555/Sjc_0003443/Sjc_0002033/Sjc_0004758/Sjc_0006713/Sjc_0000478/Sjc_0002083/Sjc_0002407/Sjc_0008403/Sjc_0009212/Sjc_0005158/Sjc…
GO:0055086	nucleobase-containing small molecule metabolic process	427	0.363304	2.20307	0.0222222	0.206318	0.182043	2179	tags=43%, list=26%, signal=34%	Sjc_0006304/Sjc_0007666/Sjc_0006427/Sjc_0004980/Sjc_0005231/Sjc_0000850/Sjc_0003866/Sjc_0007810/Sjc_0001753/Sjc_0006635/Sjc_0008345/Sjc_0006810/Sjc_0001631/Sjc_0003109/Sjc_0001512/Sjc_0004070/Sjc_0006464/Sjc_0005478/Sjc_0001759/Sjc_0007022/Sjc_0002632/Sjc_0008703/Sjc_0003094/Sjc_0000560/Sjc_0004570/Sjc_0003515/Sjc_0000909/Sjc_0003862/Sjc_0002198/Sjc_0009391/Sjc_0000849/Sjc_0003021/Sjc_0004296/Sjc…
GO:0070647	protein modification by small protein conjugation or removal	408	0.228923	1.37215	0.0222222	0.206318	0.182043	2349	tags=35%, list=28%, signal=27%	Sjc_0005039/Sjc_0006780/Sjc_0005925/Sjc_0009055/Sjc_0004163/Sjc_0005677/Sjc_0008991/Sjc_0000641/Sjc_0003431/Sjc_0005773/Sjc_0007022/Sjc_0001115/Sjc_0003454/Sjc_0005254/Sjc_0003515/Sjc_0001280/Sjc_0000369/Sjc_0000766/Sjc_0003680/Sjc_0003851/Sjc_0003348/Sjc_0005808/Sjc_0007462/Sjc_0000997/Sjc_0009374/Sjc_0003373/Sjc_0007695/Sjc_0005210/Sjc_0005536/Sjc_0007075/Sjc_0003665/Sjc_0006453/Sjc_0002879/Sjc…
GO:0048286	lung alveolus development	17	-0.57754	-1.66269	0.022293	0.20657	0.182266	2099	tags=65%, list=25%, signal=49%	Sjc_0006479/Sjc_0002104/Sjc_0003449/Sjc_0008729/Sjc_0009290/Sjc_0006445/Sjc_0000402/Sjc_0005402/Sjc_0004024/Sjc_0001025/Sjc_0001890
GO:0006085	acetyl-CoA biosynthetic process	12	0.587404	1.67959	0.02267	0.209653	0.184986	1848	tags=58%, list=22%, signal=46%	Sjc_0003021/Sjc_0005414/Sjc_0001236/Sjc_0007032/Sjc_0003115/Sjc_0002747/Sjc_0009157
GO:0006412	translation	451	0.386956	2.36671	0.0227273	0.209705	0.185032	2755	tags=55%, list=32%, signal=39%	Sjc_0000440/Sjc_0000439/Sjc_0002010/Sjc_0005111/Sjc_0003223/Sjc_0001866/Sjc_0003008/Sjc_0000326/Sjc_0009219/Sjc_0009713/Sjc_0008961/Sjc_0001512/Sjc_0001212/Sjc_0004815/Sjc_0008548/Sjc_0006439/Sjc_0003094/Sjc_0001066/Sjc_0000661/Sjc_0003076/Sjc_0001280/Sjc_0007385/Sjc_0005797/Sjc_0007763/Sjc_0006410/Sjc_0000451/Sjc_0007194/Sjc_0008746/Sjc_0008816/Sjc_0002440/Sjc_0005661/Sjc_0005369/Sjc_0006276/Sjc…
GO:0032224	positive regulation of synaptic transmission, cholinergic	15	-0.563158	-1.55324	0.0227642	0.209705	0.185032	2471	tags=67%, list=29%, signal=47%	Sjc_0003380/Sjc_0000170/Sjc_0000954/Sjc_0000169/Sjc_0006666/Sjc_0002999/Sjc_0002191/Sjc_0004979/Sjc_0003556/Sjc_0003555
GO:0034655	nucleobase-containing compound catabolic process	293	0.243879	1.44013	0.0229885	0.210951	0.186131	2705	tags=44%, list=32%, signal=31%	Sjc_0002010/Sjc_0000850/Sjc_0005111/Sjc_0003223/Sjc_0001866/Sjc_0000326/Sjc_0001512/Sjc_0006464/Sjc_0004735/Sjc_0006439/Sjc_0005478/Sjc_0001759/Sjc_0007022/Sjc_0002661/Sjc_0003515/Sjc_0000849/Sjc_0005797/Sjc_0002953/Sjc_0008162/Sjc_0007194/Sjc_0007880/Sjc_0000854/Sjc_0005120/Sjc_0003103/Sjc_0005661/Sjc_0003170/Sjc_0005210/Sjc_0000303/Sjc_0002043/Sjc_0005536/Sjc_0000157/Sjc_0001979/Sjc_0004232/Sjc…
GO:0000187	activation of MAPK activity	54	-0.401591	-1.49075	0.0230665	0.210951	0.186131	2941	tags=54%, list=35%, signal=35%	Sjc_0003654/Sjc_0007567/Sjc_0008711/Sjc_0003816/Sjc_0006109/Sjc_0003882/Sjc_0003988/Sjc_0001546/Sjc_0002011/Sjc_0007511/Sjc_0008735/Sjc_0007768/Sjc_0004339/Sjc_0004649/Sjc_0000518/Sjc_0002339/Sjc_0007224/Sjc_0003982/Sjc_0009273/Sjc_0001845/Sjc_0006666/Sjc_0006445/Sjc_0002148/Sjc_0004024/Sjc_0008620/Sjc_0002149/Sjc_0004420/Sjc_0004168/Sjc_0004419
GO:0015988	energy coupled proton transmembrane transport, against electrochemical gradient	15	0.589136	1.78536	0.0232558	0.210951	0.186131	2147	tags=60%, list=25%, signal=45%	Sjc_0005299/Sjc_0006656/Sjc_0007207/Sjc_0008111/Sjc_0002996/Sjc_0000770/Sjc_0005874/Sjc_0008547/Sjc_0004620
GO:0015991	ATP hydrolysis coupled proton transport	15	0.589136	1.78536	0.0232558	0.210951	0.186131	2147	tags=60%, list=25%, signal=45%	Sjc_0005299/Sjc_0006656/Sjc_0007207/Sjc_0008111/Sjc_0002996/Sjc_0000770/Sjc_0005874/Sjc_0008547/Sjc_0004620
GO:0070542	response to fatty acid	26	0.465296	1.66204	0.0232558	0.210951	0.186131	1556	tags=46%, list=18%, signal=38%	Sjc_0006780/Sjc_0006587/Sjc_0002997/Sjc_0004187/Sjc_0001739/Sjc_0001236/Sjc_0008892/Sjc_0001213/Sjc_0002490/Sjc_0002491/Sjc_0005217/Sjc_0000668
GO:0070936	protein K48-linked ubiquitination	26	0.472184	1.68664	0.0232558	0.210951	0.186131	2629	tags=54%, list=31%, signal=37%	Sjc_0005773/Sjc_0003454/Sjc_0009374/Sjc_0007075/Sjc_0002879/Sjc_0001036/Sjc_0003148/Sjc_0007357/Sjc_0007927/Sjc_0002980/Sjc_0000410/Sjc_0000413/Sjc_0002576/Sjc_0007546
GO:0098869	cellular oxidant detoxification	27	0.459053	1.67322	0.0232558	0.210951	0.186131	1549	tags=48%, list=18%, signal=40%	Sjc_0003056/Sjc_0006542/Sjc_0005754/Sjc_0002388/Sjc_0002015/Sjc_0004169/Sjc_0006577/Sjc_0001841/Sjc_0001056/Sjc_0002499/Sjc_0000647/Sjc_0006118/Sjc_0005541
GO:1990748	cellular detoxification	27	0.459053	1.67322	0.0232558	0.210951	0.186131	1549	tags=48%, list=18%, signal=40%	Sjc_0003056/Sjc_0006542/Sjc_0005754/Sjc_0002388/Sjc_0002015/Sjc_0004169/Sjc_0006577/Sjc_0001841/Sjc_0001056/Sjc_0002499/Sjc_0000647/Sjc_0006118/Sjc_0005541
GO:1903053	regulation of extracellular matrix organization	14	-0.585317	-1.57356	0.0233333	0.211249	0.186394	1551	tags=43%, list=18%, signal=35%	Sjc_0009400/Sjc_0007320/Sjc_0002352/Sjc_0001776/Sjc_0009298/Sjc_0005187
GO:0035883	enteroendocrine cell differentiation	10	-0.649497	-1.60009	0.0238095	0.214331	0.189113	72	tags=70%, list=1%, signal=69%	Sjc_0000905/Sjc_0008954/Sjc_0000412/Sjc_0005539/Sjc_0006445/Sjc_0001187/Sjc_0000860
GO:0046330	positive regulation of JNK cascade	63	-0.386024	-1.48474	0.0238095	0.214331	0.189113	2817	tags=57%, list=33%, signal=39%	Sjc_0004981/Sjc_0008711/Sjc_0008298/Sjc_0007724/Sjc_0005059/Sjc_0005361/Sjc_0003816/Sjc_0006109/Sjc_0005327/Sjc_0003882/Sjc_0003988/Sjc_0000200/Sjc_0002543/Sjc_0005358/Sjc_0007511/Sjc_0007768/Sjc_0005565/Sjc_0002623/Sjc_0002036/Sjc_0008645/Sjc_0002339/Sjc_0004522/Sjc_0007224/Sjc_0003982/Sjc_0004523/Sjc_0001845/Sjc_0009290/Sjc_0006445/Sjc_0002148/Sjc_0004024/Sjc_0008620/Sjc_0002149/Sjc_0005357/Sjc…
GO:0061326	renal tubule development	63	-0.38544	-1.48249	0.0238095	0.214331	0.189113	2017	tags=40%, list=24%, signal=31%	Sjc_0003385/Sjc_0002934/Sjc_0004628/Sjc_0005044/Sjc_0003662/Sjc_0005207/Sjc_0000982/Sjc_0008959/Sjc_0001928/Sjc_0007272/Sjc_0009705/Sjc_0002935/Sjc_0000669/Sjc_0003775/Sjc_0008962/Sjc_0006634/Sjc_0000718/Sjc_0006207/Sjc_0000813/Sjc_0005045/Sjc_0002680/Sjc_0008532/Sjc_0009316/Sjc_0006032/Sjc_0001890
GO:0040015	negative regulation of multicellular organism growth	17	-0.550193	-1.58396	0.0238854	0.214606	0.189356	2245	tags=53%, list=26%, signal=39%	Sjc_0004210/Sjc_0009693/Sjc_0003385/Sjc_0005272/Sjc_0001553/Sjc_0004008/Sjc_0003773/Sjc_0008378/Sjc_0001890
GO:0043543	protein acylation	127	0.274288	1.42003	0.0239521	0.214798	0.189525	2423	tags=39%, list=28%, signal=29%	Sjc_0004665/Sjc_0007031/Sjc_0007022/Sjc_0004234/Sjc_0002488/Sjc_0006611/Sjc_0003680/Sjc_0005808/Sjc_0008816/Sjc_0003332/Sjc_0005784/Sjc_0007686/Sjc_0007421/Sjc_0007032/Sjc_0004996/Sjc_0003364/Sjc_0007728/Sjc_0009131/Sjc_0001400/Sjc_0002475/Sjc_0003855/Sjc_0002490/Sjc_0001601/Sjc_0001619/Sjc_0003255/Sjc_0002491/Sjc_0005218/Sjc_0004872/Sjc_0002407/Sjc_0008469/Sjc_0003888/Sjc_0002329/Sjc_0007067/Sjc…
GO:0048066	developmental pigmentation	62	-0.383415	-1.46468	0.0240964	0.215007	0.18971	1622	tags=35%, list=19%, signal=29%	Sjc_0009317/Sjc_0004494/Sjc_0007550/Sjc_0006479/Sjc_0005615/Sjc_0005044/Sjc_0002383/Sjc_0005207/Sjc_0002701/Sjc_0009366/Sjc_0008729/Sjc_0006754/Sjc_0008620/Sjc_0006755/Sjc_0002848/Sjc_0009310/Sjc_0005045/Sjc_0002680/Sjc_0000814/Sjc_0009316/Sjc_0006032/Sjc_0002404
GO:0043406	positive regulation of MAP kinase activity	91	-0.357542	-1.45226	0.0241117	0.215007	0.18971	2620	tags=46%, list=31%, signal=32%	Sjc_0003816/Sjc_0006109/Sjc_0005327/Sjc_0003882/Sjc_0003988/Sjc_0001546/Sjc_0002011/Sjc_0007511/Sjc_0009213/Sjc_0008735/Sjc_0002934/Sjc_0007768/Sjc_0004339/Sjc_0005565/Sjc_0004649/Sjc_0005934/Sjc_0002623/Sjc_0000518/Sjc_0002036/Sjc_0002339/Sjc_0005207/Sjc_0007224/Sjc_0003982/Sjc_0009273/Sjc_0001845/Sjc_0006666/Sjc_0008959/Sjc_0009705/Sjc_0006445/Sjc_0002935/Sjc_0002148/Sjc_0000942/Sjc_0004024/Sjc…
GO:0048017	inositol lipid-mediated signaling	91	-0.356985	-1.45	0.0241117	0.215007	0.18971	2207	tags=41%, list=26%, signal=30%	Sjc_0007486/Sjc_0005649/Sjc_0004104/Sjc_0007073/Sjc_0008735/Sjc_0005467/Sjc_0002934/Sjc_0009205/Sjc_0004649/Sjc_0000589/Sjc_0000588/Sjc_0002623/Sjc_0002931/Sjc_0007224/Sjc_0008959/Sjc_0002224/Sjc_0001928/Sjc_0007072/Sjc_0009705/Sjc_0002935/Sjc_0007251/Sjc_0006661/Sjc_0000580/Sjc_0006603/Sjc_0001184/Sjc_0008145/Sjc_0004008/Sjc_0008962/Sjc_0004420/Sjc_0004419/Sjc_0003003/Sjc_0009192/Sjc_0008046/Sjc…
GO:0001756	somitogenesis	26	-0.494555	-1.58493	0.0243161	0.216016	0.190601	1644	tags=42%, list=19%, signal=34%	Sjc_0003409/Sjc_0002339/Sjc_0003449/Sjc_0006075/Sjc_0006102/Sjc_0006445/Sjc_0004530/Sjc_0002352/Sjc_0001893/Sjc_0004813/Sjc_0001890
GO:2001025	positive regulation of response to drug	24	-0.508384	-1.59348	0.0243161	0.216016	0.190601	2651	tags=62%, list=31%, signal=43%	Sjc_0000937/Sjc_0003380/Sjc_0004613/Sjc_0000954/Sjc_0009169/Sjc_0002383/Sjc_0000214/Sjc_0009336/Sjc_0006666/Sjc_0002191/Sjc_0009161/Sjc_0004793/Sjc_0009160/Sjc_0006354/Sjc_0009167
GO:0097193	intrinsic apoptotic signaling pathway	126	0.276179	1.41587	0.0245399	0.217596	0.191994	1916	tags=33%, list=23%, signal=26%	Sjc_0000306/Sjc_0005677/Sjc_0001115/Sjc_0002661/Sjc_0005497/Sjc_0003914/Sjc_0005432/Sjc_0008973/Sjc_0009285/Sjc_0003838/Sjc_0002388/Sjc_0001220/Sjc_0007075/Sjc_0007821/Sjc_0000111/Sjc_0006194/Sjc_0001236/Sjc_0001137/Sjc_0003763/Sjc_0003634/Sjc_0001710/Sjc_0007728/Sjc_0005392/Sjc_0003232/Sjc_0003038/Sjc_0000305/Sjc_0003944/Sjc_0003177/Sjc_0001274/Sjc_0005335/Sjc_0008906/Sjc_0004663/Sjc_0003148/Sjc…
GO:0044331	cell-cell adhesion mediated by cadherin	11	-0.644827	-1.63361	0.0248756	0.220161	0.194257	1214	tags=45%, list=14%, signal=39%	Sjc_0006445/Sjc_0007490/Sjc_0002167/Sjc_0001440/Sjc_0001890
GO:0009187	cyclic nucleotide metabolic process	20	-0.519261	-1.5648	0.0249221	0.220161	0.194257	1455	tags=40%, list=17%, signal=33%	Sjc_0006235/Sjc_0000887/Sjc_0009343/Sjc_0002732/Sjc_0008747/Sjc_0008163/Sjc_0009243/Sjc_0002731
GO:0033365	protein localization to organelle	476	0.22243	1.37704	0.025	0.220438	0.194502	2792	tags=44%, list=33%, signal=31%	Sjc_0008804/Sjc_0002010/Sjc_0001875/Sjc_0004071/Sjc_0008345/Sjc_0001866/Sjc_0003627/Sjc_0006587/Sjc_0000326/Sjc_0002941/Sjc_0006439/Sjc_0007022/Sjc_0003185/Sjc_0001291/Sjc_0005497/Sjc_0006072/Sjc_0005797/Sjc_0001060/Sjc_0003508/Sjc_0001878/Sjc_0001942/Sjc_0003838/Sjc_0005661/Sjc_0003122/Sjc_0006771/Sjc_0005210/Sjc_0003647/Sjc_0002043/Sjc_0003160/Sjc_0005536/Sjc_0000157/Sjc_0005784/Sjc_0001070/Sjc…
GO:0046717	acid secretion	40	-0.437549	-1.53774	0.0252809	0.2225	0.196321	2121	tags=45%, list=25%, signal=34%	Sjc_0009031/Sjc_0007768/Sjc_0001590/Sjc_0003982/Sjc_0001845/Sjc_0009336/Sjc_0000887/Sjc_0008442/Sjc_0002583/Sjc_0006623/Sjc_0005238/Sjc_0008362/Sjc_0009411/Sjc_0002582/Sjc_0008441/Sjc_0008443/Sjc_0003470/Sjc_0009293
GO:0007618	mating	76	-0.368964	-1.46727	0.025413	0.223187	0.196927	1823	tags=34%, list=21%, signal=27%	Sjc_0006136/Sjc_0002833/Sjc_0001590/Sjc_0000169/Sjc_0008889/Sjc_0005944/Sjc_0006666/Sjc_0006783/Sjc_0006754/Sjc_0002191/Sjc_0000580/Sjc_0006927/Sjc_0008681/Sjc_0008682/Sjc_0006755/Sjc_0008147/Sjc_0000759/Sjc_0009243/Sjc_0002799/Sjc_0000099/Sjc_0004026/Sjc_0008861/Sjc_0004342/Sjc_0002170/Sjc_0002449/Sjc_0006578
GO:0098700	neurotransmitter loading into synaptic vesicle	10	-0.647693	-1.59564	0.0255102	0.223187	0.196927	2039	tags=80%, list=24%, signal=61%	Sjc_0009169/Sjc_0001590/Sjc_0006754/Sjc_0009161/Sjc_0004793/Sjc_0009160/Sjc_0006755/Sjc_0009167
GO:0019359	nicotinamide nucleotide biosynthetic process	46	0.37316	1.54867	0.0255474	0.223187	0.196927	2221	tags=41%, list=26%, signal=31%	Sjc_0001631/Sjc_0001512/Sjc_0006464/Sjc_0005478/Sjc_0007022/Sjc_0000303/Sjc_0002166/Sjc_0002490/Sjc_0003673/Sjc_0004045/Sjc_0003060/Sjc_0003944/Sjc_0002491/Sjc_0001632/Sjc_0005425/Sjc_0005974/Sjc_0005036/Sjc_0003033/Sjc_0001904
GO:0019363	pyridine nucleotide biosynthetic process	46	0.37316	1.54867	0.0255474	0.223187	0.196927	2221	tags=41%, list=26%, signal=31%	Sjc_0001631/Sjc_0001512/Sjc_0006464/Sjc_0005478/Sjc_0007022/Sjc_0000303/Sjc_0002166/Sjc_0002490/Sjc_0003673/Sjc_0004045/Sjc_0003060/Sjc_0003944/Sjc_0002491/Sjc_0001632/Sjc_0005425/Sjc_0005974/Sjc_0005036/Sjc_0003033/Sjc_0001904
GO:0008039	synaptic target recognition	24	-0.50499	-1.58284	0.0258359	0.224498	0.198084	2063	tags=54%, list=24%, signal=41%	Sjc_0004636/Sjc_0001690/Sjc_0003091/Sjc_0006099/Sjc_0009205/Sjc_0006945/Sjc_0000982/Sjc_0007672/Sjc_0006632/Sjc_0008127/Sjc_0000044/Sjc_0009204/Sjc_0009206
GO:1900078	positive regulation of cellular response to insulin stimulus	27	-0.493387	-1.59614	0.0258359	0.224498	0.198084	2025	tags=44%, list=24%, signal=34%	Sjc_0008735/Sjc_0007768/Sjc_0009205/Sjc_0004337/Sjc_0003982/Sjc_0001845/Sjc_0006603/Sjc_0002666/Sjc_0003321/Sjc_0002123/Sjc_0009204/Sjc_0009206
GO:0006040	amino sugar metabolic process	15	0.570467	1.72878	0.0258398	0.224498	0.198084	1845	tags=47%, list=22%, signal=37%	Sjc_0003866/Sjc_0007022/Sjc_0002956/Sjc_0000447/Sjc_0008572/Sjc_0001148/Sjc_0005843
GO:0022411	cellular component disassembly	310	0.212792	1.25747	0.025974	0.225251	0.198749	2355	tags=39%, list=28%, signal=29%	Sjc_0004493/Sjc_0002908/Sjc_0008185/Sjc_0002907/Sjc_0009349/Sjc_0005677/Sjc_0000708/Sjc_0008195/Sjc_0004310/Sjc_0005748/Sjc_0000641/Sjc_0008182/Sjc_0003515/Sjc_0000661/Sjc_0008180/Sjc_0003076/Sjc_0006410/Sjc_0007194/Sjc_0000707/Sjc_0000590/Sjc_0001942/Sjc_0003838/Sjc_0004186/Sjc_0005005/Sjc_0005536/Sjc_0002388/Sjc_0001726/Sjc_0004657/Sjc_0008858/Sjc_0001062/Sjc_0000456/Sjc_0002952/Sjc_0002146/Sjc…
GO:0040013	negative regulation of locomotion	117	-0.330825	-1.39757	0.0261905	0.225937	0.199354	1784	tags=33%, list=21%, signal=27%	Sjc_0002623/Sjc_0006945/Sjc_0000054/Sjc_0002177/Sjc_0005207/Sjc_0002164/Sjc_0007224/Sjc_0007320/Sjc_0009336/Sjc_0006075/Sjc_0008959/Sjc_0000011/Sjc_0001928/Sjc_0001660/Sjc_0009705/Sjc_0006445/Sjc_0002935/Sjc_0002732/Sjc_0008651/Sjc_0004530/Sjc_0008362/Sjc_0004008/Sjc_0008962/Sjc_0008681/Sjc_0008682/Sjc_0006354/Sjc_0000353/Sjc_0004420/Sjc_0000718/Sjc_0004419/Sjc_0006632/Sjc_0001025/Sjc_0006779/Sjc…
GO:0042274	ribosomal small subunit biogenesis	69	0.313009	1.44596	0.0262009	0.225937	0.199354	2317	tags=42%, list=27%, signal=31%	Sjc_0000326/Sjc_0009724/Sjc_0000451/Sjc_0005661/Sjc_0008341/Sjc_0006276/Sjc_0005210/Sjc_0000157/Sjc_0003536/Sjc_0006699/Sjc_0009732/Sjc_0007037/Sjc_0004871/Sjc_0001371/Sjc_0005588/Sjc_0006028/Sjc_0006436/Sjc_0007524/Sjc_0006204/Sjc_0002765/Sjc_0005206/Sjc_0009486/Sjc_0000713/Sjc_0001513/Sjc_0003144/Sjc_0001383/Sjc_0006832/Sjc_0004934/Sjc_0008365
GO:0043043	peptide biosynthetic process	467	0.376947	2.3072	0.0263158	0.225937	0.199354	2755	tags=54%, list=32%, signal=38%	Sjc_0000440/Sjc_0000439/Sjc_0002010/Sjc_0005111/Sjc_0003223/Sjc_0001866/Sjc_0003008/Sjc_0000326/Sjc_0009219/Sjc_0009713/Sjc_0008961/Sjc_0001512/Sjc_0001212/Sjc_0004815/Sjc_0008548/Sjc_0006439/Sjc_0003094/Sjc_0001066/Sjc_0000661/Sjc_0003076/Sjc_0001280/Sjc_0007385/Sjc_0005797/Sjc_0007763/Sjc_0006410/Sjc_0000451/Sjc_0007194/Sjc_0008746/Sjc_0008816/Sjc_0002440/Sjc_0005661/Sjc_0005369/Sjc_0003122/Sjc…
GO:0044550	secondary metabolite biosynthetic process	11	-0.640024	-1.62144	0.026534	0.225937	0.199354	2631	tags=73%, list=31%, signal=50%	Sjc_0008241/Sjc_0000470/Sjc_0004494/Sjc_0005615/Sjc_0009366/Sjc_0006445/Sjc_0006623/Sjc_0000814
GO:0006735	NADH regeneration	10	0.637893	1.73346	0.02657	0.225937	0.199354	2221	tags=70%, list=26%, signal=52%	Sjc_0001512/Sjc_0005478/Sjc_0000303/Sjc_0005425/Sjc_0005974/Sjc_0009284/Sjc_0001904
GO:0008535	respiratory chain complex IV assembly	10	0.627165	1.7043	0.02657	0.225937	0.199354	1775	tags=60%, list=21%, signal=48%	Sjc_0004296/Sjc_0003508/Sjc_0003419/Sjc_0008666/Sjc_0001716/Sjc_0000166
GO:0061620	glycolytic process through glucose-6-phosphate	10	0.63775	1.73307	0.02657	0.225937	0.199354	2221	tags=70%, list=26%, signal=52%	Sjc_0001512/Sjc_0005478/Sjc_0000303/Sjc_0005425/Sjc_0005974/Sjc_0003033/Sjc_0001904
GO:0070131	positive regulation of mitochondrial translation	10	0.630191	1.71253	0.02657	0.225937	0.199354	2707	tags=70%, list=32%, signal=48%	Sjc_0003008/Sjc_0005369/Sjc_0007555/Sjc_0000253/Sjc_0004330/Sjc_0003475/Sjc_0003009
GO:0071786	endoplasmic reticulum tubular network organization	10	0.627349	1.7048	0.02657	0.225937	0.199354	1346	tags=60%, list=16%, signal=51%	Sjc_0004878/Sjc_0004207/Sjc_0004186/Sjc_0003726/Sjc_0000754/Sjc_0007454
GO:1901069	guanosine-containing compound catabolic process	10	0.623352	1.69394	0.02657	0.225937	0.199354	1966	tags=60%, list=23%, signal=46%	Sjc_0000850/Sjc_0000849/Sjc_0000854/Sjc_0005828/Sjc_0005897/Sjc_0005827
GO:0023061	signal release	239	-0.293312	-1.33734	0.0265781	0.225937	0.199354	2307	tags=34%, list=27%, signal=25%	Sjc_0000170/Sjc_0007940/Sjc_0000954/Sjc_0005960/Sjc_0000151/Sjc_0001149/Sjc_0009031/Sjc_0009026/Sjc_0006527/Sjc_0005615/Sjc_0005553/Sjc_0009169/Sjc_0006526/Sjc_0003340/Sjc_0003512/Sjc_0002934/Sjc_0007768/Sjc_0002823/Sjc_0007378/Sjc_0001197/Sjc_0006136/Sjc_0006591/Sjc_0002190/Sjc_0005956/Sjc_0000169/Sjc_0007191/Sjc_0002177/Sjc_0005207/Sjc_0006606/Sjc_0008889/Sjc_0003982/Sjc_0004334/Sjc_0005673/Sjc…
GO:0050808	synapse organization	329	-0.279554	-1.30937	0.0267094	0.226484	0.199836	2111	tags=33%, list=25%, signal=25%	Sjc_0001686/Sjc_0007073/Sjc_0009026/Sjc_0006527/Sjc_0002672/Sjc_0006099/Sjc_0009402/Sjc_0005272/Sjc_0006526/Sjc_0003512/Sjc_0002934/Sjc_0007768/Sjc_0009205/Sjc_0008760/Sjc_0008128/Sjc_0006894/Sjc_0002091/Sjc_0000672/Sjc_0005934/Sjc_0006591/Sjc_0002833/Sjc_0002623/Sjc_0006945/Sjc_0005956/Sjc_0000904/Sjc_0004337/Sjc_0004816/Sjc_0000916/Sjc_0004553/Sjc_0005207/Sjc_0007293/Sjc_0000982/Sjc_0006447/Sjc…
GO:0009435	NAD biosynthetic process	17	0.531462	1.66128	0.026738	0.226484	0.199836	2221	tags=53%, list=26%, signal=39%	Sjc_0001631/Sjc_0001512/Sjc_0005478/Sjc_0000303/Sjc_0001632/Sjc_0005425/Sjc_0005974/Sjc_0005036/Sjc_0001904
GO:0006986	response to unfolded protein	89	0.287581	1.40912	0.0269058	0.227498	0.200732	2266	tags=43%, list=27%, signal=32%	Sjc_0004878/Sjc_0003515/Sjc_0000868/Sjc_0007075/Sjc_0004079/Sjc_0000111/Sjc_0006283/Sjc_0008920/Sjc_0001710/Sjc_0007728/Sjc_0007244/Sjc_0000028/Sjc_0003232/Sjc_0003725/Sjc_0004514/Sjc_0005165/Sjc_0008212/Sjc_0005700/Sjc_0006893/Sjc_0006763/Sjc_0001638/Sjc_0003174/Sjc_0000519/Sjc_0000867/Sjc_0008906/Sjc_0008321/Sjc_0000575/Sjc_0001555/Sjc_0006456/Sjc_0002791/Sjc_0000221/Sjc_0001721/Sjc_0002150/Sjc…
GO:0006836	neurotransmitter transport	191	-0.301157	-1.34922	0.027088	0.228631	0.201731	2476	tags=39%, list=29%, signal=28%	Sjc_0004352/Sjc_0003380/Sjc_0009688/Sjc_0003506/Sjc_0004613/Sjc_0007977/Sjc_0000170/Sjc_0007940/Sjc_0000954/Sjc_0001149/Sjc_0009031/Sjc_0006527/Sjc_0002672/Sjc_0009169/Sjc_0006526/Sjc_0007768/Sjc_0002823/Sjc_0007378/Sjc_0006591/Sjc_0001590/Sjc_0002190/Sjc_0005956/Sjc_0000169/Sjc_0007191/Sjc_0002177/Sjc_0005207/Sjc_0006606/Sjc_0005494/Sjc_0008889/Sjc_0003982/Sjc_0005673/Sjc_0005434/Sjc_0004907/Sjc…
GO:0014067	negative regulation of phosphatidylinositol 3-kinase signaling	26	-0.491945	-1.57657	0.0273556	0.230419	0.203309	2107	tags=46%, list=25%, signal=35%	Sjc_0007073/Sjc_0009205/Sjc_0000589/Sjc_0000588/Sjc_0007224/Sjc_0007072/Sjc_0006661/Sjc_0004008/Sjc_0004420/Sjc_0004419/Sjc_0009204/Sjc_0009206
GO:0044270	cellular nitrogen compound catabolic process	301	0.241032	1.40801	0.0273973	0.230419	0.203309	2705	tags=45%, list=32%, signal=31%	Sjc_0002010/Sjc_0000850/Sjc_0005111/Sjc_0003223/Sjc_0001866/Sjc_0000326/Sjc_0001631/Sjc_0001512/Sjc_0006464/Sjc_0004735/Sjc_0006439/Sjc_0005478/Sjc_0001759/Sjc_0007022/Sjc_0002661/Sjc_0003515/Sjc_0000849/Sjc_0005797/Sjc_0002953/Sjc_0008162/Sjc_0007194/Sjc_0007880/Sjc_0000854/Sjc_0005120/Sjc_0003103/Sjc_0005661/Sjc_0003170/Sjc_0005210/Sjc_0000303/Sjc_0002043/Sjc_0005536/Sjc_0000157/Sjc_0001979/Sjc…
GO:0048167	regulation of synaptic plasticity	100	-0.344729	-1.42072	0.0274657	0.230585	0.203455	2021	tags=35%, list=24%, signal=27%	Sjc_0005809/Sjc_0007768/Sjc_0001197/Sjc_0002623/Sjc_0002190/Sjc_0005956/Sjc_0004816/Sjc_0000169/Sjc_0002177/Sjc_0005207/Sjc_0006447/Sjc_0008889/Sjc_0007224/Sjc_0003982/Sjc_0007320/Sjc_0005434/Sjc_0006235/Sjc_0001845/Sjc_0009336/Sjc_0006102/Sjc_0002389/Sjc_0008890/Sjc_0009232/Sjc_0008442/Sjc_0001481/Sjc_0004478/Sjc_0000256/Sjc_0001525/Sjc_0006354/Sjc_0004420/Sjc_0008441/Sjc_0000506/Sjc_0004419/Sjc…
GO:0003208	cardiac ventricle morphogenesis	21	-0.514516	-1.5681	0.0275651	0.23101	0.20383	1715	tags=43%, list=20%, signal=34%	Sjc_0001876/Sjc_0005207/Sjc_0003449/Sjc_0001928/Sjc_0004530/Sjc_0006368/Sjc_0004026/Sjc_0005097/Sjc_0000860
GO:0055024	regulation of cardiac muscle tissue development	45	-0.422192	-1.51396	0.0276243	0.231097	0.203907	1957	tags=38%, list=23%, signal=29%	Sjc_0002934/Sjc_0007768/Sjc_0005044/Sjc_0005207/Sjc_0003982/Sjc_0001845/Sjc_0009290/Sjc_0008959/Sjc_0009705/Sjc_0004299/Sjc_0002935/Sjc_0000043/Sjc_0008962/Sjc_0006634/Sjc_0005045/Sjc_0005097/Sjc_0006032
GO:0007492	endoderm development	41	-0.437246	-1.54397	0.0278552	0.232618	0.205248	952	tags=22%, list=11%, signal=20%	Sjc_0002666/Sjc_0000363/Sjc_0000043/Sjc_0002582/Sjc_0004168/Sjc_0001025/Sjc_0004813/Sjc_0005097/Sjc_0001890
GO:0021915	neural tube development	82	-0.363989	-1.46181	0.0279898	0.232771	0.205384	2402	tags=38%, list=28%, signal=27%	Sjc_0009317/Sjc_0008535/Sjc_0003805/Sjc_0007550/Sjc_0003513/Sjc_0003385/Sjc_0004628/Sjc_0005044/Sjc_0005022/Sjc_0006071/Sjc_0004303/Sjc_0002164/Sjc_0007320/Sjc_0006075/Sjc_0009290/Sjc_0002800/Sjc_0006102/Sjc_0006445/Sjc_0004530/Sjc_0001250/Sjc_0006796/Sjc_0005919/Sjc_0001215/Sjc_0004158/Sjc_0008592/Sjc_0001893/Sjc_0005045/Sjc_0009316/Sjc_0005024/Sjc_0002404/Sjc_0001890
GO:0044403	symbiont process	196	0.238865	1.30573	0.0280374	0.232771	0.205384	2734	tags=47%, list=32%, signal=33%	Sjc_0004665/Sjc_0005748/Sjc_0002941/Sjc_0003898/Sjc_0001971/Sjc_0003431/Sjc_0001512/Sjc_0008042/Sjc_0002661/Sjc_0003515/Sjc_0006712/Sjc_0008973/Sjc_0004232/Sjc_0007778/Sjc_0006700/Sjc_0007161/Sjc_0006453/Sjc_0008074/Sjc_0000272/Sjc_0006961/Sjc_0006194/Sjc_0001137/Sjc_0008920/Sjc_0005163/Sjc_0008077/Sjc_0002538/Sjc_0004015/Sjc_0001213/Sjc_0005899/Sjc_0004042/Sjc_0001750/Sjc_0003767/Sjc_0005700/Sjc…
GO:0051937	catecholamine transport	31	-0.471304	-1.56362	0.028065	0.232771	0.205384	2121	tags=52%, list=25%, signal=39%	Sjc_0009031/Sjc_0009169/Sjc_0003512/Sjc_0006136/Sjc_0002383/Sjc_0004907/Sjc_0009336/Sjc_0008651/Sjc_0009161/Sjc_0005238/Sjc_0004793/Sjc_0009160/Sjc_0007089/Sjc_0007607/Sjc_0009293/Sjc_0009167
GO:2000059	negative regulation of ubiquitin-dependent protein catabolic process	44	0.379938	1.56686	0.0280702	0.232771	0.205384	1005	tags=30%, list=12%, signal=26%	Sjc_0002908/Sjc_0008185/Sjc_0002907/Sjc_0008195/Sjc_0008182/Sjc_0007022/Sjc_0008180/Sjc_0008172/Sjc_0005536/Sjc_0003665/Sjc_0002950/Sjc_0008191/Sjc_0008193
GO:0001710	mesodermal cell fate commitment	18	-0.543801	-1.59673	0.0283465	0.233427	0.205963	1572	tags=44%, list=18%, signal=36%	Sjc_0001645/Sjc_0006106/Sjc_0005402/Sjc_0004530/Sjc_0007987/Sjc_0000414/Sjc_0002680/Sjc_0005097
GO:0007501	mesodermal cell fate specification	18	-0.543801	-1.59673	0.0283465	0.233427	0.205963	1572	tags=44%, list=18%, signal=36%	Sjc_0001645/Sjc_0006106/Sjc_0005402/Sjc_0004530/Sjc_0007987/Sjc_0000414/Sjc_0002680/Sjc_0005097
GO:0009713	catechol-containing compound biosynthetic process	18	-0.540355	-1.58661	0.0283465	0.233427	0.205963	1353	tags=56%, list=16%, signal=47%	Sjc_0006479/Sjc_0009169/Sjc_0001928/Sjc_0006754/Sjc_0009161/Sjc_0004793/Sjc_0009160/Sjc_0006755/Sjc_0009167/Sjc_0001187
GO:0042423	catecholamine biosynthetic process	18	-0.540355	-1.58661	0.0283465	0.233427	0.205963	1353	tags=56%, list=16%, signal=47%	Sjc_0006479/Sjc_0009169/Sjc_0001928/Sjc_0006754/Sjc_0009161/Sjc_0004793/Sjc_0009160/Sjc_0006755/Sjc_0009167/Sjc_0001187
GO:0034121	regulation of toll-like receptor signaling pathway	28	-0.471636	-1.54129	0.0285714	0.23381	0.206301	2416	tags=46%, list=28%, signal=33%	Sjc_0001546/Sjc_0002228/Sjc_0005102/Sjc_0009236/Sjc_0003079/Sjc_0005934/Sjc_0008714/Sjc_0001582/Sjc_0007224/Sjc_0000014/Sjc_0004420/Sjc_0004419/Sjc_0005935
GO:0060914	heart formation	17	-0.536753	-1.54527	0.0286624	0.23381	0.206301	511	tags=47%, list=6%, signal=44%	Sjc_0005044/Sjc_0002339/Sjc_0005207/Sjc_0006632/Sjc_0005045/Sjc_0002680/Sjc_0009316/Sjc_0000860
GO:0055021	regulation of cardiac muscle tissue growth	38	-0.446534	-1.54832	0.0287356	0.23381	0.206301	1957	tags=42%, list=23%, signal=33%	Sjc_0002934/Sjc_0007768/Sjc_0005044/Sjc_0005207/Sjc_0003982/Sjc_0001845/Sjc_0008959/Sjc_0009705/Sjc_0004299/Sjc_0002935/Sjc_0000043/Sjc_0008962/Sjc_0006634/Sjc_0005045/Sjc_0005097/Sjc_0006032
GO:0009914	hormone transport	118	-0.329606	-1.39166	0.0287425	0.23381	0.206301	2793	tags=47%, list=33%, signal=32%	Sjc_0007885/Sjc_0000107/Sjc_0001267/Sjc_0001790/Sjc_0002586/Sjc_0008801/Sjc_0000937/Sjc_0000412/Sjc_0002671/Sjc_0003882/Sjc_0003380/Sjc_0009688/Sjc_0001546/Sjc_0000954/Sjc_0005960/Sjc_0009026/Sjc_0006527/Sjc_0002672/Sjc_0005553/Sjc_0009169/Sjc_0006526/Sjc_0003340/Sjc_0003512/Sjc_0002934/Sjc_0002823/Sjc_0001197/Sjc_0006136/Sjc_0005207/Sjc_0005434/Sjc_0009336/Sjc_0006666/Sjc_0006075/Sjc_0008959/Sjc…
GO:0001510	RNA methylation	45	0.379116	1.55903	0.028777	0.23381	0.206301	3012	tags=56%, list=35%, signal=36%	Sjc_0006011/Sjc_0003008/Sjc_0007385/Sjc_0007763/Sjc_0004681/Sjc_0002019/Sjc_0003978/Sjc_0004941/Sjc_0003979/Sjc_0002033/Sjc_0004758/Sjc_0006713/Sjc_0005158/Sjc_0008306/Sjc_0005265/Sjc_0000538/Sjc_0004047/Sjc_0002493/Sjc_0007834/Sjc_0005518/Sjc_0003009/Sjc_0008796/Sjc_0004030/Sjc_0005775/Sjc_0005406
GO:0048168	regulation of neuronal synaptic plasticity	36	-0.443264	-1.52148	0.028777	0.23381	0.206301	2021	tags=42%, list=24%, signal=32%	Sjc_0005809/Sjc_0002190/Sjc_0005956/Sjc_0002177/Sjc_0008889/Sjc_0007224/Sjc_0009336/Sjc_0008890/Sjc_0009232/Sjc_0004478/Sjc_0000256/Sjc_0004420/Sjc_0000506/Sjc_0004419/Sjc_0003470
GO:0010830	regulation of myotube differentiation	26	-0.479116	-1.53546	0.0288754	0.23381	0.206301	1158	tags=27%, list=14%, signal=23%	Sjc_0002148/Sjc_0002149/Sjc_0005298/Sjc_0000718/Sjc_0005097/Sjc_0009204/Sjc_0009206
GO:0015682	ferric iron transport	10	0.6158	1.67342	0.0289855	0.23381	0.206301	3064	tags=80%, list=36%, signal=51%	Sjc_0006656/Sjc_0007207/Sjc_0008111/Sjc_0002553/Sjc_0004620/Sjc_0004664/Sjc_0008820/Sjc_0007951
GO:0033572	transferrin transport	10	0.6158	1.67342	0.0289855	0.23381	0.206301	3064	tags=80%, list=36%, signal=51%	Sjc_0006656/Sjc_0007207/Sjc_0008111/Sjc_0002553/Sjc_0004620/Sjc_0004664/Sjc_0008820/Sjc_0007951
GO:0042451	purine nucleoside biosynthetic process	10	0.613358	1.66678	0.0289855	0.23381	0.206301	3298	tags=100%, list=39%, signal=61%	Sjc_0001979/Sjc_0005828/Sjc_0008892/Sjc_0005897/Sjc_0006944/Sjc_0005827/Sjc_0008007/Sjc_0001130/Sjc_0001594/Sjc_0001495
GO:0046129	purine ribonucleoside biosynthetic process	10	0.613358	1.66678	0.0289855	0.23381	0.206301	3298	tags=100%, list=39%, signal=61%	Sjc_0001979/Sjc_0005828/Sjc_0008892/Sjc_0005897/Sjc_0006944/Sjc_0005827/Sjc_0008007/Sjc_0001130/Sjc_0001594/Sjc_0001495
GO:0072512	trivalent inorganic cation transport	10	0.6158	1.67342	0.0289855	0.23381	0.206301	3064	tags=80%, list=36%, signal=51%	Sjc_0006656/Sjc_0007207/Sjc_0008111/Sjc_0002553/Sjc_0004620/Sjc_0004664/Sjc_0008820/Sjc_0007951
GO:0099565	chemical synaptic transmission, postsynaptic	34	-0.463249	-1.56637	0.0291121	0.234431	0.206849	2448	tags=53%, list=29%, signal=38%	Sjc_0009751/Sjc_0001546/Sjc_0001132/Sjc_0008133/Sjc_0002623/Sjc_0001590/Sjc_0004816/Sjc_0004553/Sjc_0005207/Sjc_0009440/Sjc_0009336/Sjc_0009232/Sjc_0005763/Sjc_0002356/Sjc_0009441/Sjc_0000506/Sjc_0003470/Sjc_0009644
GO:0044419	interspecies interaction between organisms	206	0.238997	1.3136	0.0294118	0.236112	0.208332	2734	tags=47%, list=32%, signal=32%	Sjc_0001644/Sjc_0009349/Sjc_0004665/Sjc_0005748/Sjc_0002941/Sjc_0003898/Sjc_0001971/Sjc_0003431/Sjc_0001512/Sjc_0008042/Sjc_0002661/Sjc_0003515/Sjc_0006712/Sjc_0008973/Sjc_0004232/Sjc_0007778/Sjc_0006700/Sjc_0007161/Sjc_0006453/Sjc_0008074/Sjc_0000272/Sjc_0006961/Sjc_0006194/Sjc_0001137/Sjc_0008920/Sjc_0005163/Sjc_0008077/Sjc_0002538/Sjc_0004015/Sjc_0001213/Sjc_0005899/Sjc_0004042/Sjc_0001750/Sjc…
GO:0055013	cardiac muscle cell development	33	-0.454596	-1.52515	0.0294551	0.236112	0.208332	2123	tags=42%, list=25%, signal=32%	Sjc_0008243/Sjc_0003720/Sjc_0007768/Sjc_0008139/Sjc_0004522/Sjc_0005207/Sjc_0003982/Sjc_0004523/Sjc_0001845/Sjc_0004299/Sjc_0008620/Sjc_0008362/Sjc_0005097/Sjc_0006032
GO:0070897	transcription preinitiation complex assembly	29	0.420804	1.59777	0.0294985	0.236112	0.208332	2630	tags=55%, list=31%, signal=38%	Sjc_0009584/Sjc_0006453/Sjc_0006212/Sjc_0000807/Sjc_0001299/Sjc_0003971/Sjc_0000927/Sjc_0001864/Sjc_0004294/Sjc_0008955/Sjc_0007414/Sjc_0001314/Sjc_0005904/Sjc_0000763/Sjc_0000227/Sjc_0003523
GO:0044272	sulfur compound biosynthetic process	53	0.353824	1.51529	0.0295203	0.236112	0.208332	2547	tags=43%, list=30%, signal=31%	Sjc_0003021/Sjc_0006542/Sjc_0008397/Sjc_0005414/Sjc_0002414/Sjc_0002015/Sjc_0001236/Sjc_0004169/Sjc_0007032/Sjc_0006263/Sjc_0003115/Sjc_0002589/Sjc_0002609/Sjc_0002747/Sjc_0002773/Sjc_0009157/Sjc_0001362/Sjc_0004170/Sjc_0003190/Sjc_0007641/Sjc_0008950/Sjc_0005115/Sjc_0002483
GO:0072488	ammonium transmembrane transport	20	-0.516914	-1.55772	0.029595	0.236311	0.208507	2070	tags=55%, list=24%, signal=42%	Sjc_0002672/Sjc_0009169/Sjc_0004907/Sjc_0002999/Sjc_0009161/Sjc_0004793/Sjc_0009160/Sjc_0007089/Sjc_0009167/Sjc_0003556/Sjc_0003555
GO:0007548	sex differentiation	261	-0.286482	-1.31289	0.029703	0.236774	0.208916	2107	tags=31%, list=25%, signal=24%	Sjc_0007073/Sjc_0009026/Sjc_0008160/Sjc_0008876/Sjc_0009236/Sjc_0004224/Sjc_0003385/Sjc_0003409/Sjc_0003512/Sjc_0002934/Sjc_0007768/Sjc_0008139/Sjc_0008265/Sjc_0006894/Sjc_0005932/Sjc_0009040/Sjc_0004219/Sjc_0006945/Sjc_0005022/Sjc_0005314/Sjc_0001989/Sjc_0006384/Sjc_0002931/Sjc_0004522/Sjc_0009416/Sjc_0002164/Sjc_0003449/Sjc_0003982/Sjc_0004523/Sjc_0005673/Sjc_0001845/Sjc_0006075/Sjc_0008959/Sjc…
GO:0007288	sperm axoneme assembly	13	0.570891	1.67224	0.0297767	0.236962	0.209082	715	tags=38%, list=8%, signal=35%	Sjc_0001875/Sjc_0003356/Sjc_0002456/Sjc_0003323/Sjc_0006022
GO:0008542	visual learning	30	-0.466255	-1.53254	0.0299401	0.237863	0.209877	1896	tags=37%, list=22%, signal=29%	Sjc_0002125/Sjc_0008104/Sjc_0007224/Sjc_0007320/Sjc_0009336/Sjc_0002583/Sjc_0004420/Sjc_0002582/Sjc_0004419/Sjc_0003470/Sjc_0009243
GO:0040040	thermosensory behavior	13	-0.599165	-1.57376	0.0300501	0.238337	0.210295	1740	tags=77%, list=20%, signal=61%	Sjc_0003528/Sjc_0002665/Sjc_0004725/Sjc_0002376/Sjc_0006754/Sjc_0004706/Sjc_0006755/Sjc_0001861/Sjc_0003859/Sjc_0004705
GO:0060537	muscle tissue development	152	-0.315734	-1.38111	0.0301624	0.238828	0.210728	2123	tags=31%, list=25%, signal=24%	Sjc_0008243/Sjc_0003720/Sjc_0001193/Sjc_0005553/Sjc_0002934/Sjc_0007768/Sjc_0008139/Sjc_0009205/Sjc_0005044/Sjc_0002125/Sjc_0000602/Sjc_0009312/Sjc_0009040/Sjc_0001876/Sjc_0004522/Sjc_0005207/Sjc_0000982/Sjc_0003449/Sjc_0003982/Sjc_0004523/Sjc_0001845/Sjc_0009290/Sjc_0008959/Sjc_0006102/Sjc_0004178/Sjc_0009705/Sjc_0006445/Sjc_0004299/Sjc_0002935/Sjc_0006368/Sjc_0008620/Sjc_0008362/Sjc_0000043/Sjc…
GO:0009065	glutamine family amino acid catabolic process	12	0.575545	1.64568	0.0302267	0.238937	0.210825	1909	tags=67%, list=22%, signal=52%	Sjc_0003109/Sjc_0007057/Sjc_0006237/Sjc_0004417/Sjc_0007056/Sjc_0008550/Sjc_0001293/Sjc_0007290
GO:0090407	organophosphate biosynthetic process	329	0.231643	1.35485	0.030303	0.239141	0.211005	1877	tags=29%, list=22%, signal=23%	Sjc_0004980/Sjc_0005445/Sjc_0007810/Sjc_0006810/Sjc_0004165/Sjc_0002710/Sjc_0003296/Sjc_0001631/Sjc_0001512/Sjc_0006464/Sjc_0005478/Sjc_0001759/Sjc_0007022/Sjc_0000560/Sjc_0003515/Sjc_0002198/Sjc_0003021/Sjc_0004296/Sjc_0003914/Sjc_0002202/Sjc_0005444/Sjc_0008355/Sjc_0000303/Sjc_0009081/Sjc_0001344/Sjc_0001979/Sjc_0005828/Sjc_0006670/Sjc_0005414/Sjc_0000447/Sjc_0001739/Sjc_0005387/Sjc_0005447/Sjc…
GO:0048070	regulation of developmental pigmentation	26	-0.478057	-1.53206	0.0303951	0.239469	0.211294	1622	tags=27%, list=19%, signal=22%	Sjc_0002383/Sjc_0006754/Sjc_0008620/Sjc_0006755/Sjc_0000814/Sjc_0009316/Sjc_0002404
GO:0043547	positive regulation of GTPase activity	173	-0.305773	-1.35534	0.0307868	0.241557	0.213136	2252	tags=33%, list=26%, signal=25%	Sjc_0006040/Sjc_0008875/Sjc_0001317/Sjc_0005054/Sjc_0008876/Sjc_0001957/Sjc_0006093/Sjc_0006096/Sjc_0002819/Sjc_0002934/Sjc_0004628/Sjc_0001352/Sjc_0004339/Sjc_0001552/Sjc_0002623/Sjc_0001019/Sjc_0004976/Sjc_0002625/Sjc_0002339/Sjc_0009400/Sjc_0006447/Sjc_0007224/Sjc_0008357/Sjc_0006395/Sjc_0006075/Sjc_0008959/Sjc_0003747/Sjc_0002717/Sjc_0008948/Sjc_0009705/Sjc_0006445/Sjc_0004975/Sjc_0002935/Sjc…
GO:0030968	endoplasmic reticulum unfolded protein response	72	0.309006	1.43417	0.030837	0.241557	0.213136	2266	tags=44%, list=27%, signal=33%	Sjc_0004878/Sjc_0003515/Sjc_0000868/Sjc_0007075/Sjc_0004079/Sjc_0000111/Sjc_0006283/Sjc_0008920/Sjc_0007728/Sjc_0007244/Sjc_0000028/Sjc_0003232/Sjc_0003725/Sjc_0004514/Sjc_0005165/Sjc_0006893/Sjc_0006763/Sjc_0001638/Sjc_0003174/Sjc_0000519/Sjc_0000867/Sjc_0008906/Sjc_0000575/Sjc_0001555/Sjc_0006456/Sjc_0002791/Sjc_0000221/Sjc_0001721/Sjc_0005236/Sjc_0000582/Sjc_0003039/Sjc_0000831
GO:0016053	organic acid biosynthetic process	130	0.266601	1.37941	0.0308642	0.241557	0.213136	2539	tags=42%, list=30%, signal=30%	Sjc_0001388/Sjc_0006587/Sjc_0001512/Sjc_0006464/Sjc_0005478/Sjc_0007022/Sjc_0006409/Sjc_0006237/Sjc_0004471/Sjc_0006542/Sjc_0004474/Sjc_0005053/Sjc_0000303/Sjc_0000785/Sjc_0007821/Sjc_0004916/Sjc_0001236/Sjc_0007484/Sjc_0006222/Sjc_0006577/Sjc_0007728/Sjc_0002166/Sjc_0002490/Sjc_0003673/Sjc_0001389/Sjc_0004045/Sjc_0006118/Sjc_0002858/Sjc_0003944/Sjc_0008582/Sjc_0002589/Sjc_0002491/Sjc_0006221/Sjc…
GO:0046394	carboxylic acid biosynthetic process	130	0.266601	1.37941	0.0308642	0.241557	0.213136	2539	tags=42%, list=30%, signal=30%	Sjc_0001388/Sjc_0006587/Sjc_0001512/Sjc_0006464/Sjc_0005478/Sjc_0007022/Sjc_0006409/Sjc_0006237/Sjc_0004471/Sjc_0006542/Sjc_0004474/Sjc_0005053/Sjc_0000303/Sjc_0000785/Sjc_0007821/Sjc_0004916/Sjc_0001236/Sjc_0007484/Sjc_0006222/Sjc_0006577/Sjc_0007728/Sjc_0002166/Sjc_0002490/Sjc_0003673/Sjc_0001389/Sjc_0004045/Sjc_0006118/Sjc_0002858/Sjc_0003944/Sjc_0008582/Sjc_0002589/Sjc_0002491/Sjc_0006221/Sjc…
GO:1902410	mitotic cytokinetic process	15	0.559865	1.69665	0.0310078	0.241572	0.21315	2003	tags=53%, list=24%, signal=41%	Sjc_0001280/Sjc_0006771/Sjc_0000241/Sjc_0000666/Sjc_0005899/Sjc_0000667/Sjc_0001482/Sjc_0004157
GO:0017085	response to insecticide	31	-0.465166	-1.54326	0.0310192	0.241572	0.21315	2052	tags=45%, list=24%, signal=34%	Sjc_0005553/Sjc_0009169/Sjc_0005913/Sjc_0001853/Sjc_0006754/Sjc_0006626/Sjc_0002148/Sjc_0009161/Sjc_0002149/Sjc_0004793/Sjc_0009160/Sjc_0006755/Sjc_0009167/Sjc_0001890
GO:0031016	pancreas development	31	-0.46607	-1.54626	0.0310192	0.241572	0.21315	889	tags=29%, list=10%, signal=26%	Sjc_0006445/Sjc_0000043/Sjc_0007283/Sjc_0008681/Sjc_0008682/Sjc_0008495/Sjc_0001187/Sjc_0001890/Sjc_0000860
GO:0007367	segment polarity determination	37	-0.436479	-1.51523	0.0311174	0.241816	0.213365	1957	tags=43%, list=23%, signal=33%	Sjc_0002934/Sjc_0008139/Sjc_0004900/Sjc_0005044/Sjc_0002339/Sjc_0002784/Sjc_0009290/Sjc_0008959/Sjc_0009705/Sjc_0002935/Sjc_0000043/Sjc_0008962/Sjc_0007987/Sjc_0005045/Sjc_0000044/Sjc_0009316
GO:0090102	cochlea development	20	-0.515404	-1.55317	0.0311526	0.241816	0.213365	1901	tags=55%, list=22%, signal=43%	Sjc_0005044/Sjc_0002125/Sjc_0001590/Sjc_0003746/Sjc_0006235/Sjc_0009290/Sjc_0001928/Sjc_0006445/Sjc_0001215/Sjc_0005045/Sjc_0002680
GO:0006544	glycine metabolic process	10	0.60991	1.65741	0.031401	0.242813	0.214244	2409	tags=70%, list=28%, signal=50%	Sjc_0000785/Sjc_0001315/Sjc_0007032/Sjc_0009581/Sjc_0009284/Sjc_0007738/Sjc_0003190
GO:0043113	receptor clustering	50	-0.402595	-1.47276	0.0314637	0.242813	0.214244	2225	tags=56%, list=26%, signal=42%	Sjc_0009751/Sjc_0009688/Sjc_0008133/Sjc_0007164/Sjc_0001686/Sjc_0006099/Sjc_0007768/Sjc_0000672/Sjc_0005956/Sjc_0005022/Sjc_0004816/Sjc_0007224/Sjc_0003982/Sjc_0001845/Sjc_0005944/Sjc_0001853/Sjc_0006783/Sjc_0006796/Sjc_0002131/Sjc_0002132/Sjc_0004420/Sjc_0002356/Sjc_0004419/Sjc_0003470/Sjc_0000794/Sjc_0006963/Sjc_0009644/Sjc_0005024
GO:0061512	protein localization to cilium	50	-0.403012	-1.47428	0.0314637	0.242813	0.214244	2390	tags=44%, list=28%, signal=32%	Sjc_0008535/Sjc_0007307/Sjc_0001204/Sjc_0008781/Sjc_0004745/Sjc_0002125/Sjc_0005022/Sjc_0004303/Sjc_0003835/Sjc_0004334/Sjc_0001553/Sjc_0001916/Sjc_0008651/Sjc_0006796/Sjc_0002664/Sjc_0004798/Sjc_0004158/Sjc_0008592/Sjc_0004176/Sjc_0007338/Sjc_0004336/Sjc_0005024
GO:0097529	myeloid leukocyte migration	23	0.461068	1.59427	0.0315186	0.242813	0.214244	1064	tags=26%, list=12%, signal=23%	Sjc_0005480/Sjc_0005479/Sjc_0002997/Sjc_0004012/Sjc_0004657/Sjc_0003038
GO:0015696	ammonium transport	65	-0.375572	-1.45013	0.0315375	0.242813	0.214244	2121	tags=42%, list=25%, signal=31%	Sjc_0009031/Sjc_0002672/Sjc_0009169/Sjc_0003512/Sjc_0006136/Sjc_0002383/Sjc_0005207/Sjc_0005494/Sjc_0004907/Sjc_0005944/Sjc_0009336/Sjc_0006666/Sjc_0002999/Sjc_0002191/Sjc_0008651/Sjc_0009161/Sjc_0005238/Sjc_0004793/Sjc_0004394/Sjc_0009160/Sjc_0001525/Sjc_0007089/Sjc_0007607/Sjc_0009293/Sjc_0009167/Sjc_0003556/Sjc_0003555
GO:0042181	ketone biosynthetic process	34	0.381106	1.52322	0.031746	0.243994	0.215286	2279	tags=47%, list=27%, signal=35%	Sjc_0006635/Sjc_0002632/Sjc_0003094/Sjc_0001151/Sjc_0003139/Sjc_0006182/Sjc_0006532/Sjc_0006853/Sjc_0004116/Sjc_0003177/Sjc_0006786/Sjc_0000563/Sjc_0002838/Sjc_0005195/Sjc_0007781/Sjc_0002495
GO:0030859	polarized epithelial cell differentiation	17	-0.534663	-1.53925	0.0318471	0.243994	0.215286	1543	tags=53%, list=18%, signal=43%	Sjc_0003449/Sjc_0006606/Sjc_0009290/Sjc_0006445/Sjc_0002352/Sjc_0003775/Sjc_0001215/Sjc_0002707/Sjc_0004813
GO:0043051	regulation of pharyngeal pumping	27	-0.468843	-1.51674	0.0319149	0.243994	0.215286	2448	tags=59%, list=29%, signal=42%	Sjc_0009751/Sjc_0000170/Sjc_0008133/Sjc_0009031/Sjc_0001590/Sjc_0007002/Sjc_0000169/Sjc_0003093/Sjc_0008889/Sjc_0007919/Sjc_0001853/Sjc_0009232/Sjc_0007607/Sjc_0002356/Sjc_0000506/Sjc_0009644
GO:0016072	rRNA metabolic process	173	0.245043	1.31355	0.032	0.243994	0.215286	2725	tags=45%, list=32%, signal=31%	Sjc_0002793/Sjc_0000326/Sjc_0009724/Sjc_0001212/Sjc_0004735/Sjc_0006840/Sjc_0001066/Sjc_0007385/Sjc_0002932/Sjc_0000451/Sjc_0005661/Sjc_0006276/Sjc_0005210/Sjc_0003089/Sjc_0003536/Sjc_0004681/Sjc_0004788/Sjc_0006699/Sjc_0006984/Sjc_0001436/Sjc_0002019/Sjc_0000385/Sjc_0009732/Sjc_0005103/Sjc_0007896/Sjc_0004989/Sjc_0007037/Sjc_0004871/Sjc_0001371/Sjc_0005790/Sjc_0002817/Sjc_0005588/Sjc_0002775/Sjc…
GO:0048048	embryonic eye morphogenesis	16	-0.535115	-1.5227	0.032	0.243994	0.215286	1884	tags=75%, list=22%, signal=59%	Sjc_0000616/Sjc_0002665/Sjc_0008711/Sjc_0005059/Sjc_0002104/Sjc_0002339/Sjc_0003449/Sjc_0006445/Sjc_0006634/Sjc_0000044/Sjc_0001069/Sjc_0006032
GO:1902669	positive regulation of axon guidance	16	-0.536563	-1.52681	0.032	0.243994	0.215286	2106	tags=62%, list=25%, signal=47%	Sjc_0009026/Sjc_0006945/Sjc_0003335/Sjc_0009290/Sjc_0006445/Sjc_0008681/Sjc_0008682/Sjc_0003924/Sjc_0000718/Sjc_0002799
GO:0002009	morphogenesis of an epithelium	493	-0.260951	-1.24912	0.0321244	0.244548	0.215775	1957	tags=28%, list=23%, signal=23%	Sjc_0002934/Sjc_0007768/Sjc_0008139/Sjc_0004628/Sjc_0003547/Sjc_0004900/Sjc_0002823/Sjc_0009116/Sjc_0002886/Sjc_0002877/Sjc_0006802/Sjc_0005044/Sjc_0002125/Sjc_0002104/Sjc_0007548/Sjc_0000409/Sjc_0000278/Sjc_0002623/Sjc_0006945/Sjc_0002376/Sjc_0000904/Sjc_0002625/Sjc_0001876/Sjc_0001896/Sjc_0002462/Sjc_0002036/Sjc_0000527/Sjc_0002339/Sjc_0003662/Sjc_0002784/Sjc_0004522/Sjc_0006071/Sjc_0005207/Sjc…
GO:1902117	positive regulation of organelle assembly	72	-0.365618	-1.44306	0.0322581	0.245172	0.216326	2779	tags=46%, list=33%, signal=31%	Sjc_0000110/Sjc_0008713/Sjc_0003426/Sjc_0005361/Sjc_0006597/Sjc_0009267/Sjc_0006198/Sjc_0005358/Sjc_0003342/Sjc_0001957/Sjc_0006197/Sjc_0006196/Sjc_0002091/Sjc_0000288/Sjc_0004522/Sjc_0006071/Sjc_0004743/Sjc_0003835/Sjc_0004523/Sjc_0009102/Sjc_0006833/Sjc_0007251/Sjc_0008651/Sjc_0008226/Sjc_0005919/Sjc_0001712/Sjc_0009104/Sjc_0001997/Sjc_0005357/Sjc_0008546/Sjc_0005821/Sjc_0009103/Sjc_0007782
GO:0060259	regulation of feeding behavior	54	-0.395217	-1.46709	0.0325645	0.246837	0.217795	2471	tags=54%, list=29%, signal=38%	Sjc_0000862/Sjc_0003380/Sjc_0009751/Sjc_0000170/Sjc_0008133/Sjc_0009031/Sjc_0009402/Sjc_0009693/Sjc_0001957/Sjc_0005272/Sjc_0003340/Sjc_0001590/Sjc_0007002/Sjc_0000169/Sjc_0003093/Sjc_0008889/Sjc_0007919/Sjc_0005944/Sjc_0001853/Sjc_0002191/Sjc_0009232/Sjc_0003773/Sjc_0007607/Sjc_0003859/Sjc_0002356/Sjc_0000506/Sjc_0008378/Sjc_0009644/Sjc_0006200
GO:0006268	DNA unwinding involved in DNA replication	11	0.592979	1.65204	0.0325815	0.246837	0.217795	2222	tags=64%, list=26%, signal=47%	Sjc_0006450/Sjc_0003845/Sjc_0000705/Sjc_0004770/Sjc_0002074/Sjc_0007353/Sjc_0008058
GO:0030865	cortical cytoskeleton organization	92	-0.349308	-1.41963	0.0328698	0.2479	0.218733	1950	tags=30%, list=23%, signal=24%	Sjc_0004628/Sjc_0002823/Sjc_0002091/Sjc_0006591/Sjc_0006969/Sjc_0004553/Sjc_0004522/Sjc_0008889/Sjc_0005713/Sjc_0004523/Sjc_0001613/Sjc_0006666/Sjc_0001656/Sjc_0009102/Sjc_0008890/Sjc_0009104/Sjc_0001184/Sjc_0000043/Sjc_0005852/Sjc_0005357/Sjc_0001838/Sjc_0009192/Sjc_0001440/Sjc_0008063/Sjc_0008062/Sjc_0009103/Sjc_0004557/Sjc_0004559
GO:0060004	reflex	12	-0.608811	-1.5738	0.0330579	0.2479	0.218733	2448	tags=75%, list=29%, signal=54%	Sjc_0009751/Sjc_0008133/Sjc_0006136/Sjc_0001590/Sjc_0005238/Sjc_0002356/Sjc_0009293/Sjc_0009644/Sjc_0006200
GO:0099054	presynapse assembly	12	-0.612394	-1.58306	0.0330579	0.2479	0.218733	1742	tags=83%, list=20%, signal=66%	Sjc_0006318/Sjc_0008154/Sjc_0000871/Sjc_0004636/Sjc_0005956/Sjc_0009290/Sjc_0001853/Sjc_0006445/Sjc_0008127/Sjc_0006963
GO:0071804	cellular potassium ion transport	63	-0.375722	-1.44512	0.0330688	0.2479	0.218733	2355	tags=43%, list=28%, signal=31%	Sjc_0005013/Sjc_0006612/Sjc_0007486/Sjc_0004205/Sjc_0000751/Sjc_0005809/Sjc_0006556/Sjc_0000053/Sjc_0004649/Sjc_0006136/Sjc_0002833/Sjc_0003746/Sjc_0006554/Sjc_0000580/Sjc_0001800/Sjc_0005238/Sjc_0008362/Sjc_0000256/Sjc_0000759/Sjc_0003859/Sjc_0000406/Sjc_0005710/Sjc_0009293/Sjc_0009298/Sjc_0008861/Sjc_0004342/Sjc_0004789
GO:0071805	potassium ion transmembrane transport	63	-0.375722	-1.44512	0.0330688	0.2479	0.218733	2355	tags=43%, list=28%, signal=31%	Sjc_0005013/Sjc_0006612/Sjc_0007486/Sjc_0004205/Sjc_0000751/Sjc_0005809/Sjc_0006556/Sjc_0000053/Sjc_0004649/Sjc_0006136/Sjc_0002833/Sjc_0003746/Sjc_0006554/Sjc_0000580/Sjc_0001800/Sjc_0005238/Sjc_0008362/Sjc_0000256/Sjc_0000759/Sjc_0003859/Sjc_0000406/Sjc_0005710/Sjc_0009293/Sjc_0009298/Sjc_0008861/Sjc_0004342/Sjc_0004789
GO:0010470	regulation of gastrulation	28	-0.468215	-1.5301	0.0330827	0.2479	0.218733	1466	tags=32%, list=17%, signal=27%	Sjc_0006106/Sjc_0009290/Sjc_0005402/Sjc_0004530/Sjc_0004168/Sjc_0000414/Sjc_0008495/Sjc_0001890/Sjc_0005187
GO:0030004	cellular monovalent inorganic cation homeostasis	57	0.334732	1.46956	0.0330882	0.2479	0.218733	1703	tags=30%, list=20%, signal=24%	Sjc_0005299/Sjc_0006670/Sjc_0009119/Sjc_0009120/Sjc_0008693/Sjc_0000646/Sjc_0007335/Sjc_0000272/Sjc_0003591/Sjc_0007207/Sjc_0008111/Sjc_0006041/Sjc_0001396/Sjc_0002996/Sjc_0000770/Sjc_0005874/Sjc_0008547
GO:0006352	DNA-templated transcription, initiation	109	0.266476	1.35001	0.0333333	0.249312	0.219979	2635	tags=43%, list=31%, signal=30%	Sjc_0009584/Sjc_0001828/Sjc_0004163/Sjc_0003627/Sjc_0001720/Sjc_0003680/Sjc_0007253/Sjc_0006453/Sjc_0006212/Sjc_0001346/Sjc_0006961/Sjc_0003732/Sjc_0007317/Sjc_0000807/Sjc_0004216/Sjc_0004988/Sjc_0001299/Sjc_0000666/Sjc_0001995/Sjc_0002890/Sjc_0003971/Sjc_0002921/Sjc_0002293/Sjc_0001494/Sjc_0000927/Sjc_0001864/Sjc_0000667/Sjc_0004294/Sjc_0001714/Sjc_0007130/Sjc_0003013/Sjc_0002225/Sjc_0008955/Sjc…
GO:2001135	regulation of endocytic recycling	19	0.491477	1.57288	0.0334262	0.249312	0.219979	2414	tags=42%, list=28%, signal=30%	Sjc_0005445/Sjc_0005444/Sjc_0001220/Sjc_0005447/Sjc_0000553/Sjc_0002553/Sjc_0004373/Sjc_0007894
GO:0060042	retina morphogenesis in camera-type eye	26	-0.473447	-1.51729	0.0334347	0.249312	0.219979	912	tags=23%, list=11%, signal=21%	Sjc_0003775/Sjc_0006634/Sjc_0006032/Sjc_0001187/Sjc_0004789/Sjc_0006610
GO:0010720	positive regulation of cell development	299	-0.279229	-1.29744	0.0335498	0.249697	0.220318	1564	tags=30%, list=18%, signal=26%	Sjc_0009031/Sjc_0001686/Sjc_0007073/Sjc_0009026/Sjc_0006099/Sjc_0009402/Sjc_0009169/Sjc_0007768/Sjc_0008139/Sjc_0004339/Sjc_0005044/Sjc_0008245/Sjc_0000278/Sjc_0002623/Sjc_0006945/Sjc_0000518/Sjc_0002615/Sjc_0002931/Sjc_0005207/Sjc_0004743/Sjc_0007224/Sjc_0003982/Sjc_0009273/Sjc_0008729/Sjc_0007320/Sjc_0003335/Sjc_0006395/Sjc_0001845/Sjc_0002176/Sjc_0009336/Sjc_0009290/Sjc_0001928/Sjc_0006783/Sjc…
GO:0070129	regulation of mitochondrial translation	15	0.554862	1.68149	0.0335917	0.249697	0.220318	2707	tags=73%, list=32%, signal=50%	Sjc_0003008/Sjc_0005369/Sjc_0000785/Sjc_0007555/Sjc_0009212/Sjc_0000253/Sjc_0000607/Sjc_0001563/Sjc_0004330/Sjc_0003475/Sjc_0003009

## Sheet: GSEA GO Cellular Component
ID	Description	setSize	enrichmentScore	NES	pvalue	p.adjust	qvalues	rank	leading_edge	core_enrichment
GO:0045202	synapse	474	-0.311318	-1.48558	0.00102987	0.046335	0.0332771	2476	tags=37%, list=29%, signal=28%	Sjc_0004352/Sjc_0007319/Sjc_0001701/Sjc_0009751/Sjc_0001713/Sjc_0003877/Sjc_0009121/Sjc_0009688/Sjc_0001546/Sjc_0009317/Sjc_0000522/Sjc_0001132/Sjc_0009267/Sjc_0003805/Sjc_0007977/Sjc_0001830/Sjc_0000170/Sjc_0007875/Sjc_0007558/Sjc_0008133/Sjc_0007807/Sjc_0005747/Sjc_0007486/Sjc_0004267/Sjc_0007670/Sjc_0009031/Sjc_0008134/Sjc_0001686/Sjc_0006527/Sjc_0002672/Sjc_0009402/Sjc_0005615/Sjc_0005553/Sjc…
GO:0043189	H4/H2A histone acetyltransferase complex	11	0.686671	1.96247	0.00266667	0.046335	0.0332771	2285	tags=91%, list=27%, signal=67%	Sjc_0005808/Sjc_0004996/Sjc_0003364/Sjc_0001400/Sjc_0001601/Sjc_0001603/Sjc_0005660/Sjc_0006146/Sjc_0005166/Sjc_0001296
GO:0005839	proteasome core complex	14	0.698588	2.16139	0.00269542	0.046335	0.0332771	2576	tags=100%, list=30%, signal=70%	Sjc_0008991/Sjc_0005254/Sjc_0003851/Sjc_0007462/Sjc_0003947/Sjc_0005848/Sjc_0001467/Sjc_0001199/Sjc_0009010/Sjc_0006686/Sjc_0003444/Sjc_0007510/Sjc_0000934/Sjc_0002578
GO:0033177	proton-transporting two-sector ATPase complex, proton-transporting domain	14	0.769651	2.38125	0.00269542	0.046335	0.0332771	1703	tags=79%, list=20%, signal=63%	Sjc_0008726/Sjc_0005299/Sjc_0005564/Sjc_0003096/Sjc_0008111/Sjc_0001593/Sjc_0002996/Sjc_0008893/Sjc_0000770/Sjc_0005874/Sjc_0008547
GO:0005767	secondary lysosome	10	0.702974	1.93088	0.0027027	0.046335	0.0332771	1011	tags=50%, list=12%, signal=44%	Sjc_0003937/Sjc_0004735/Sjc_0003515/Sjc_0002146/Sjc_0004015
GO:0035267	NuA4 histone acetyltransferase complex	10	0.710395	1.95126	0.0027027	0.046335	0.0332771	2055	tags=90%, list=24%, signal=68%	Sjc_0005808/Sjc_0004996/Sjc_0003364/Sjc_0001400/Sjc_0001601/Sjc_0001603/Sjc_0005660/Sjc_0006146/Sjc_0005166
GO:0005847	mRNA cleavage and polyadenylation specificity factor complex	13	0.717087	2.15059	0.00271739	0.046335	0.0332771	602	tags=54%, list=7%, signal=50%	Sjc_0005333/Sjc_0003898/Sjc_0004895/Sjc_0008386/Sjc_0000586/Sjc_0006115/Sjc_0006411
GO:0005686	U2 snRNP	18	0.680998	2.25748	0.00274725	0.046335	0.0332771	1073	tags=56%, list=13%, signal=49%	Sjc_0007970/Sjc_0001879/Sjc_0008293/Sjc_0007619/Sjc_0008078/Sjc_0001827/Sjc_0008695/Sjc_0002393/Sjc_0003083/Sjc_0000881
GO:0005689	U12-type spliceosomal complex	18	0.602423	1.99701	0.00274725	0.046335	0.0332771	1462	tags=56%, list=17%, signal=46%	Sjc_0007970/Sjc_0001866/Sjc_0008293/Sjc_0007619/Sjc_0002043/Sjc_0008078/Sjc_0001827/Sjc_0003083/Sjc_0000881/Sjc_0005035
GO:0005732	small nucleolar ribonucleoprotein complex	17	0.585671	1.89718	0.00274725	0.046335	0.0332771	1628	tags=59%, list=19%, signal=48%	Sjc_0007385/Sjc_0000451/Sjc_0001436/Sjc_0004989/Sjc_0004142/Sjc_0004871/Sjc_0005790/Sjc_0002817/Sjc_0002775/Sjc_0008403
GO:0031304	intrinsic component of mitochondrial inner membrane	18	0.652791	2.16398	0.00274725	0.046335	0.0332771	2488	tags=78%, list=29%, signal=55%	Sjc_0003185/Sjc_0006072/Sjc_0002062/Sjc_0006182/Sjc_0004722/Sjc_0005781/Sjc_0003147/Sjc_0000554/Sjc_0002747/Sjc_0005009/Sjc_0008826/Sjc_0006851/Sjc_0002991/Sjc_0003601
GO:0031305	integral component of mitochondrial inner membrane	18	0.652791	2.16398	0.00274725	0.046335	0.0332771	2488	tags=78%, list=29%, signal=55%	Sjc_0003185/Sjc_0006072/Sjc_0002062/Sjc_0006182/Sjc_0004722/Sjc_0005781/Sjc_0003147/Sjc_0000554/Sjc_0002747/Sjc_0005009/Sjc_0008826/Sjc_0006851/Sjc_0002991/Sjc_0003601
GO:0033176	proton-transporting V-type ATPase complex	17	0.631979	2.04719	0.00274725	0.046335	0.0332771	2429	tags=71%, list=29%, signal=51%	Sjc_0008726/Sjc_0005299/Sjc_0000646/Sjc_0006656/Sjc_0007207/Sjc_0008111/Sjc_0002996/Sjc_0000770/Sjc_0005874/Sjc_0008547/Sjc_0004620/Sjc_0004664
GO:0036452	ESCRT complex	18	0.620762	2.0578	0.00274725	0.046335	0.0332771	2350	tags=78%, list=28%, signal=56%	Sjc_0005748/Sjc_0001971/Sjc_0001942/Sjc_0002998/Sjc_0008871/Sjc_0002978/Sjc_0006805/Sjc_0005113/Sjc_0001083/Sjc_0008774/Sjc_0003590/Sjc_0006112/Sjc_0002803/Sjc_0003677
GO:0070069	cytochrome complex	17	0.64246	2.08114	0.00274725	0.046335	0.0332771	1736	tags=71%, list=20%, signal=56%	Sjc_0006304/Sjc_0008345/Sjc_0004159/Sjc_0003281/Sjc_0001070/Sjc_0003419/Sjc_0008666/Sjc_0003533/Sjc_0003792/Sjc_0003314/Sjc_0008039/Sjc_0005896
GO:0005849	mRNA cleavage factor complex	16	0.641564	2.01848	0.00280899	0.046335	0.0332771	1292	tags=56%, list=15%, signal=48%	Sjc_0005333/Sjc_0003898/Sjc_0004895/Sjc_0008386/Sjc_0000586/Sjc_0006115/Sjc_0006411/Sjc_0007760/Sjc_0005993
GO:0071005	U2-type precatalytic spliceosome	16	0.601865	1.89358	0.00280899	0.046335	0.0332771	2554	tags=81%, list=30%, signal=57%	Sjc_0007970/Sjc_0000451/Sjc_0008078/Sjc_0008695/Sjc_0000881/Sjc_0007133/Sjc_0007232/Sjc_0000085/Sjc_0007733/Sjc_0007527/Sjc_0001972/Sjc_0002631/Sjc_0003131
GO:1902562	H4 histone acetyltransferase complex	22	0.533941	1.88772	0.00289017	0.046335	0.0332771	2285	tags=68%, list=27%, signal=50%	Sjc_0007031/Sjc_0004234/Sjc_0005808/Sjc_0004996/Sjc_0003364/Sjc_0001400/Sjc_0001601/Sjc_0001603/Sjc_0005660/Sjc_0006146/Sjc_0007019/Sjc_0005166/Sjc_0001696/Sjc_0007330/Sjc_0001296
GO:0005838	proteasome regulatory particle	23	0.633045	2.23261	0.00307692	0.046335	0.0332771	2563	tags=83%, list=30%, signal=58%	Sjc_0009055/Sjc_0006453/Sjc_0006212/Sjc_0003540/Sjc_0007669/Sjc_0001299/Sjc_0001372/Sjc_0000927/Sjc_0008905/Sjc_0009753/Sjc_0004294/Sjc_0008544/Sjc_0003502/Sjc_0000969/Sjc_0002992/Sjc_0000172/Sjc_0005740/Sjc_0000227/Sjc_0005145
GO:0022624	proteasome accessory complex	24	0.628722	2.24583	0.00314465	0.046335	0.0332771	2563	tags=79%, list=30%, signal=55%	Sjc_0009055/Sjc_0006453/Sjc_0006212/Sjc_0003540/Sjc_0007669/Sjc_0001299/Sjc_0001372/Sjc_0000927/Sjc_0008905/Sjc_0009753/Sjc_0004294/Sjc_0008544/Sjc_0003502/Sjc_0000969/Sjc_0002992/Sjc_0000172/Sjc_0005740/Sjc_0000227/Sjc_0005145
GO:0005747	mitochondrial respiratory chain complex I	29	0.649119	2.46767	0.00330033	0.046335	0.0332771	2681	tags=83%, list=31%, signal=57%	Sjc_0006635/Sjc_0008703/Sjc_0003094/Sjc_0003765/Sjc_0006031/Sjc_0000941/Sjc_0001151/Sjc_0003476/Sjc_0005540/Sjc_0005280/Sjc_0009105/Sjc_0002412/Sjc_0003177/Sjc_0008824/Sjc_0005958/Sjc_0006252/Sjc_0003280/Sjc_0004937/Sjc_0009445/Sjc_0007105/Sjc_0007263/Sjc_0005151/Sjc_0006717/Sjc_0004800
GO:0030964	NADH dehydrogenase complex	29	0.649119	2.46767	0.00330033	0.046335	0.0332771	2681	tags=83%, list=31%, signal=57%	Sjc_0006635/Sjc_0008703/Sjc_0003094/Sjc_0003765/Sjc_0006031/Sjc_0000941/Sjc_0001151/Sjc_0003476/Sjc_0005540/Sjc_0005280/Sjc_0009105/Sjc_0002412/Sjc_0003177/Sjc_0008824/Sjc_0005958/Sjc_0006252/Sjc_0003280/Sjc_0004937/Sjc_0009445/Sjc_0007105/Sjc_0007263/Sjc_0005151/Sjc_0006717/Sjc_0004800
GO:0045271	respiratory chain complex I	29	0.649119	2.46767	0.00330033	0.046335	0.0332771	2681	tags=83%, list=31%, signal=57%	Sjc_0006635/Sjc_0008703/Sjc_0003094/Sjc_0003765/Sjc_0006031/Sjc_0000941/Sjc_0001151/Sjc_0003476/Sjc_0005540/Sjc_0005280/Sjc_0009105/Sjc_0002412/Sjc_0003177/Sjc_0008824/Sjc_0005958/Sjc_0006252/Sjc_0003280/Sjc_0004937/Sjc_0009445/Sjc_0007105/Sjc_0007263/Sjc_0005151/Sjc_0006717/Sjc_0004800
GO:0030867	rough endoplasmic reticulum membrane	28	0.508491	1.92151	0.00333333	0.046335	0.0332771	2608	tags=64%, list=31%, signal=45%	Sjc_0000326/Sjc_0005536/Sjc_0000247/Sjc_0003726/Sjc_0006893/Sjc_0006763/Sjc_0002913/Sjc_0006676/Sjc_0004426/Sjc_0009486/Sjc_0003550/Sjc_0000248/Sjc_0004983/Sjc_0003248/Sjc_0005741/Sjc_0006351/Sjc_0009429/Sjc_0004910
GO:0032592	integral component of mitochondrial membrane	31	0.467182	1.80693	0.00334448	0.046335	0.0332771	2661	tags=58%, list=31%, signal=40%	Sjc_0004310/Sjc_0003185/Sjc_0006072/Sjc_0002062/Sjc_0006182/Sjc_0001716/Sjc_0008250/Sjc_0004722/Sjc_0005781/Sjc_0003147/Sjc_0000554/Sjc_0002747/Sjc_0005009/Sjc_0008826/Sjc_0006851/Sjc_0002991/Sjc_0003601/Sjc_0000973
GO:0098573	intrinsic component of mitochondrial membrane	31	0.467182	1.80693	0.00334448	0.046335	0.0332771	2661	tags=58%, list=31%, signal=40%	Sjc_0004310/Sjc_0003185/Sjc_0006072/Sjc_0002062/Sjc_0006182/Sjc_0001716/Sjc_0008250/Sjc_0004722/Sjc_0005781/Sjc_0003147/Sjc_0000554/Sjc_0002747/Sjc_0005009/Sjc_0008826/Sjc_0006851/Sjc_0002991/Sjc_0003601/Sjc_0000973
GO:0000314	organellar small ribosomal subunit	30	0.572855	2.19613	0.003367	0.046335	0.0332771	2916	tags=70%, list=34%, signal=46%	Sjc_0000661/Sjc_0003076/Sjc_0007197/Sjc_0003474/Sjc_0000855/Sjc_0007186/Sjc_0002084/Sjc_0002652/Sjc_0008136/Sjc_0000826/Sjc_0008314/Sjc_0001996/Sjc_0005206/Sjc_0002233/Sjc_0003077/Sjc_0001561/Sjc_0001833/Sjc_0007044/Sjc_0002964/Sjc_0003730/Sjc_0006574
GO:0005763	mitochondrial small ribosomal subunit	30	0.572855	2.19613	0.003367	0.046335	0.0332771	2916	tags=70%, list=34%, signal=46%	Sjc_0000661/Sjc_0003076/Sjc_0007197/Sjc_0003474/Sjc_0000855/Sjc_0007186/Sjc_0002084/Sjc_0002652/Sjc_0008136/Sjc_0000826/Sjc_0008314/Sjc_0001996/Sjc_0005206/Sjc_0002233/Sjc_0003077/Sjc_0001561/Sjc_0001833/Sjc_0007044/Sjc_0002964/Sjc_0003730/Sjc_0006574
GO:0016469	proton-transporting two-sector ATPase complex	32	0.572505	2.20856	0.00340136	0.046335	0.0332771	1743	tags=56%, list=20%, signal=45%	Sjc_0008726/Sjc_0005299/Sjc_0006670/Sjc_0005387/Sjc_0000646/Sjc_0002845/Sjc_0005564/Sjc_0006656/Sjc_0003096/Sjc_0007207/Sjc_0008111/Sjc_0001593/Sjc_0002996/Sjc_0008893/Sjc_0000770/Sjc_0005874/Sjc_0008547/Sjc_0001147
GO:0022627	cytosolic small ribosomal subunit	33	0.638527	2.48308	0.00350877	0.046335	0.0332771	2441	tags=79%, list=29%, signal=56%	Sjc_0000326/Sjc_0005661/Sjc_0006276/Sjc_0005210/Sjc_0000157/Sjc_0006699/Sjc_0003063/Sjc_0004749/Sjc_0006243/Sjc_0006436/Sjc_0007524/Sjc_0002084/Sjc_0006119/Sjc_0003950/Sjc_0002944/Sjc_0009486/Sjc_0000713/Sjc_0002041/Sjc_0007456/Sjc_0007523/Sjc_0006832/Sjc_0006082/Sjc_0004688/Sjc_0008365/Sjc_0004660/Sjc_0006351
GO:0005758	mitochondrial intermembrane space	35	0.533527	2.10322	0.00371747	0.046335	0.0332771	2603	tags=66%, list=31%, signal=46%	Sjc_0001560/Sjc_0003185/Sjc_0001151/Sjc_0000785/Sjc_0003433/Sjc_0008666/Sjc_0006532/Sjc_0006361/Sjc_0007528/Sjc_0008396/Sjc_0006862/Sjc_0004663/Sjc_0008691/Sjc_0005009/Sjc_0003120/Sjc_0002607/Sjc_0000166/Sjc_0006252/Sjc_0008459/Sjc_0002991/Sjc_0000388/Sjc_0004424/Sjc_0000638
GO:0010494	cytoplasmic stress granule	36	0.464699	1.83636	0.00371747	0.046335	0.0332771	1374	tags=42%, list=16%, signal=35%	Sjc_0000306/Sjc_0003223/Sjc_0006011/Sjc_0001866/Sjc_0009285/Sjc_0006771/Sjc_0002043/Sjc_0007161/Sjc_0004919/Sjc_0001137/Sjc_0002490/Sjc_0002529/Sjc_0000305/Sjc_0003769/Sjc_0002491
GO:0045495	pole plasm	36	0.455587	1.80036	0.00371747	0.046335	0.0332771	2734	tags=64%, list=32%, signal=44%	Sjc_0007970/Sjc_0003515/Sjc_0003264/Sjc_0002953/Sjc_0003103/Sjc_0003170/Sjc_0007619/Sjc_0007778/Sjc_0007161/Sjc_0001137/Sjc_0007783/Sjc_0006450/Sjc_0002529/Sjc_0004770/Sjc_0003263/Sjc_0004157/Sjc_0007144/Sjc_0001944/Sjc_0003199/Sjc_0003554/Sjc_0000715/Sjc_0004924/Sjc_0002184
GO:0031970	organelle envelope lumen	38	0.524311	2.11936	0.0037594	0.046335	0.0332771	2607	tags=66%, list=31%, signal=46%	Sjc_0001560/Sjc_0003185/Sjc_0001151/Sjc_0000785/Sjc_0002380/Sjc_0003433/Sjc_0008666/Sjc_0006532/Sjc_0006361/Sjc_0007528/Sjc_0008396/Sjc_0006862/Sjc_0004663/Sjc_0008691/Sjc_0005009/Sjc_0003120/Sjc_0002607/Sjc_0000166/Sjc_0006252/Sjc_0008459/Sjc_0002991/Sjc_0000388/Sjc_0004424/Sjc_0000638/Sjc_0002943
GO:0071011	precatalytic spliceosome	38	0.532752	2.15347	0.0037594	0.046335	0.0332771	1835	tags=58%, list=22%, signal=46%	Sjc_0007970/Sjc_0001154/Sjc_0000451/Sjc_0007619/Sjc_0008078/Sjc_0001827/Sjc_0001155/Sjc_0001650/Sjc_0000699/Sjc_0004142/Sjc_0008695/Sjc_0002393/Sjc_0003083/Sjc_0000881/Sjc_0007133/Sjc_0000960/Sjc_0005035/Sjc_0007232/Sjc_0000085/Sjc_0007733/Sjc_0007527/Sjc_0005991
GO:1905369	endopeptidase complex	45	0.597689	2.53622	0.00384615	0.046335	0.0332771	2576	tags=82%, list=30%, signal=58%	Sjc_0009055/Sjc_0008991/Sjc_0005254/Sjc_0003515/Sjc_0003851/Sjc_0007462/Sjc_0008583/Sjc_0003947/Sjc_0006453/Sjc_0008490/Sjc_0006212/Sjc_0003540/Sjc_0005848/Sjc_0001467/Sjc_0001199/Sjc_0007669/Sjc_0001299/Sjc_0009010/Sjc_0001372/Sjc_0006686/Sjc_0000927/Sjc_0004663/Sjc_0008905/Sjc_0009753/Sjc_0004294/Sjc_0008544/Sjc_0003502/Sjc_0000969/Sjc_0002992/Sjc_0003444/Sjc_0007510/Sjc_0000172/Sjc_0000934/Sjc…
GO:0097525	spliceosomal snRNP complex	49	0.420804	1.82941	0.00387597	0.046335	0.0332771	1662	tags=43%, list=20%, signal=35%	Sjc_0007970/Sjc_0005509/Sjc_0001879/Sjc_0000451/Sjc_0008293/Sjc_0007619/Sjc_0008078/Sjc_0001827/Sjc_0004142/Sjc_0008695/Sjc_0002393/Sjc_0003083/Sjc_0000881/Sjc_0002401/Sjc_0007133/Sjc_0000960/Sjc_0002904/Sjc_0007232/Sjc_0000085/Sjc_0003578/Sjc_0007733
GO:0098803	respiratory chain complex	48	0.620207	2.67873	0.00389105	0.046335	0.0332771	2696	tags=83%, list=32%, signal=57%	Sjc_0006304/Sjc_0006635/Sjc_0008345/Sjc_0008703/Sjc_0003094/Sjc_0000909/Sjc_0003862/Sjc_0000875/Sjc_0003765/Sjc_0006031/Sjc_0004159/Sjc_0003281/Sjc_0000941/Sjc_0001070/Sjc_0001151/Sjc_0003476/Sjc_0005540/Sjc_0002161/Sjc_0005280/Sjc_0008666/Sjc_0003533/Sjc_0009105/Sjc_0003792/Sjc_0002412/Sjc_0003314/Sjc_0003177/Sjc_0008824/Sjc_0005958/Sjc_0008039/Sjc_0005896/Sjc_0006252/Sjc_0003280/Sjc_0004937/Sjc…
GO:0034703	cation channel complex	65	-0.462622	-1.74328	0.00390625	0.046335	0.0332771	2050	tags=49%, list=24%, signal=38%	Sjc_0005013/Sjc_0006612/Sjc_0007486/Sjc_0000751/Sjc_0005809/Sjc_0006556/Sjc_0000053/Sjc_0008265/Sjc_0006136/Sjc_0002833/Sjc_0002623/Sjc_0001876/Sjc_0006554/Sjc_0000887/Sjc_0000580/Sjc_0001800/Sjc_0006623/Sjc_0005238/Sjc_0006927/Sjc_0005590/Sjc_0000256/Sjc_0000759/Sjc_0003859/Sjc_0000406/Sjc_0003470/Sjc_0009293/Sjc_0008710/Sjc_0009298/Sjc_0008485/Sjc_0008861/Sjc_0004342/Sjc_0004789
GO:0000315	organellar large ribosomal subunit	44	0.594218	2.49601	0.00392157	0.046335	0.0332771	2988	tags=82%, list=35%, signal=53%	Sjc_0006410/Sjc_0001726/Sjc_0002952/Sjc_0003252/Sjc_0000855/Sjc_0007205/Sjc_0007186/Sjc_0007348/Sjc_0003675/Sjc_0005310/Sjc_0003641/Sjc_0007632/Sjc_0005601/Sjc_0004270/Sjc_0007935/Sjc_0007345/Sjc_0001165/Sjc_0008403/Sjc_0008136/Sjc_0001459/Sjc_0005664/Sjc_0005128/Sjc_0005548/Sjc_0005277/Sjc_0005347/Sjc_0001334/Sjc_0004166/Sjc_0001906/Sjc_0003874/Sjc_0002493/Sjc_0003411/Sjc_0009127/Sjc_0004489/Sjc…
GO:0000502	proteasome complex	44	0.59537	2.50085	0.00392157	0.046335	0.0332771	2576	tags=82%, list=30%, signal=57%	Sjc_0009055/Sjc_0008991/Sjc_0005254/Sjc_0003515/Sjc_0003851/Sjc_0007462/Sjc_0008583/Sjc_0003947/Sjc_0006453/Sjc_0008490/Sjc_0006212/Sjc_0003540/Sjc_0005848/Sjc_0001467/Sjc_0001199/Sjc_0007669/Sjc_0001299/Sjc_0009010/Sjc_0001372/Sjc_0006686/Sjc_0000927/Sjc_0008905/Sjc_0009753/Sjc_0004294/Sjc_0008544/Sjc_0003502/Sjc_0000969/Sjc_0002992/Sjc_0003444/Sjc_0007510/Sjc_0000172/Sjc_0000934/Sjc_0005740/Sjc…
GO:0005762	mitochondrial large ribosomal subunit	44	0.594218	2.49601	0.00392157	0.046335	0.0332771	2988	tags=82%, list=35%, signal=53%	Sjc_0006410/Sjc_0001726/Sjc_0002952/Sjc_0003252/Sjc_0000855/Sjc_0007205/Sjc_0007186/Sjc_0007348/Sjc_0003675/Sjc_0005310/Sjc_0003641/Sjc_0007632/Sjc_0005601/Sjc_0004270/Sjc_0007935/Sjc_0007345/Sjc_0001165/Sjc_0008403/Sjc_0008136/Sjc_0001459/Sjc_0005664/Sjc_0005128/Sjc_0005548/Sjc_0005277/Sjc_0005347/Sjc_0001334/Sjc_0004166/Sjc_0001906/Sjc_0003874/Sjc_0002493/Sjc_0003411/Sjc_0009127/Sjc_0004489/Sjc…
GO:0005844	polysome	54	0.426504	1.86603	0.00393701	0.046335	0.0332771	2734	tags=57%, list=32%, signal=39%	Sjc_0001866/Sjc_0005797/Sjc_0007462/Sjc_0005661/Sjc_0006771/Sjc_0002043/Sjc_0000157/Sjc_0003712/Sjc_0008088/Sjc_0000247/Sjc_0003096/Sjc_0004616/Sjc_0002600/Sjc_0000036/Sjc_0006686/Sjc_0002913/Sjc_0003950/Sjc_0009486/Sjc_0002791/Sjc_0000248/Sjc_0004157/Sjc_0001696/Sjc_0004614/Sjc_0007144/Sjc_0003248/Sjc_0006875/Sjc_0006685/Sjc_0006752/Sjc_0008418/Sjc_0004202/Sjc_0002184
GO:0070469	respiratory chain	54	0.611057	2.67348	0.00393701	0.046335	0.0332771	1851	tags=65%, list=22%, signal=51%	Sjc_0006304/Sjc_0006635/Sjc_0008345/Sjc_0008703/Sjc_0003094/Sjc_0000909/Sjc_0003862/Sjc_0004296/Sjc_0000875/Sjc_0003765/Sjc_0006031/Sjc_0004159/Sjc_0003281/Sjc_0000941/Sjc_0001070/Sjc_0001151/Sjc_0003476/Sjc_0005540/Sjc_0002161/Sjc_0003419/Sjc_0005280/Sjc_0008666/Sjc_0003533/Sjc_0009105/Sjc_0001716/Sjc_0003792/Sjc_0002412/Sjc_0003314/Sjc_0003177/Sjc_0008824/Sjc_0005958/Sjc_0008039/Sjc_0005896/Sjc…
GO:0005746	mitochondrial respiratory chain	53	0.61865	2.70726	0.00395257	0.046335	0.0332771	1851	tags=66%, list=22%, signal=52%	Sjc_0006304/Sjc_0006635/Sjc_0008345/Sjc_0008703/Sjc_0003094/Sjc_0000909/Sjc_0003862/Sjc_0004296/Sjc_0000875/Sjc_0003765/Sjc_0006031/Sjc_0004159/Sjc_0003281/Sjc_0000941/Sjc_0001070/Sjc_0001151/Sjc_0003476/Sjc_0005540/Sjc_0002161/Sjc_0003419/Sjc_0005280/Sjc_0008666/Sjc_0003533/Sjc_0009105/Sjc_0001716/Sjc_0003792/Sjc_0002412/Sjc_0003314/Sjc_0003177/Sjc_0008824/Sjc_0005958/Sjc_0008039/Sjc_0005896/Sjc…
GO:0005684	U2-type spliceosomal complex	51	0.491228	2.11727	0.00396825	0.046335	0.0332771	1835	tags=51%, list=22%, signal=40%	Sjc_0007970/Sjc_0005509/Sjc_0001879/Sjc_0000451/Sjc_0003348/Sjc_0007619/Sjc_0008078/Sjc_0004820/Sjc_0001827/Sjc_0000699/Sjc_0004142/Sjc_0008695/Sjc_0001350/Sjc_0000881/Sjc_0002401/Sjc_0007133/Sjc_0001092/Sjc_0002904/Sjc_0002153/Sjc_0005035/Sjc_0007232/Sjc_0000085/Sjc_0007733/Sjc_0007527/Sjc_0001144/Sjc_0005991
GO:1904813	ficolin-1-rich granule lumen	57	0.425225	1.89877	0.00396825	0.046335	0.0332771	2320	tags=53%, list=27%, signal=39%	Sjc_0001999/Sjc_0003515/Sjc_0003851/Sjc_0000303/Sjc_0004187/Sjc_0001428/Sjc_0006453/Sjc_0008074/Sjc_0003540/Sjc_0002015/Sjc_0001137/Sjc_0001199/Sjc_0001299/Sjc_0008077/Sjc_0008892/Sjc_0009010/Sjc_0001715/Sjc_0005933/Sjc_0000271/Sjc_0008905/Sjc_0007991/Sjc_0005425/Sjc_0004534/Sjc_0001635/Sjc_0003810/Sjc_0003502/Sjc_0000969/Sjc_0007510/Sjc_0000172/Sjc_0005740
GO:0005791	rough endoplasmic reticulum	58	0.414327	1.83839	0.00398406	0.046335	0.0332771	2734	tags=57%, list=32%, signal=39%	Sjc_0003937/Sjc_0000326/Sjc_0006439/Sjc_0008973/Sjc_0005536/Sjc_0006700/Sjc_0000081/Sjc_0007274/Sjc_0000247/Sjc_0003726/Sjc_0008212/Sjc_0005700/Sjc_0006893/Sjc_0006763/Sjc_0004453/Sjc_0002913/Sjc_0006676/Sjc_0004426/Sjc_0009486/Sjc_0003550/Sjc_0000248/Sjc_0004983/Sjc_0007144/Sjc_0003248/Sjc_0003938/Sjc_0005741/Sjc_0006351/Sjc_0009429/Sjc_0000569/Sjc_0004910/Sjc_0002162/Sjc_0004202/Sjc_0002184
GO:0022625	cytosolic large ribosomal subunit	58	0.461813	2.04909	0.00398406	0.046335	0.0332771	2785	tags=71%, list=33%, signal=48%	Sjc_0002010/Sjc_0009219/Sjc_0001212/Sjc_0004815/Sjc_0006439/Sjc_0001066/Sjc_0005797/Sjc_0008746/Sjc_0005536/Sjc_0001071/Sjc_0002110/Sjc_0008088/Sjc_0000247/Sjc_0002786/Sjc_0008927/Sjc_0005486/Sjc_0002600/Sjc_0000036/Sjc_0001298/Sjc_0002913/Sjc_0003440/Sjc_0001573/Sjc_0003339/Sjc_0002035/Sjc_0004562/Sjc_0000248/Sjc_0001577/Sjc_0006472/Sjc_0007144/Sjc_0003248/Sjc_0006875/Sjc_0004713/Sjc_0005741/Sjc…
GO:0048786	presynaptic active zone	44	-0.503318	-1.77397	0.00401606	0.046335	0.0332771	2075	tags=45%, list=24%, signal=35%	Sjc_0006527/Sjc_0006526/Sjc_0001590/Sjc_0005956/Sjc_0000169/Sjc_0008889/Sjc_0005434/Sjc_0001044/Sjc_0000887/Sjc_0008948/Sjc_0008890/Sjc_0009232/Sjc_0002131/Sjc_0004828/Sjc_0006927/Sjc_0002132/Sjc_0000506/Sjc_0000794/Sjc_0004557/Sjc_0004559
GO:0043198	dendritic shaft	37	-0.535611	-1.82326	0.00412088	0.046335	0.0332771	2359	tags=54%, list=28%, signal=39%	Sjc_0001132/Sjc_0007977/Sjc_0005747/Sjc_0001686/Sjc_0009205/Sjc_0006136/Sjc_0007224/Sjc_0009102/Sjc_0008442/Sjc_0009104/Sjc_0005238/Sjc_0000985/Sjc_0004420/Sjc_0008441/Sjc_0004419/Sjc_0008443/Sjc_0009293/Sjc_0009103/Sjc_0009204/Sjc_0009206
GO:0015935	small ribosomal subunit	62	0.611144	2.74947	0.00416667	0.046335	0.0332771	2441	tags=71%, list=29%, signal=51%	Sjc_0000326/Sjc_0000661/Sjc_0003076/Sjc_0005661/Sjc_0006276/Sjc_0005210/Sjc_0000157/Sjc_0006699/Sjc_0003063/Sjc_0004749/Sjc_0007197/Sjc_0003474/Sjc_0000855/Sjc_0006243/Sjc_0007186/Sjc_0006436/Sjc_0007524/Sjc_0002084/Sjc_0006119/Sjc_0002652/Sjc_0008906/Sjc_0003950/Sjc_0008136/Sjc_0002944/Sjc_0000826/Sjc_0008314/Sjc_0001996/Sjc_0005206/Sjc_0009486/Sjc_0002233/Sjc_0000713/Sjc_0002041/Sjc_0003077/Sjc…
GO:1905368	peptidase complex	62	0.514032	2.31257	0.00416667	0.046335	0.0332771	2576	tags=73%, list=30%, signal=51%	Sjc_0009055/Sjc_0008991/Sjc_0005254/Sjc_0003515/Sjc_0003680/Sjc_0003851/Sjc_0007462/Sjc_0008583/Sjc_0003947/Sjc_0006453/Sjc_0008490/Sjc_0006212/Sjc_0003540/Sjc_0005848/Sjc_0001467/Sjc_0001199/Sjc_0007669/Sjc_0001299/Sjc_0009010/Sjc_0009443/Sjc_0004722/Sjc_0001372/Sjc_0006686/Sjc_0000927/Sjc_0004663/Sjc_0008905/Sjc_0009753/Sjc_0003147/Sjc_0004294/Sjc_0008544/Sjc_0003502/Sjc_0002484/Sjc_0000969/Sjc…
GO:1990204	oxidoreductase complex	63	0.618024	2.792	0.0041841	0.046335	0.0332771	2526	tags=76%, list=30%, signal=54%	Sjc_0006304/Sjc_0006635/Sjc_0008345/Sjc_0008703/Sjc_0003094/Sjc_0000909/Sjc_0003862/Sjc_0003021/Sjc_0003914/Sjc_0000875/Sjc_0008973/Sjc_0003765/Sjc_0006031/Sjc_0004159/Sjc_0000941/Sjc_0001070/Sjc_0005414/Sjc_0001151/Sjc_0003476/Sjc_0005540/Sjc_0001236/Sjc_0002161/Sjc_0005280/Sjc_0003533/Sjc_0009105/Sjc_0007032/Sjc_0003115/Sjc_0003673/Sjc_0002981/Sjc_0002412/Sjc_0006211/Sjc_0003177/Sjc_0008824/Sjc…
GO:0071013	catalytic step 2 spliceosome	68	0.492408	2.28114	0.00436681	0.0470496	0.0337902	2554	tags=62%, list=30%, signal=44%	Sjc_0007970/Sjc_0000306/Sjc_0008042/Sjc_0001879/Sjc_0006712/Sjc_0009285/Sjc_0003170/Sjc_0007619/Sjc_0006137/Sjc_0008447/Sjc_0001346/Sjc_0004820/Sjc_0001827/Sjc_0000699/Sjc_0004142/Sjc_0008695/Sjc_0002393/Sjc_0003083/Sjc_0007783/Sjc_0002681/Sjc_0001350/Sjc_0000881/Sjc_0000305/Sjc_0001092/Sjc_0000960/Sjc_0001518/Sjc_0002904/Sjc_0007820/Sjc_0002153/Sjc_0005901/Sjc_0003922/Sjc_0001144/Sjc_0001569/Sjc…
GO:0101002	ficolin-1-rich granule	76	0.392451	1.83975	0.00458716	0.0470496	0.0337902	2320	tags=47%, list=27%, signal=35%	Sjc_0008398/Sjc_0001999/Sjc_0003515/Sjc_0001280/Sjc_0003851/Sjc_0003678/Sjc_0000303/Sjc_0004187/Sjc_0001428/Sjc_0006453/Sjc_0008074/Sjc_0003540/Sjc_0002015/Sjc_0000272/Sjc_0001137/Sjc_0000241/Sjc_0001199/Sjc_0001299/Sjc_0008077/Sjc_0008892/Sjc_0009010/Sjc_0001715/Sjc_0005933/Sjc_0000271/Sjc_0008905/Sjc_0007991/Sjc_0005425/Sjc_0004534/Sjc_0001635/Sjc_0003810/Sjc_0003502/Sjc_0000969/Sjc_0007510/Sjc…
GO:0000313	organellar ribosome	75	0.584798	2.73499	0.00460829	0.0470496	0.0337902	2988	tags=77%, list=35%, signal=51%	Sjc_0003094/Sjc_0000661/Sjc_0003076/Sjc_0006410/Sjc_0001726/Sjc_0002952/Sjc_0003252/Sjc_0007197/Sjc_0003474/Sjc_0000855/Sjc_0007205/Sjc_0007186/Sjc_0007348/Sjc_0003675/Sjc_0005310/Sjc_0003641/Sjc_0002084/Sjc_0007632/Sjc_0005601/Sjc_0004270/Sjc_0007935/Sjc_0002652/Sjc_0007345/Sjc_0001165/Sjc_0008403/Sjc_0008136/Sjc_0001459/Sjc_0005664/Sjc_0000826/Sjc_0005128/Sjc_0005548/Sjc_0008314/Sjc_0001996/Sjc…
GO:0005761	mitochondrial ribosome	75	0.584798	2.73499	0.00460829	0.0470496	0.0337902	2988	tags=77%, list=35%, signal=51%	Sjc_0003094/Sjc_0000661/Sjc_0003076/Sjc_0006410/Sjc_0001726/Sjc_0002952/Sjc_0003252/Sjc_0007197/Sjc_0003474/Sjc_0000855/Sjc_0007205/Sjc_0007186/Sjc_0007348/Sjc_0003675/Sjc_0005310/Sjc_0003641/Sjc_0002084/Sjc_0007632/Sjc_0005601/Sjc_0004270/Sjc_0007935/Sjc_0002652/Sjc_0007345/Sjc_0001165/Sjc_0008403/Sjc_0008136/Sjc_0001459/Sjc_0005664/Sjc_0000826/Sjc_0005128/Sjc_0005548/Sjc_0008314/Sjc_0001996/Sjc…
GO:0005741	mitochondrial outer membrane	78	0.35113	1.66045	0.00473934	0.0470496	0.0337902	2924	tags=55%, list=34%, signal=37%	Sjc_0004310/Sjc_0002661/Sjc_0003288/Sjc_0003647/Sjc_0001137/Sjc_0004931/Sjc_0004169/Sjc_0008858/Sjc_0005116/Sjc_0001190/Sjc_0007752/Sjc_0002146/Sjc_0007741/Sjc_0007746/Sjc_0008892/Sjc_0001396/Sjc_0003944/Sjc_0008250/Sjc_0008287/Sjc_0009260/Sjc_0005635/Sjc_0005009/Sjc_0006583/Sjc_0002607/Sjc_0004115/Sjc_0001293/Sjc_0004170/Sjc_0006322/Sjc_0003269/Sjc_0009255/Sjc_0001413/Sjc_0008663/Sjc_0003411/Sjc…
GO:0031227	intrinsic component of endoplasmic reticulum membrane	82	0.518484	2.48079	0.00480769	0.0470496	0.0337902	2364	tags=56%, list=28%, signal=41%	Sjc_0004878/Sjc_0006587/Sjc_0004207/Sjc_0009391/Sjc_0004991/Sjc_0004186/Sjc_0000540/Sjc_0006700/Sjc_0007075/Sjc_0000447/Sjc_0001351/Sjc_0008504/Sjc_0006283/Sjc_0005193/Sjc_0000635/Sjc_0003801/Sjc_0004540/Sjc_0007399/Sjc_0007728/Sjc_0004953/Sjc_0001659/Sjc_0002318/Sjc_0003726/Sjc_0003856/Sjc_0008212/Sjc_0001819/Sjc_0005769/Sjc_0001638/Sjc_0003174/Sjc_0006273/Sjc_0004892/Sjc_0005152/Sjc_0001899/Sjc…
GO:0030176	integral component of endoplasmic reticulum membrane	79	0.517573	2.45264	0.00487805	0.0470496	0.0337902	2364	tags=56%, list=28%, signal=41%	Sjc_0004878/Sjc_0006587/Sjc_0004207/Sjc_0009391/Sjc_0004991/Sjc_0000540/Sjc_0006700/Sjc_0007075/Sjc_0000447/Sjc_0001351/Sjc_0008504/Sjc_0006283/Sjc_0005193/Sjc_0000635/Sjc_0003801/Sjc_0004540/Sjc_0007399/Sjc_0007728/Sjc_0004953/Sjc_0001659/Sjc_0002318/Sjc_0003726/Sjc_0003856/Sjc_0008212/Sjc_0001819/Sjc_0005769/Sjc_0001638/Sjc_0003174/Sjc_0006273/Sjc_0004892/Sjc_0005152/Sjc_0001899/Sjc_0006456/Sjc…
GO:0031301	integral component of organelle membrane	79	0.339599	1.60927	0.00487805	0.0470496	0.0337902	2661	tags=51%, list=31%, signal=35%	Sjc_0007666/Sjc_0005231/Sjc_0004310/Sjc_0003185/Sjc_0002494/Sjc_0006072/Sjc_0001878/Sjc_0006515/Sjc_0002062/Sjc_0006182/Sjc_0007149/Sjc_0007244/Sjc_0004953/Sjc_0001716/Sjc_0008250/Sjc_0004722/Sjc_0005202/Sjc_0004892/Sjc_0002513/Sjc_0005781/Sjc_0003147/Sjc_0000554/Sjc_0005152/Sjc_0001899/Sjc_0002747/Sjc_0005009/Sjc_0007700/Sjc_0000962/Sjc_0008826/Sjc_0005261/Sjc_0006851/Sjc_0003733/Sjc_0002991/Sjc…
GO:0098800	inner mitochondrial membrane protein complex	83	0.614018	2.92059	0.00515464	0.0482141	0.0346266	2161	tags=70%, list=25%, signal=53%	Sjc_0006304/Sjc_0006635/Sjc_0008345/Sjc_0008703/Sjc_0003185/Sjc_0003094/Sjc_0000909/Sjc_0006072/Sjc_0003862/Sjc_0000875/Sjc_0003765/Sjc_0003508/Sjc_0006031/Sjc_0004159/Sjc_0003281/Sjc_0000941/Sjc_0002388/Sjc_0001070/Sjc_0006670/Sjc_0001151/Sjc_0003476/Sjc_0005387/Sjc_0002062/Sjc_0005540/Sjc_0002161/Sjc_0003689/Sjc_0005280/Sjc_0008666/Sjc_0003533/Sjc_0009105/Sjc_0002845/Sjc_0005564/Sjc_0003096/Sjc…
GO:0044456	synapse part	383	-0.296855	-1.39632	0.00527983	0.0482141	0.0346266	2661	tags=39%, list=31%, signal=28%	Sjc_0006703/Sjc_0000937/Sjc_0008241/Sjc_0007971/Sjc_0006109/Sjc_0002671/Sjc_0003882/Sjc_0007280/Sjc_0000862/Sjc_0004819/Sjc_0008041/Sjc_0003091/Sjc_0003611/Sjc_0004352/Sjc_0007319/Sjc_0009751/Sjc_0001713/Sjc_0009688/Sjc_0001546/Sjc_0009317/Sjc_0001132/Sjc_0009267/Sjc_0003805/Sjc_0007977/Sjc_0001830/Sjc_0000170/Sjc_0007875/Sjc_0007558/Sjc_0008133/Sjc_0007807/Sjc_0005747/Sjc_0007486/Sjc_0009031/Sjc…
GO:0008540	proteasome regulatory particle, base subcomplex	12	0.666392	1.9409	0.00552486	0.0482141	0.0346266	2563	tags=83%, list=30%, signal=58%	Sjc_0009055/Sjc_0006453/Sjc_0006212/Sjc_0001299/Sjc_0000927/Sjc_0009753/Sjc_0004294/Sjc_0000969/Sjc_0000227/Sjc_0005145
GO:0045259	proton-transporting ATP synthase complex	15	0.579923	1.79431	0.00555556	0.0482141	0.0346266	1743	tags=60%, list=20%, signal=48%	Sjc_0006670/Sjc_0005387/Sjc_0002845/Sjc_0005564/Sjc_0006656/Sjc_0003096/Sjc_0001593/Sjc_0008893/Sjc_0001147
GO:0043596	nuclear replication fork	22	0.488148	1.72582	0.00578035	0.0482141	0.0346266	3120	tags=64%, list=37%, signal=40%	Sjc_0002037/Sjc_0002798/Sjc_0000807/Sjc_0006450/Sjc_0008261/Sjc_0004770/Sjc_0003149/Sjc_0007682/Sjc_0006357/Sjc_0004786/Sjc_0006150/Sjc_0000700/Sjc_0006114/Sjc_0005191
GO:0044452	nucleolar part	94	0.385548	1.89931	0.00581395	0.0482141	0.0346266	2535	tags=50%, list=30%, signal=36%	Sjc_0001753/Sjc_0001866/Sjc_0009724/Sjc_0007385/Sjc_0000451/Sjc_0000586/Sjc_0002043/Sjc_0003536/Sjc_0004077/Sjc_0001436/Sjc_0006182/Sjc_0000385/Sjc_0009732/Sjc_0004216/Sjc_0004989/Sjc_0007037/Sjc_0008695/Sjc_0004871/Sjc_0005790/Sjc_0000647/Sjc_0002817/Sjc_0001715/Sjc_0001902/Sjc_0002890/Sjc_0002775/Sjc_0002249/Sjc_0006204/Sjc_0000097/Sjc_0008691/Sjc_0008403/Sjc_0003520/Sjc_0004017/Sjc_0005991/Sjc…
GO:0022626	cytosolic ribosome	96	0.515741	2.55019	0.00584795	0.0482141	0.0346266	2662	tags=71%, list=31%, signal=49%	Sjc_0002010/Sjc_0000326/Sjc_0009219/Sjc_0001212/Sjc_0004815/Sjc_0006439/Sjc_0001066/Sjc_0005797/Sjc_0006611/Sjc_0008746/Sjc_0005661/Sjc_0006276/Sjc_0005210/Sjc_0005536/Sjc_0000157/Sjc_0006699/Sjc_0003063/Sjc_0001071/Sjc_0004749/Sjc_0002110/Sjc_0008088/Sjc_0000247/Sjc_0003096/Sjc_0006243/Sjc_0002786/Sjc_0006436/Sjc_0008927/Sjc_0007524/Sjc_0002084/Sjc_0005486/Sjc_0006119/Sjc_0002600/Sjc_0000036/Sjc…
GO:0034774	secretory granule lumen	100	0.304523	1.51918	0.00613497	0.0482141	0.0346266	2460	tags=48%, list=29%, signal=35%	Sjc_0001999/Sjc_0003515/Sjc_0008172/Sjc_0003851/Sjc_0000303/Sjc_0004187/Sjc_0001428/Sjc_0006453/Sjc_0008074/Sjc_0003540/Sjc_0002015/Sjc_0001137/Sjc_0001199/Sjc_0001299/Sjc_0009439/Sjc_0008077/Sjc_0002538/Sjc_0004074/Sjc_0008892/Sjc_0009010/Sjc_0001715/Sjc_0008953/Sjc_0003769/Sjc_0000271/Sjc_0008952/Sjc_0004987/Sjc_0008905/Sjc_0000575/Sjc_0007991/Sjc_0005635/Sjc_0007299/Sjc_0005425/Sjc_0005723/Sjc…
GO:0098852	lytic vacuole membrane	106	0.270708	1.36531	0.00617284	0.0482141	0.0346266	2429	tags=41%, list=29%, signal=29%	Sjc_0002908/Sjc_0008185/Sjc_0002907/Sjc_0008114/Sjc_0008195/Sjc_0008182/Sjc_0004735/Sjc_0003375/Sjc_0008180/Sjc_0003159/Sjc_0006541/Sjc_0000540/Sjc_0008116/Sjc_0000272/Sjc_0002759/Sjc_0008920/Sjc_0004169/Sjc_0008191/Sjc_0008193/Sjc_0004015/Sjc_0000666/Sjc_0007207/Sjc_0008212/Sjc_0008189/Sjc_0008170/Sjc_0002996/Sjc_0000271/Sjc_0003599/Sjc_0000667/Sjc_0008190/Sjc_0007420/Sjc_0004710/Sjc_0004170/Sjc…
GO:0035770	ribonucleoprotein granule	120	0.374652	1.93967	0.00621118	0.0482141	0.0346266	2372	tags=50%, list=28%, signal=37%	Sjc_0000306/Sjc_0005111/Sjc_0003223/Sjc_0006011/Sjc_0001866/Sjc_0008548/Sjc_0003515/Sjc_0003264/Sjc_0006712/Sjc_0002953/Sjc_0009285/Sjc_0007462/Sjc_0003103/Sjc_0005661/Sjc_0007619/Sjc_0006771/Sjc_0002043/Sjc_0007778/Sjc_0007161/Sjc_0006453/Sjc_0005962/Sjc_0004919/Sjc_0001137/Sjc_0007317/Sjc_0008939/Sjc_0001299/Sjc_0007783/Sjc_0000247/Sjc_0009010/Sjc_0006450/Sjc_0004133/Sjc_0002490/Sjc_0002529/Sjc…
GO:0098554	cytoplasmic side of endoplasmic reticulum membrane	24	0.4752	1.69744	0.00628931	0.0482141	0.0346266	2608	tags=58%, list=31%, signal=41%	Sjc_0000326/Sjc_0000540/Sjc_0005536/Sjc_0001710/Sjc_0000247/Sjc_0008212/Sjc_0002913/Sjc_0009486/Sjc_0000248/Sjc_0003248/Sjc_0005741/Sjc_0006351/Sjc_0009429/Sjc_0004910
GO:0015934	large ribosomal subunit	102	0.508871	2.54084	0.00632911	0.0482141	0.0346266	2785	tags=73%, list=33%, signal=49%	Sjc_0002010/Sjc_0009219/Sjc_0001212/Sjc_0004815/Sjc_0006439/Sjc_0001066/Sjc_0005797/Sjc_0006410/Sjc_0008746/Sjc_0005536/Sjc_0001726/Sjc_0001071/Sjc_0002952/Sjc_0002110/Sjc_0003252/Sjc_0008088/Sjc_0000247/Sjc_0000855/Sjc_0007205/Sjc_0007186/Sjc_0007348/Sjc_0002786/Sjc_0003675/Sjc_0008927/Sjc_0005310/Sjc_0003641/Sjc_0007632/Sjc_0005486/Sjc_0002600/Sjc_0005601/Sjc_0000036/Sjc_0001298/Sjc_0004270/Sjc…
GO:0043209	myelin sheath	116	0.378223	1.95204	0.00632911	0.0482141	0.0346266	2014	tags=42%, list=24%, signal=33%	Sjc_0008398/Sjc_0008345/Sjc_0009713/Sjc_0008961/Sjc_0001512/Sjc_0008703/Sjc_0000560/Sjc_0003515/Sjc_0003862/Sjc_0003021/Sjc_0000803/Sjc_0002997/Sjc_0004134/Sjc_0000303/Sjc_0002388/Sjc_0001070/Sjc_0006670/Sjc_0004657/Sjc_0007686/Sjc_0006283/Sjc_0001724/Sjc_0006577/Sjc_0003533/Sjc_0007032/Sjc_0004074/Sjc_0008892/Sjc_0003096/Sjc_0007876/Sjc_0003792/Sjc_0004045/Sjc_0005700/Sjc_0000271/Sjc_0003177/Sjc…
GO:0000151	ubiquitin ligase complex	114	0.322229	1.64705	0.00636943	0.0482141	0.0346266	2751	tags=46%, list=32%, signal=32%	Sjc_0005039/Sjc_0004163/Sjc_0005677/Sjc_0005975/Sjc_0000997/Sjc_0007695/Sjc_0007075/Sjc_0004727/Sjc_0001351/Sjc_0002879/Sjc_0000983/Sjc_0003732/Sjc_0001017/Sjc_0003307/Sjc_0003881/Sjc_0001400/Sjc_0008031/Sjc_0005588/Sjc_0003148/Sjc_0001912/Sjc_0001714/Sjc_0001672/Sjc_0002607/Sjc_0006711/Sjc_0001252/Sjc_0001801/Sjc_0002947/Sjc_0005991/Sjc_0002730/Sjc_0005595/Sjc_0002121/Sjc_0007927/Sjc_0001700/Sjc…
GO:0005765	lysosomal membrane	105	0.27217	1.36581	0.00636943	0.0482141	0.0346266	2429	tags=41%, list=29%, signal=30%	Sjc_0002908/Sjc_0008185/Sjc_0002907/Sjc_0008114/Sjc_0008195/Sjc_0008182/Sjc_0004735/Sjc_0003375/Sjc_0008180/Sjc_0003159/Sjc_0006541/Sjc_0000540/Sjc_0008116/Sjc_0000272/Sjc_0002759/Sjc_0008920/Sjc_0004169/Sjc_0008191/Sjc_0008193/Sjc_0004015/Sjc_0000666/Sjc_0007207/Sjc_0008212/Sjc_0008189/Sjc_0008170/Sjc_0002996/Sjc_0000271/Sjc_0003599/Sjc_0000667/Sjc_0008190/Sjc_0007420/Sjc_0004710/Sjc_0004170/Sjc…
GO:0036464	cytoplasmic ribonucleoprotein granule	114	0.371024	1.89646	0.00636943	0.0482141	0.0346266	2372	tags=50%, list=28%, signal=37%	Sjc_0000306/Sjc_0005111/Sjc_0003223/Sjc_0006011/Sjc_0001866/Sjc_0008548/Sjc_0003515/Sjc_0003264/Sjc_0006712/Sjc_0002953/Sjc_0009285/Sjc_0007462/Sjc_0003103/Sjc_0005661/Sjc_0007619/Sjc_0006771/Sjc_0002043/Sjc_0007778/Sjc_0007161/Sjc_0006453/Sjc_0005962/Sjc_0004919/Sjc_0001137/Sjc_0007317/Sjc_0001299/Sjc_0007783/Sjc_0000247/Sjc_0009010/Sjc_0006450/Sjc_0004133/Sjc_0002490/Sjc_0002529/Sjc_0000305/Sjc…
GO:0060205	cytoplasmic vesicle lumen	105	0.286809	1.43927	0.00636943	0.0482141	0.0346266	2460	tags=47%, list=29%, signal=34%	Sjc_0001999/Sjc_0003515/Sjc_0008172/Sjc_0003851/Sjc_0000303/Sjc_0004187/Sjc_0001428/Sjc_0006453/Sjc_0008074/Sjc_0003540/Sjc_0002015/Sjc_0001137/Sjc_0001199/Sjc_0001299/Sjc_0009439/Sjc_0008077/Sjc_0002538/Sjc_0004074/Sjc_0008892/Sjc_0009010/Sjc_0001715/Sjc_0008953/Sjc_0003769/Sjc_0000271/Sjc_0008952/Sjc_0004987/Sjc_0008905/Sjc_0000575/Sjc_0007991/Sjc_0005635/Sjc_0007299/Sjc_0005425/Sjc_0005723/Sjc…
GO:0005681	spliceosomal complex	132	0.460331	2.4038	0.00653595	0.0488562	0.0350877	2554	tags=58%, list=30%, signal=41%	Sjc_0007970/Sjc_0000306/Sjc_0005509/Sjc_0001154/Sjc_0003446/Sjc_0001866/Sjc_0002428/Sjc_0008042/Sjc_0001879/Sjc_0006712/Sjc_0009285/Sjc_0000451/Sjc_0003348/Sjc_0008293/Sjc_0003170/Sjc_0007619/Sjc_0002043/Sjc_0006137/Sjc_0008447/Sjc_0008434/Sjc_0008078/Sjc_0001346/Sjc_0004820/Sjc_0001827/Sjc_0002087/Sjc_0001155/Sjc_0001650/Sjc_0000699/Sjc_0004142/Sjc_0008695/Sjc_0002393/Sjc_0003083/Sjc_0007783/Sjc…
GO:0044445	cytosolic part	138	0.476408	2.486	0.00671141	0.0495484	0.0355849	2524	tags=65%, list=30%, signal=47%	Sjc_0002010/Sjc_0000326/Sjc_0009219/Sjc_0001212/Sjc_0004815/Sjc_0006439/Sjc_0001066/Sjc_0005426/Sjc_0003914/Sjc_0005797/Sjc_0006611/Sjc_0001060/Sjc_0008746/Sjc_0005661/Sjc_0006276/Sjc_0005210/Sjc_0005536/Sjc_0000157/Sjc_0006453/Sjc_0004114/Sjc_0006212/Sjc_0006699/Sjc_0003063/Sjc_0001071/Sjc_0004707/Sjc_0001299/Sjc_0004749/Sjc_0002110/Sjc_0008088/Sjc_0000247/Sjc_0004074/Sjc_0003096/Sjc_0006243/Sjc…
GO:0005774	vacuolar membrane	139	0.28932	1.51443	0.00684932	0.0496884	0.0356854	2464	tags=42%, list=29%, signal=30%	Sjc_0002908/Sjc_0008185/Sjc_0002907/Sjc_0008114/Sjc_0008195/Sjc_0008182/Sjc_0004735/Sjc_0005299/Sjc_0003375/Sjc_0008180/Sjc_0003159/Sjc_0006541/Sjc_0000540/Sjc_0000646/Sjc_0008116/Sjc_0000272/Sjc_0002759/Sjc_0001623/Sjc_0008920/Sjc_0004169/Sjc_0002146/Sjc_0008191/Sjc_0008193/Sjc_0004015/Sjc_0000666/Sjc_0003096/Sjc_0007207/Sjc_0008212/Sjc_0001622/Sjc_0008189/Sjc_0008170/Sjc_0002996/Sjc_0000271/Sjc…
GO:0044455	mitochondrial membrane part	126	0.518263	2.65923	0.00689655	0.0496884	0.0356854	2784	tags=71%, list=33%, signal=49%	Sjc_0006304/Sjc_0006635/Sjc_0008345/Sjc_0004310/Sjc_0008703/Sjc_0003185/Sjc_0003094/Sjc_0000909/Sjc_0006072/Sjc_0003862/Sjc_0004296/Sjc_0000875/Sjc_0003765/Sjc_0003508/Sjc_0006031/Sjc_0004159/Sjc_0003281/Sjc_0000941/Sjc_0002388/Sjc_0001070/Sjc_0006670/Sjc_0001151/Sjc_0003476/Sjc_0005387/Sjc_0002062/Sjc_0005540/Sjc_0006182/Sjc_0002161/Sjc_0003419/Sjc_0003689/Sjc_0005280/Sjc_0001190/Sjc_0008666/Sjc…
GO:0044391	ribosomal subunit	160	0.542747	2.87137	0.00735294	0.0523459	0.037594	2785	tags=73%, list=33%, signal=50%	Sjc_0002010/Sjc_0000326/Sjc_0009219/Sjc_0001212/Sjc_0004815/Sjc_0006439/Sjc_0001066/Sjc_0000661/Sjc_0003076/Sjc_0005797/Sjc_0006410/Sjc_0008746/Sjc_0005661/Sjc_0006276/Sjc_0005210/Sjc_0005536/Sjc_0000157/Sjc_0001726/Sjc_0006699/Sjc_0003063/Sjc_0001071/Sjc_0004749/Sjc_0002952/Sjc_0002110/Sjc_0003252/Sjc_0008088/Sjc_0000247/Sjc_0007197/Sjc_0003474/Sjc_0000855/Sjc_0006243/Sjc_0007205/Sjc_0007186/Sjc…
GO:0005793	endoplasmic reticulum-Golgi intermediate compartment	45	0.403361	1.71161	0.00769231	0.0531556	0.0381754	2075	tags=53%, list=24%, signal=41%	Sjc_0001238/Sjc_0008973/Sjc_0000646/Sjc_0002938/Sjc_0007149/Sjc_0007244/Sjc_0001350/Sjc_0002538/Sjc_0002970/Sjc_0003480/Sjc_0006883/Sjc_0006405/Sjc_0000519/Sjc_0004987/Sjc_0001717/Sjc_0008536/Sjc_0008228/Sjc_0001555/Sjc_0002192/Sjc_0005723/Sjc_0002791/Sjc_0000221/Sjc_0000376/Sjc_0007692
GO:0031248	protein acetyltransferase complex	56	0.399643	1.78477	0.00787402	0.0531556	0.0381754	2394	tags=52%, list=28%, signal=37%	Sjc_0009584/Sjc_0007031/Sjc_0007022/Sjc_0004234/Sjc_0006611/Sjc_0003680/Sjc_0005808/Sjc_0008816/Sjc_0007421/Sjc_0004216/Sjc_0004996/Sjc_0003364/Sjc_0001400/Sjc_0001601/Sjc_0001494/Sjc_0004872/Sjc_0002407/Sjc_0001603/Sjc_0005660/Sjc_0006146/Sjc_0002484/Sjc_0001314/Sjc_0007019/Sjc_0005166/Sjc_0001696/Sjc_0007330/Sjc_0005904/Sjc_0001296/Sjc_0006502
GO:1902493	acetyltransferase complex	56	0.399643	1.78477	0.00787402	0.0531556	0.0381754	2394	tags=52%, list=28%, signal=37%	Sjc_0009584/Sjc_0007031/Sjc_0007022/Sjc_0004234/Sjc_0006611/Sjc_0003680/Sjc_0005808/Sjc_0008816/Sjc_0007421/Sjc_0004216/Sjc_0004996/Sjc_0003364/Sjc_0001400/Sjc_0001601/Sjc_0001494/Sjc_0004872/Sjc_0002407/Sjc_0001603/Sjc_0005660/Sjc_0006146/Sjc_0002484/Sjc_0001314/Sjc_0007019/Sjc_0005166/Sjc_0001696/Sjc_0007330/Sjc_0005904/Sjc_0001296/Sjc_0006502
GO:0098831	presynaptic active zone cytoplasmic component	10	-0.708665	-1.74492	0.00791139	0.0531556	0.0381754	2307	tags=80%, list=27%, signal=58%	Sjc_0000170/Sjc_0006527/Sjc_0006526/Sjc_0000169/Sjc_0009232/Sjc_0000506/Sjc_0004557/Sjc_0004559
GO:0030532	small nuclear ribonucleoprotein complex	57	0.389409	1.73884	0.00793651	0.0531556	0.0381754	1662	tags=40%, list=20%, signal=33%	Sjc_0007970/Sjc_0005509/Sjc_0001879/Sjc_0007385/Sjc_0000451/Sjc_0008293/Sjc_0007619/Sjc_0008078/Sjc_0001827/Sjc_0007037/Sjc_0004142/Sjc_0008695/Sjc_0002393/Sjc_0003083/Sjc_0000881/Sjc_0002401/Sjc_0007133/Sjc_0000960/Sjc_0002904/Sjc_0007232/Sjc_0000085/Sjc_0003578/Sjc_0007733
GO:0016607	nuclear speck	179	0.296855	1.61635	0.008	0.0531556	0.0381754	1787	tags=37%, list=21%, signal=30%	Sjc_0001894/Sjc_0007970/Sjc_0000313/Sjc_0000306/Sjc_0005333/Sjc_0003446/Sjc_0000608/Sjc_0003356/Sjc_0002435/Sjc_0003614/Sjc_0008548/Sjc_0001720/Sjc_0000560/Sjc_0001879/Sjc_0009285/Sjc_0003348/Sjc_0000586/Sjc_0003822/Sjc_0006771/Sjc_0007778/Sjc_0003665/Sjc_0008490/Sjc_0001346/Sjc_0001827/Sjc_0001137/Sjc_0002087/Sjc_0003689/Sjc_0000699/Sjc_0004142/Sjc_0004002/Sjc_0008695/Sjc_0003083/Sjc_0003364/Sjc…
GO:1904949	ATPase complex	66	0.344243	1.58397	0.00851064	0.0553191	0.0397293	2614	tags=48%, list=31%, signal=34%	Sjc_0004665/Sjc_0003779/Sjc_0003515/Sjc_0005180/Sjc_0005181/Sjc_0005808/Sjc_0006874/Sjc_0004304/Sjc_0001400/Sjc_0001047/Sjc_0006259/Sjc_0002998/Sjc_0000839/Sjc_0001372/Sjc_0001555/Sjc_0008469/Sjc_0005660/Sjc_0003604/Sjc_0006146/Sjc_0002774/Sjc_0006247/Sjc_0008955/Sjc_0000809/Sjc_0003996/Sjc_0003590/Sjc_0007537/Sjc_0002815/Sjc_0004223/Sjc_0007185/Sjc_0000569/Sjc_0001159/Sjc_0005804
GO:0044437	vacuolar part	188	0.262968	1.43413	0.00862069	0.0553191	0.0397293	2464	tags=40%, list=29%, signal=29%	Sjc_0002908/Sjc_0008185/Sjc_0002907/Sjc_0008114/Sjc_0008195/Sjc_0008182/Sjc_0004735/Sjc_0005299/Sjc_0003375/Sjc_0003515/Sjc_0008180/Sjc_0008172/Sjc_0003159/Sjc_0006541/Sjc_0000540/Sjc_0001428/Sjc_0000646/Sjc_0008116/Sjc_0000272/Sjc_0002759/Sjc_0001623/Sjc_0008920/Sjc_0004169/Sjc_0007032/Sjc_0002146/Sjc_0008191/Sjc_0002538/Sjc_0008193/Sjc_0004015/Sjc_0004074/Sjc_0000666/Sjc_0003096/Sjc_0007207/Sjc…
GO:0098798	mitochondrial protein complex	189	0.58031	3.15953	0.00862069	0.0553191	0.0397293	2763	tags=74%, list=32%, signal=51%	Sjc_0006304/Sjc_0006635/Sjc_0008345/Sjc_0003008/Sjc_0008703/Sjc_0003185/Sjc_0003094/Sjc_0000661/Sjc_0000909/Sjc_0006072/Sjc_0003862/Sjc_0003021/Sjc_0003076/Sjc_0000875/Sjc_0006410/Sjc_0003765/Sjc_0003508/Sjc_0006031/Sjc_0004159/Sjc_0003281/Sjc_0000941/Sjc_0002388/Sjc_0001070/Sjc_0006670/Sjc_0001726/Sjc_0001151/Sjc_0003476/Sjc_0005387/Sjc_0002062/Sjc_0005540/Sjc_0001236/Sjc_0002161/Sjc_0003689/Sjc…
GO:0005840	ribosome	198	0.538484	2.97658	0.00869565	0.0553191	0.0397293	2753	tags=72%, list=32%, signal=50%	Sjc_0002010/Sjc_0002428/Sjc_0000326/Sjc_0009219/Sjc_0001212/Sjc_0004815/Sjc_0006439/Sjc_0003094/Sjc_0001066/Sjc_0000661/Sjc_0003076/Sjc_0005797/Sjc_0006611/Sjc_0006410/Sjc_0008746/Sjc_0005661/Sjc_0006276/Sjc_0005210/Sjc_0005536/Sjc_0000157/Sjc_0001726/Sjc_0006699/Sjc_0003063/Sjc_0006283/Sjc_0006770/Sjc_0001062/Sjc_0001071/Sjc_0004749/Sjc_0002952/Sjc_0002110/Sjc_0003252/Sjc_0008088/Sjc_0000247/Sjc…
GO:0005924	cell-substrate adherens junction	75	-0.421134	-1.62814	0.0089172	0.0561314	0.0403126	1955	tags=39%, list=23%, signal=30%	Sjc_0007768/Sjc_0004628/Sjc_0004339/Sjc_0007500/Sjc_0009040/Sjc_0002623/Sjc_0005956/Sjc_0006969/Sjc_0002164/Sjc_0003982/Sjc_0007320/Sjc_0001845/Sjc_0009102/Sjc_0000402/Sjc_0006534/Sjc_0009104/Sjc_0001776/Sjc_0004828/Sjc_0001474/Sjc_0008807/Sjc_0001565/Sjc_0003910/Sjc_0007863/Sjc_0004813/Sjc_0008485/Sjc_0006234/Sjc_0009103/Sjc_0006363/Sjc_0005187
GO:0044306	neuron projection terminus	124	-0.357309	-1.49842	0.00938967	0.0584898	0.0420064	2661	tags=47%, list=31%, signal=33%	Sjc_0006703/Sjc_0000937/Sjc_0008241/Sjc_0006109/Sjc_0000862/Sjc_0004819/Sjc_0007319/Sjc_0009688/Sjc_0009317/Sjc_0003805/Sjc_0007807/Sjc_0009031/Sjc_0008134/Sjc_0001686/Sjc_0006527/Sjc_0009402/Sjc_0009169/Sjc_0006526/Sjc_0007378/Sjc_0002091/Sjc_0006136/Sjc_0002623/Sjc_0001590/Sjc_0002190/Sjc_0002164/Sjc_0006606/Sjc_0004334/Sjc_0009336/Sjc_0006666/Sjc_0002897/Sjc_0006783/Sjc_0008948/Sjc_0008589/Sjc…
GO:0044441	ciliary part	260	-0.312279	-1.42661	0.00980392	0.0599709	0.0430701	2221	tags=36%, list=26%, signal=27%	Sjc_0005747/Sjc_0000151/Sjc_0004267/Sjc_0006842/Sjc_0007670/Sjc_0001204/Sjc_0005395/Sjc_0008781/Sjc_0006921/Sjc_0005553/Sjc_0003342/Sjc_0003385/Sjc_0002085/Sjc_0000873/Sjc_0005467/Sjc_0003512/Sjc_0006197/Sjc_0006196/Sjc_0002877/Sjc_0005044/Sjc_0002125/Sjc_0001970/Sjc_0001260/Sjc_0006483/Sjc_0002091/Sjc_0007548/Sjc_0009194/Sjc_0005022/Sjc_0000288/Sjc_0006315/Sjc_0003192/Sjc_0001537/Sjc_0006370/Sjc…
GO:0036064	ciliary basal body	90	-0.402325	-1.60928	0.00982801	0.0599709	0.0430701	2254	tags=42%, list=26%, signal=31%	Sjc_0003513/Sjc_0000151/Sjc_0004267/Sjc_0007670/Sjc_0001204/Sjc_0008781/Sjc_0006921/Sjc_0003342/Sjc_0000873/Sjc_0006197/Sjc_0006196/Sjc_0002877/Sjc_0002125/Sjc_0001970/Sjc_0006483/Sjc_0007548/Sjc_0006370/Sjc_0001041/Sjc_0003835/Sjc_0001553/Sjc_0001916/Sjc_0002067/Sjc_0008651/Sjc_0001250/Sjc_0006796/Sjc_0003775/Sjc_0001997/Sjc_0008147/Sjc_0007863/Sjc_0004752/Sjc_0006903/Sjc_0006873/Sjc_0005821/Sjc…
GO:0030055	cell-substrate junction	76	-0.419936	-1.62408	0.0102041	0.0604407	0.0434075	1955	tags=38%, list=23%, signal=30%	Sjc_0007768/Sjc_0004628/Sjc_0004339/Sjc_0007500/Sjc_0009040/Sjc_0002623/Sjc_0005956/Sjc_0006969/Sjc_0002164/Sjc_0003982/Sjc_0007320/Sjc_0001845/Sjc_0009102/Sjc_0000402/Sjc_0006534/Sjc_0009104/Sjc_0001776/Sjc_0004828/Sjc_0001474/Sjc_0008807/Sjc_0001565/Sjc_0003910/Sjc_0007863/Sjc_0004813/Sjc_0008485/Sjc_0006234/Sjc_0009103/Sjc_0006363/Sjc_0005187
GO:0019867	outer membrane	83	0.346725	1.6492	0.0103093	0.0604407	0.0434075	2924	tags=54%, list=34%, signal=36%	Sjc_0004310/Sjc_0002661/Sjc_0003288/Sjc_0003122/Sjc_0003647/Sjc_0001137/Sjc_0004931/Sjc_0004169/Sjc_0008858/Sjc_0005116/Sjc_0001190/Sjc_0007752/Sjc_0002146/Sjc_0007741/Sjc_0007746/Sjc_0008892/Sjc_0001396/Sjc_0003944/Sjc_0008250/Sjc_0008287/Sjc_0002513/Sjc_0009260/Sjc_0005635/Sjc_0005009/Sjc_0006583/Sjc_0002607/Sjc_0004115/Sjc_0001293/Sjc_0004170/Sjc_0006322/Sjc_0003269/Sjc_0009255/Sjc_0001413/Sjc…
GO:0031300	intrinsic component of organelle membrane	83	0.347332	1.65209	0.0103093	0.0604407	0.0434075	2687	tags=52%, list=32%, signal=36%	Sjc_0007666/Sjc_0005231/Sjc_0004310/Sjc_0003185/Sjc_0002494/Sjc_0006072/Sjc_0001878/Sjc_0006515/Sjc_0002062/Sjc_0006182/Sjc_0007149/Sjc_0009439/Sjc_0007244/Sjc_0004953/Sjc_0001716/Sjc_0008250/Sjc_0004722/Sjc_0005202/Sjc_0005218/Sjc_0004892/Sjc_0002513/Sjc_0005781/Sjc_0003147/Sjc_0000554/Sjc_0005152/Sjc_0001899/Sjc_0002747/Sjc_0005009/Sjc_0007700/Sjc_0000962/Sjc_0008826/Sjc_0005261/Sjc_0006851/Sjc…
GO:0031968	organelle outer membrane	83	0.346725	1.6492	0.0103093	0.0604407	0.0434075	2924	tags=54%, list=34%, signal=36%	Sjc_0004310/Sjc_0002661/Sjc_0003288/Sjc_0003122/Sjc_0003647/Sjc_0001137/Sjc_0004931/Sjc_0004169/Sjc_0008858/Sjc_0005116/Sjc_0001190/Sjc_0007752/Sjc_0002146/Sjc_0007741/Sjc_0007746/Sjc_0008892/Sjc_0001396/Sjc_0003944/Sjc_0008250/Sjc_0008287/Sjc_0002513/Sjc_0009260/Sjc_0005635/Sjc_0005009/Sjc_0006583/Sjc_0002607/Sjc_0004115/Sjc_0001293/Sjc_0004170/Sjc_0006322/Sjc_0003269/Sjc_0009255/Sjc_0001413/Sjc…
GO:0043186	P granule	34	0.42457	1.66456	0.0107143	0.0616071	0.0442452	2734	tags=62%, list=32%, signal=42%	Sjc_0003515/Sjc_0003264/Sjc_0002953/Sjc_0003103/Sjc_0007619/Sjc_0007778/Sjc_0007161/Sjc_0001137/Sjc_0007783/Sjc_0006450/Sjc_0002529/Sjc_0004770/Sjc_0003263/Sjc_0004157/Sjc_0007144/Sjc_0001944/Sjc_0003199/Sjc_0003554/Sjc_0000715/Sjc_0004924/Sjc_0002184
GO:0060293	germ plasm	34	0.42457	1.66456	0.0107143	0.0616071	0.0442452	2734	tags=62%, list=32%, signal=42%	Sjc_0003515/Sjc_0003264/Sjc_0002953/Sjc_0003103/Sjc_0007619/Sjc_0007778/Sjc_0007161/Sjc_0001137/Sjc_0007783/Sjc_0006450/Sjc_0002529/Sjc_0004770/Sjc_0003263/Sjc_0004157/Sjc_0007144/Sjc_0001944/Sjc_0003199/Sjc_0003554/Sjc_0000715/Sjc_0004924/Sjc_0002184
GO:0005759	mitochondrial matrix	246	0.510417	2.95993	0.0111111	0.0632804	0.045447	3131	tags=71%, list=37%, signal=46%	Sjc_0003008/Sjc_0009713/Sjc_0008961/Sjc_0003109/Sjc_0003094/Sjc_0004570/Sjc_0000661/Sjc_0007057/Sjc_0003021/Sjc_0003076/Sjc_0006410/Sjc_0009033/Sjc_0005053/Sjc_0006031/Sjc_0000941/Sjc_0009460/Sjc_0002388/Sjc_0001070/Sjc_0006670/Sjc_0005414/Sjc_0001726/Sjc_0002062/Sjc_0000785/Sjc_0005540/Sjc_0007686/Sjc_0001236/Sjc_0002019/Sjc_0007056/Sjc_0001315/Sjc_0007190/Sjc_0002845/Sjc_0007032/Sjc_0002952/Sjc…
GO:0034702	ion channel complex	77	-0.418264	-1.62117	0.0114504	0.0642389	0.0461353	2466	tags=48%, list=29%, signal=34%	Sjc_0007319/Sjc_0009751/Sjc_0005013/Sjc_0006612/Sjc_0008133/Sjc_0007486/Sjc_0000751/Sjc_0005809/Sjc_0006556/Sjc_0000053/Sjc_0008265/Sjc_0006136/Sjc_0002833/Sjc_0002623/Sjc_0001876/Sjc_0006554/Sjc_0000887/Sjc_0000580/Sjc_0001800/Sjc_0006623/Sjc_0005238/Sjc_0006927/Sjc_0005590/Sjc_0000256/Sjc_0000759/Sjc_0003859/Sjc_0002356/Sjc_0000406/Sjc_0003470/Sjc_0009293/Sjc_0008710/Sjc_0009298/Sjc_0009644/Sjc…
GO:0005743	mitochondrial inner membrane	250	0.52971	3.08464	0.0114943	0.0642389	0.0461353	2784	tags=68%, list=33%, signal=47%	Sjc_0006304/Sjc_0006635/Sjc_0008345/Sjc_0002632/Sjc_0008703/Sjc_0003185/Sjc_0003094/Sjc_0000661/Sjc_0000909/Sjc_0006072/Sjc_0003862/Sjc_0003076/Sjc_0004296/Sjc_0000875/Sjc_0002737/Sjc_0006410/Sjc_0003765/Sjc_0003508/Sjc_0003975/Sjc_0000803/Sjc_0006031/Sjc_0004159/Sjc_0003838/Sjc_0005369/Sjc_0007013/Sjc_0003281/Sjc_0009081/Sjc_0003647/Sjc_0000941/Sjc_0002388/Sjc_0001070/Sjc_0006670/Sjc_0001726/Sjc…
GO:0000123	histone acetyltransferase complex	50	0.383828	1.65717	0.0117188	0.0648872	0.0466009	2394	tags=52%, list=28%, signal=38%	Sjc_0009584/Sjc_0007031/Sjc_0007022/Sjc_0004234/Sjc_0003680/Sjc_0005808/Sjc_0008816/Sjc_0004216/Sjc_0004996/Sjc_0003364/Sjc_0001400/Sjc_0001601/Sjc_0001494/Sjc_0002407/Sjc_0001603/Sjc_0005660/Sjc_0006146/Sjc_0002484/Sjc_0001314/Sjc_0007019/Sjc_0005166/Sjc_0001696/Sjc_0007330/Sjc_0005904/Sjc_0001296/Sjc_0006502
GO:0016363	nuclear matrix	58	0.363166	1.61139	0.0119522	0.0655726	0.0470931	2055	tags=45%, list=24%, signal=34%	Sjc_0006011/Sjc_0006810/Sjc_0006712/Sjc_0008397/Sjc_0007462/Sjc_0003647/Sjc_0004727/Sjc_0008074/Sjc_0003083/Sjc_0003307/Sjc_0005163/Sjc_0008077/Sjc_0009131/Sjc_0000881/Sjc_0006243/Sjc_0003767/Sjc_0002890/Sjc_0007820/Sjc_0002249/Sjc_0006808/Sjc_0001517/Sjc_0007991/Sjc_0006141/Sjc_0006146/Sjc_0003915/Sjc_0005166
GO:0098793	presynapse	242	-0.320294	-1.45106	0.0121145	0.065859	0.0472989	1883	tags=37%, list=22%, signal=29%	Sjc_0004352/Sjc_0007319/Sjc_0001713/Sjc_0009688/Sjc_0009317/Sjc_0003805/Sjc_0007977/Sjc_0001830/Sjc_0000170/Sjc_0007875/Sjc_0007807/Sjc_0007486/Sjc_0009031/Sjc_0008134/Sjc_0001686/Sjc_0006527/Sjc_0009402/Sjc_0009169/Sjc_0006526/Sjc_0008265/Sjc_0007378/Sjc_0002091/Sjc_0006136/Sjc_0002623/Sjc_0001590/Sjc_0002190/Sjc_0005956/Sjc_0000169/Sjc_0004553/Sjc_0003746/Sjc_0002177/Sjc_0002164/Sjc_0006606/Sjc…
GO:0120114	Sm-like protein family complex	62	0.358246	1.61171	0.0125	0.0673423	0.0483642	2347	tags=47%, list=28%, signal=34%	Sjc_0007970/Sjc_0005509/Sjc_0001879/Sjc_0007385/Sjc_0000451/Sjc_0008293/Sjc_0007619/Sjc_0008078/Sjc_0001827/Sjc_0007037/Sjc_0004142/Sjc_0008695/Sjc_0002393/Sjc_0003083/Sjc_0000881/Sjc_0002401/Sjc_0007133/Sjc_0000960/Sjc_0002904/Sjc_0007232/Sjc_0000085/Sjc_0003578/Sjc_0007733/Sjc_0003075/Sjc_0004287/Sjc_0000310/Sjc_0002847/Sjc_0001972/Sjc_0000538
GO:0008076	voltage-gated potassium channel complex	29	-0.515725	-1.65986	0.0128755	0.0681378	0.0489354	2633	tags=66%, list=31%, signal=45%	Sjc_0006613/Sjc_0007319/Sjc_0005013/Sjc_0006612/Sjc_0007486/Sjc_0000751/Sjc_0005809/Sjc_0000053/Sjc_0006136/Sjc_0002833/Sjc_0000580/Sjc_0005238/Sjc_0000256/Sjc_0000759/Sjc_0000406/Sjc_0009293/Sjc_0009298/Sjc_0008861/Sjc_0004342
GO:0034705	potassium channel complex	29	-0.515725	-1.65986	0.0128755	0.0681378	0.0489354	2633	tags=66%, list=31%, signal=45%	Sjc_0006613/Sjc_0007319/Sjc_0005013/Sjc_0006612/Sjc_0007486/Sjc_0000751/Sjc_0005809/Sjc_0000053/Sjc_0006136/Sjc_0002833/Sjc_0000580/Sjc_0005238/Sjc_0000256/Sjc_0000759/Sjc_0000406/Sjc_0009293/Sjc_0009298/Sjc_0008861/Sjc_0004342
GO:0043679	axon terminus	118	-0.357971	-1.48668	0.0130332	0.0682648	0.0490267	2661	tags=47%, list=31%, signal=33%	Sjc_0006703/Sjc_0000937/Sjc_0008241/Sjc_0006109/Sjc_0000862/Sjc_0004819/Sjc_0007319/Sjc_0009688/Sjc_0009317/Sjc_0003805/Sjc_0007807/Sjc_0009031/Sjc_0008134/Sjc_0001686/Sjc_0006527/Sjc_0009402/Sjc_0009169/Sjc_0006526/Sjc_0007378/Sjc_0002091/Sjc_0006136/Sjc_0002623/Sjc_0001590/Sjc_0002190/Sjc_0002164/Sjc_0006606/Sjc_0004334/Sjc_0009336/Sjc_0006666/Sjc_0002897/Sjc_0006783/Sjc_0008948/Sjc_0008589/Sjc…
GO:0005777	peroxisome	31	0.433711	1.67748	0.0133779	0.0682648	0.0490267	1936	tags=48%, list=23%, signal=38%	Sjc_0000560/Sjc_0009460/Sjc_0001074/Sjc_0001724/Sjc_0009353/Sjc_0004169/Sjc_0002499/Sjc_0005700/Sjc_0005217/Sjc_0002955/Sjc_0000261/Sjc_0003112/Sjc_0007290/Sjc_0002957/Sjc_0004170
GO:0042579	microbody	31	0.433711	1.67748	0.0133779	0.0682648	0.0490267	1936	tags=48%, list=23%, signal=38%	Sjc_0000560/Sjc_0009460/Sjc_0001074/Sjc_0001724/Sjc_0009353/Sjc_0004169/Sjc_0002499/Sjc_0005700/Sjc_0005217/Sjc_0002955/Sjc_0000261/Sjc_0003112/Sjc_0007290/Sjc_0002957/Sjc_0004170
GO:0071010	prespliceosome	14	0.593868	1.83739	0.0134771	0.0682648	0.0490267	1142	tags=50%, list=13%, signal=43%	Sjc_0007970/Sjc_0005509/Sjc_0001879/Sjc_0003348/Sjc_0007619/Sjc_0000881/Sjc_0002401
GO:0097014	ciliary plasm	86	-0.396633	-1.57506	0.0135635	0.0682648	0.0490267	1901	tags=42%, list=22%, signal=33%	Sjc_0003513/Sjc_0006842/Sjc_0008781/Sjc_0003342/Sjc_0005044/Sjc_0002125/Sjc_0001260/Sjc_0002091/Sjc_0007548/Sjc_0009194/Sjc_0000288/Sjc_0003192/Sjc_0001537/Sjc_0002809/Sjc_0001687/Sjc_0002403/Sjc_0006392/Sjc_0003681/Sjc_0001916/Sjc_0006360/Sjc_0001250/Sjc_0009132/Sjc_0004798/Sjc_0007127/Sjc_0000285/Sjc_0002252/Sjc_0005047/Sjc_0006036/Sjc_0007146/Sjc_0001214/Sjc_0005045/Sjc_0004623/Sjc_0004176/Sjc…
GO:0005930	axoneme	85	-0.399271	-1.58259	0.0136139	0.0682648	0.0490267	1901	tags=42%, list=22%, signal=33%	Sjc_0003513/Sjc_0006842/Sjc_0008781/Sjc_0003342/Sjc_0005044/Sjc_0002125/Sjc_0001260/Sjc_0002091/Sjc_0007548/Sjc_0009194/Sjc_0000288/Sjc_0003192/Sjc_0001537/Sjc_0002809/Sjc_0001687/Sjc_0002403/Sjc_0006392/Sjc_0003681/Sjc_0001916/Sjc_0006360/Sjc_0001250/Sjc_0009132/Sjc_0004798/Sjc_0007127/Sjc_0000285/Sjc_0002252/Sjc_0005047/Sjc_0006036/Sjc_0007146/Sjc_0001214/Sjc_0005045/Sjc_0004623/Sjc_0004176/Sjc…
GO:0019866	organelle inner membrane	269	0.481907	2.78007	0.0136986	0.0682648	0.0490267	2763	tags=65%, list=32%, signal=45%	Sjc_0006304/Sjc_0006635/Sjc_0008345/Sjc_0002632/Sjc_0008703/Sjc_0003185/Sjc_0003094/Sjc_0000661/Sjc_0000909/Sjc_0006072/Sjc_0003862/Sjc_0003076/Sjc_0004296/Sjc_0000875/Sjc_0002737/Sjc_0006410/Sjc_0003765/Sjc_0003508/Sjc_0003975/Sjc_0000803/Sjc_0006031/Sjc_0004159/Sjc_0003838/Sjc_0005369/Sjc_0007013/Sjc_0003281/Sjc_0009081/Sjc_0003647/Sjc_0000941/Sjc_0002388/Sjc_0001070/Sjc_0006670/Sjc_0001726/Sjc…
GO:0070161	anchoring junction	138	-0.354258	-1.50637	0.014068	0.0695261	0.0499325	1955	tags=32%, list=23%, signal=25%	Sjc_0007768/Sjc_0004628/Sjc_0009205/Sjc_0004339/Sjc_0007500/Sjc_0009040/Sjc_0002623/Sjc_0005956/Sjc_0006969/Sjc_0007293/Sjc_0000982/Sjc_0006447/Sjc_0002164/Sjc_0003982/Sjc_0007320/Sjc_0001845/Sjc_0009102/Sjc_0004178/Sjc_0000402/Sjc_0002624/Sjc_0006534/Sjc_0009104/Sjc_0001776/Sjc_0004828/Sjc_0003775/Sjc_0001474/Sjc_0000043/Sjc_0008807/Sjc_0000353/Sjc_0001565/Sjc_0003910/Sjc_0007863/Sjc_0006207/Sjc…
GO:0005858	axonemal dynein complex	14	-0.64439	-1.6974	0.0142631	0.0699124	0.05021	1580	tags=57%, list=19%, signal=47%	Sjc_0002809/Sjc_0001687/Sjc_0002403/Sjc_0006392/Sjc_0007127/Sjc_0002252/Sjc_0002257/Sjc_0002449
GO:0045298	tubulin complex	35	-0.490027	-1.64794	0.0150068	0.07296	0.0523987	2741	tags=54%, list=32%, signal=37%	Sjc_0002720/Sjc_0009250/Sjc_0002142/Sjc_0001713/Sjc_0006198/Sjc_0000932/Sjc_0005553/Sjc_0005363/Sjc_0006197/Sjc_0004481/Sjc_0000419/Sjc_0001853/Sjc_0008467/Sjc_0000669/Sjc_0007606/Sjc_0003671/Sjc_0002772/Sjc_0000102/Sjc_0004529
GO:0031966	mitochondrial membrane	331	0.491043	2.92496	0.0153846	0.0741935	0.0532846	2869	tags=65%, list=34%, signal=45%	Sjc_0006304/Sjc_0000313/Sjc_0006635/Sjc_0008345/Sjc_0004310/Sjc_0002632/Sjc_0008703/Sjc_0003185/Sjc_0003094/Sjc_0002661/Sjc_0006581/Sjc_0000661/Sjc_0000909/Sjc_0006072/Sjc_0003862/Sjc_0003076/Sjc_0004296/Sjc_0003288/Sjc_0000875/Sjc_0002737/Sjc_0006582/Sjc_0006410/Sjc_0003765/Sjc_0003508/Sjc_0003975/Sjc_0000803/Sjc_0006031/Sjc_0004159/Sjc_0003838/Sjc_0005369/Sjc_0007013/Sjc_0003281/Sjc_0009081/Sjc…
GO:0034708	methyltransferase complex	58	0.358585	1.59106	0.0159363	0.076239	0.0547536	2779	tags=48%, list=33%, signal=33%	Sjc_0007970/Sjc_0007031/Sjc_0003022/Sjc_0003762/Sjc_0007619/Sjc_0003978/Sjc_0004216/Sjc_0004669/Sjc_0001601/Sjc_0003979/Sjc_0000085/Sjc_0008469/Sjc_0001603/Sjc_0006146/Sjc_0007101/Sjc_0004287/Sjc_0003254/Sjc_0002988/Sjc_0007804/Sjc_0008306/Sjc_0004934/Sjc_0007537/Sjc_0002815/Sjc_0004047/Sjc_0007185/Sjc_0005518/Sjc_0006759/Sjc_0006964
GO:0005912	adherens junction	136	-0.353872	-1.50168	0.0163551	0.0769363	0.0552544	1955	tags=32%, list=23%, signal=25%	Sjc_0007768/Sjc_0004628/Sjc_0009205/Sjc_0004339/Sjc_0007500/Sjc_0009040/Sjc_0002623/Sjc_0005956/Sjc_0006969/Sjc_0000982/Sjc_0006447/Sjc_0002164/Sjc_0003982/Sjc_0007320/Sjc_0001845/Sjc_0009102/Sjc_0004178/Sjc_0000402/Sjc_0002624/Sjc_0006534/Sjc_0009104/Sjc_0001776/Sjc_0004828/Sjc_0003775/Sjc_0001474/Sjc_0000043/Sjc_0008807/Sjc_0000353/Sjc_0001565/Sjc_0003910/Sjc_0007863/Sjc_0006207/Sjc_0002707/Sjc…
GO:0001917	photoreceptor inner segment	18	0.491219	1.62837	0.0164835	0.0769363	0.0552544	2057	tags=50%, list=24%, signal=38%	Sjc_0001322/Sjc_0002997/Sjc_0000303/Sjc_0001324/Sjc_0004771/Sjc_0005425/Sjc_0000270/Sjc_0003014/Sjc_0001323
GO:0031461	cullin-RING ubiquitin ligase complex	61	0.33472	1.49463	0.0165975	0.0769363	0.0552544	2530	tags=46%, list=30%, signal=32%	Sjc_0005039/Sjc_0007695/Sjc_0004727/Sjc_0002879/Sjc_0001017/Sjc_0003307/Sjc_0003881/Sjc_0001400/Sjc_0008031/Sjc_0005588/Sjc_0001912/Sjc_0002607/Sjc_0006711/Sjc_0001252/Sjc_0002947/Sjc_0005991/Sjc_0002730/Sjc_0005595/Sjc_0007927/Sjc_0003369/Sjc_0003039/Sjc_0002495/Sjc_0004697/Sjc_0001554/Sjc_0004944/Sjc_0005251/Sjc_0005860/Sjc_0005171
GO:0045169	fusome	26	0.444575	1.61864	0.0166667	0.0769363	0.0552544	2412	tags=50%, list=28%, signal=36%	Sjc_0004207/Sjc_0003515/Sjc_0008973/Sjc_0006700/Sjc_0003725/Sjc_0002529/Sjc_0000752/Sjc_0000689/Sjc_0002791/Sjc_0007624/Sjc_0008898/Sjc_0008774/Sjc_0007770
GO:0030134	COPII-coated ER to Golgi transport vesicle	30	0.41372	1.58606	0.016835	0.0769363	0.0552544	2073	tags=53%, list=24%, signal=40%	Sjc_0005469/Sjc_0007244/Sjc_0001350/Sjc_0000666/Sjc_0006883/Sjc_0005215/Sjc_0006405/Sjc_0004987/Sjc_0001717/Sjc_0000667/Sjc_0005152/Sjc_0002192/Sjc_0005723/Sjc_0000962/Sjc_0007969/Sjc_0008297
GO:0030137	COPI-coated vesicle	19	0.481008	1.6196	0.0168539	0.0769363	0.0552544	1894	tags=53%, list=22%, signal=41%	Sjc_0000646/Sjc_0002938/Sjc_0004977/Sjc_0006883/Sjc_0001658/Sjc_0006405/Sjc_0000836/Sjc_0005635/Sjc_0004534/Sjc_0009485
GO:0036020	endolysosome membrane	22	0.455011	1.60867	0.017341	0.0785602	0.0564206	1276	tags=45%, list=15%, signal=39%	Sjc_0002908/Sjc_0008185/Sjc_0002907/Sjc_0008195/Sjc_0008182/Sjc_0003375/Sjc_0008180/Sjc_0008191/Sjc_0008193/Sjc_0008189
GO:0034451	centriolar satellite	17	-0.573194	-1.59379	0.0188088	0.0839416	0.0602855	2378	tags=59%, list=28%, signal=42%	Sjc_0003506/Sjc_0001204/Sjc_0002877/Sjc_0004128/Sjc_0003100/Sjc_0001041/Sjc_0003835/Sjc_0003162/Sjc_0009029/Sjc_0004176
GO:0005753	mitochondrial proton-transporting ATP synthase complex	14	0.558268	1.72725	0.0188679	0.0839416	0.0602855	1743	tags=57%, list=20%, signal=46%	Sjc_0006670/Sjc_0005387/Sjc_0002845/Sjc_0005564/Sjc_0003096/Sjc_0001593/Sjc_0008893/Sjc_0001147
GO:0005740	mitochondrial envelope	351	0.491274	2.90054	0.0192308	0.0839416	0.0602855	2869	tags=65%, list=34%, signal=45%	Sjc_0006304/Sjc_0000313/Sjc_0006635/Sjc_0008345/Sjc_0004310/Sjc_0001560/Sjc_0002632/Sjc_0008703/Sjc_0003185/Sjc_0003094/Sjc_0002661/Sjc_0006581/Sjc_0000661/Sjc_0000909/Sjc_0006072/Sjc_0003862/Sjc_0003076/Sjc_0004296/Sjc_0003288/Sjc_0000875/Sjc_0002737/Sjc_0006582/Sjc_0006410/Sjc_0003765/Sjc_0003508/Sjc_0003975/Sjc_0000803/Sjc_0006031/Sjc_0004159/Sjc_0003838/Sjc_0005369/Sjc_0007013/Sjc_0003281/Sjc…
GO:0005789	endoplasmic reticulum membrane	351	0.339043	2.00175	0.0192308	0.0839416	0.0602855	2608	tags=48%, list=31%, signal=35%	Sjc_0004071/Sjc_0007305/Sjc_0004165/Sjc_0004878/Sjc_0001238/Sjc_0001166/Sjc_0006587/Sjc_0007489/Sjc_0000326/Sjc_0004207/Sjc_0007525/Sjc_0000560/Sjc_0003515/Sjc_0006965/Sjc_0009391/Sjc_0004991/Sjc_0001280/Sjc_0000766/Sjc_0006542/Sjc_0006541/Sjc_0008355/Sjc_0001878/Sjc_0004012/Sjc_0001598/Sjc_0009217/Sjc_0004186/Sjc_0004279/Sjc_0000540/Sjc_0005536/Sjc_0006700/Sjc_0007075/Sjc_0000447/Sjc_0001351/Sjc…
GO:0031983	vesicle lumen	117	0.265354	1.36168	0.0192308	0.0839416	0.0602855	2054	tags=39%, list=24%, signal=30%	Sjc_0001999/Sjc_0009713/Sjc_0008961/Sjc_0003515/Sjc_0008172/Sjc_0003851/Sjc_0000303/Sjc_0004187/Sjc_0001428/Sjc_0006453/Sjc_0008074/Sjc_0003540/Sjc_0002015/Sjc_0001137/Sjc_0001199/Sjc_0001299/Sjc_0009439/Sjc_0008077/Sjc_0002538/Sjc_0004074/Sjc_0008892/Sjc_0009010/Sjc_0001715/Sjc_0008953/Sjc_0003769/Sjc_0000271/Sjc_0008952/Sjc_0004987/Sjc_0008905/Sjc_0003305/Sjc_0000575/Sjc_0007991/Sjc_0005635/Sjc…
GO:0042175	nuclear outer membrane-endoplasmic reticulum membrane network	361	0.340686	2.03142	0.0196078	0.084356	0.0605831	2608	tags=48%, list=31%, signal=35%	Sjc_0004071/Sjc_0005469/Sjc_0007305/Sjc_0004165/Sjc_0004878/Sjc_0001238/Sjc_0001166/Sjc_0006587/Sjc_0007489/Sjc_0000326/Sjc_0004207/Sjc_0007525/Sjc_0000560/Sjc_0003515/Sjc_0006965/Sjc_0009391/Sjc_0004991/Sjc_0001280/Sjc_0000766/Sjc_0006542/Sjc_0006541/Sjc_0008355/Sjc_0001878/Sjc_0004012/Sjc_0001598/Sjc_0009217/Sjc_0004186/Sjc_0003122/Sjc_0004279/Sjc_0000540/Sjc_0005536/Sjc_0006700/Sjc_0007075/Sjc…
GO:0098827	endoplasmic reticulum subcompartment	355	0.34242	2.04502	0.0196078	0.084356	0.0605831	2608	tags=48%, list=31%, signal=35%	Sjc_0003937/Sjc_0004071/Sjc_0007305/Sjc_0004165/Sjc_0004878/Sjc_0001238/Sjc_0001166/Sjc_0006587/Sjc_0007489/Sjc_0000326/Sjc_0004207/Sjc_0007525/Sjc_0000560/Sjc_0003515/Sjc_0006965/Sjc_0009391/Sjc_0004991/Sjc_0001280/Sjc_0000766/Sjc_0006542/Sjc_0006541/Sjc_0008355/Sjc_0001878/Sjc_0004012/Sjc_0001598/Sjc_0009217/Sjc_0004186/Sjc_0004279/Sjc_0000540/Sjc_0005536/Sjc_0006700/Sjc_0007075/Sjc_0000447/Sjc…
GO:0009986	cell surface	147	-0.339234	-1.45145	0.0198135	0.084632	0.0607813	1417	tags=27%, list=17%, signal=23%	Sjc_0006075/Sjc_0009290/Sjc_0008959/Sjc_0000014/Sjc_0008948/Sjc_0003770/Sjc_0009102/Sjc_0009705/Sjc_0006445/Sjc_0002935/Sjc_0000580/Sjc_0007490/Sjc_0005919/Sjc_0009104/Sjc_0006623/Sjc_0006657/Sjc_0008145/Sjc_0000033/Sjc_0000256/Sjc_0008962/Sjc_0001565/Sjc_0000718/Sjc_0002167/Sjc_0002356/Sjc_0007297/Sjc_0000406/Sjc_0006632/Sjc_0003470/Sjc_0008127/Sjc_0009298/Sjc_0006963/Sjc_0009644/Sjc_0008046/Sjc…
GO:0030139	endocytic vesicle	125	-0.345546	-1.45049	0.0199765	0.084723	0.0608467	1547	tags=28%, list=18%, signal=23%	Sjc_0002164/Sjc_0007224/Sjc_0005713/Sjc_0004335/Sjc_0004334/Sjc_0009336/Sjc_0009290/Sjc_0008959/Sjc_0001044/Sjc_0001411/Sjc_0000014/Sjc_0008948/Sjc_0009705/Sjc_0006445/Sjc_0009232/Sjc_0002935/Sjc_0007251/Sjc_0008442/Sjc_0005763/Sjc_0001184/Sjc_0009265/Sjc_0008962/Sjc_0001869/Sjc_0004420/Sjc_0000718/Sjc_0008441/Sjc_0000506/Sjc_0004419/Sjc_0008443/Sjc_0009298/Sjc_0005083/Sjc_0004338/Sjc_0000044/Sjc…
GO:0005925	focal adhesion	71	-0.398708	-1.52471	0.020592	0.0867185	0.0622798	1955	tags=37%, list=23%, signal=28%	Sjc_0007768/Sjc_0004628/Sjc_0004339/Sjc_0007500/Sjc_0009040/Sjc_0002623/Sjc_0005956/Sjc_0006969/Sjc_0002164/Sjc_0003982/Sjc_0001845/Sjc_0009102/Sjc_0000402/Sjc_0006534/Sjc_0009104/Sjc_0001776/Sjc_0004828/Sjc_0001474/Sjc_0001565/Sjc_0003910/Sjc_0007863/Sjc_0004813/Sjc_0008485/Sjc_0009103/Sjc_0006363/Sjc_0005187
GO:1990234	transferase complex	398	0.299144	1.80262	0.0208333	0.0871212	0.062569	2574	tags=41%, list=30%, signal=30%	Sjc_0007970/Sjc_0009584/Sjc_0005039/Sjc_0004163/Sjc_0005677/Sjc_0007810/Sjc_0001753/Sjc_0007305/Sjc_0004165/Sjc_0003627/Sjc_0007031/Sjc_0003565/Sjc_0002037/Sjc_0007022/Sjc_0004234/Sjc_0003022/Sjc_0005975/Sjc_0000369/Sjc_0006611/Sjc_0003680/Sjc_0006541/Sjc_0003762/Sjc_0005808/Sjc_0008397/Sjc_0008816/Sjc_0000997/Sjc_0007619/Sjc_0009217/Sjc_0004630/Sjc_0007253/Sjc_0007695/Sjc_0003822/Sjc_0000303/Sjc…
GO:0044432	endoplasmic reticulum part	413	0.277209	1.68411	0.0212766	0.088357	0.0634565	2614	tags=46%, list=31%, signal=34%	Sjc_0003937/Sjc_0004071/Sjc_0005469/Sjc_0007305/Sjc_0004165/Sjc_0004878/Sjc_0001238/Sjc_0001166/Sjc_0006587/Sjc_0007489/Sjc_0000326/Sjc_0004207/Sjc_0007525/Sjc_0000560/Sjc_0003515/Sjc_0006965/Sjc_0009391/Sjc_0004991/Sjc_0001280/Sjc_0000766/Sjc_0008973/Sjc_0006542/Sjc_0006541/Sjc_0008355/Sjc_0001878/Sjc_0004012/Sjc_0001598/Sjc_0009217/Sjc_0004186/Sjc_0004279/Sjc_0000540/Sjc_0005536/Sjc_0006700/Sjc…
GO:0071004	U2-type prespliceosome	10	0.65733	1.80551	0.0216216	0.0891705	0.0640408	1142	tags=50%, list=13%, signal=43%	Sjc_0007970/Sjc_0001879/Sjc_0003348/Sjc_0000881/Sjc_0002401
GO:0101031	chaperone complex	12	0.599248	1.74534	0.0220994	0.0905169	0.0650077	2273	tags=83%, list=27%, signal=61%	Sjc_0005426/Sjc_0001060/Sjc_0004134/Sjc_0004114/Sjc_0004074/Sjc_0000668/Sjc_0006916/Sjc_0006495/Sjc_0006899/Sjc_0005957
GO:0044427	chromosomal part	428	0.203951	1.24669	0.0243902	0.0992202	0.0712583	2241	tags=32%, list=26%, signal=25%	Sjc_0004720/Sjc_0000306/Sjc_0004665/Sjc_0005677/Sjc_0000708/Sjc_0006464/Sjc_0004735/Sjc_0002037/Sjc_0007022/Sjc_0005350/Sjc_0003022/Sjc_0003515/Sjc_0006072/Sjc_0005180/Sjc_0005181/Sjc_0006712/Sjc_0002953/Sjc_0007765/Sjc_0009285/Sjc_0003762/Sjc_0003678/Sjc_0003584/Sjc_0005808/Sjc_0000707/Sjc_0007695/Sjc_0005784/Sjc_0007161/Sjc_0002798/Sjc_0008074/Sjc_0006874/Sjc_0008660/Sjc_0000983/Sjc_0001384/Sjc…
GO:0005697	telomerase holoenzyme complex	12	0.591899	1.72393	0.0248619	0.0993906	0.0713807	1656	tags=58%, list=19%, signal=47%	Sjc_0007970/Sjc_0007619/Sjc_0001436/Sjc_0002817/Sjc_0002775/Sjc_0001506/Sjc_0001473
GO:0016592	mediator complex	20	0.474253	1.63163	0.0249307	0.0993906	0.0713807	2957	tags=60%, list=35%, signal=39%	Sjc_0004163/Sjc_0000345/Sjc_0007253/Sjc_0003732/Sjc_0001714/Sjc_0002121/Sjc_0004721/Sjc_0000763/Sjc_0008688/Sjc_0002427/Sjc_0000918/Sjc_0002178
GO:0071007	U2-type catalytic step 2 spliceosome	20	0.468633	1.61229	0.0249307	0.0993906	0.0713807	1835	tags=50%, list=22%, signal=39%	Sjc_0007970/Sjc_0007619/Sjc_0004820/Sjc_0000699/Sjc_0004142/Sjc_0008695/Sjc_0001350/Sjc_0002904/Sjc_0001144/Sjc_0005991
GO:0000791	euchromatin	16	0.513269	1.61484	0.0252809	0.100119	0.0719038	2012	tags=44%, list=24%, signal=33%	Sjc_0007022/Sjc_0006961/Sjc_0002890/Sjc_0002078/Sjc_0002774/Sjc_0009212/Sjc_0003254
GO:0099023	tethering complex	45	-0.433944	-1.52717	0.0256065	0.100741	0.0723507	2829	tags=60%, list=33%, signal=40%	Sjc_0005408/Sjc_0007358/Sjc_0001599/Sjc_0000907/Sjc_0000348/Sjc_0003718/Sjc_0003267/Sjc_0004398/Sjc_0004494/Sjc_0003506/Sjc_0001847/Sjc_0007997/Sjc_0005615/Sjc_0007378/Sjc_0005558/Sjc_0006591/Sjc_0004219/Sjc_0005853/Sjc_0004399/Sjc_0001656/Sjc_0000739/Sjc_0005362/Sjc_0002624/Sjc_0009129/Sjc_0007643/Sjc_0003368/Sjc_0007926
GO:0005744	TIM23 mitochondrial import inner membrane translocase complex	11	0.608124	1.73799	0.0266667	0.10355	0.0743677	2763	tags=82%, list=32%, signal=55%	Sjc_0003185/Sjc_0006072/Sjc_0003508/Sjc_0003689/Sjc_0002005/Sjc_0008691/Sjc_0005881/Sjc_0006355/Sjc_0005917
GO:0016471	vacuolar proton-transporting V-type ATPase complex	11	0.618663	1.76811	0.0266667	0.10355	0.0743677	3064	tags=82%, list=36%, signal=52%	Sjc_0000646/Sjc_0007207/Sjc_0002996/Sjc_0000770/Sjc_0008547/Sjc_0004620/Sjc_0004664/Sjc_0003764/Sjc_0007951
GO:1902495	transmembrane transporter complex	89	-0.371588	-1.48187	0.027027	0.103807	0.0745524	2466	tags=44%, list=29%, signal=31%	Sjc_0007319/Sjc_0009751/Sjc_0005013/Sjc_0006612/Sjc_0008133/Sjc_0007486/Sjc_0000751/Sjc_0005809/Sjc_0006556/Sjc_0000053/Sjc_0008265/Sjc_0006136/Sjc_0005913/Sjc_0002833/Sjc_0002623/Sjc_0001876/Sjc_0006554/Sjc_0000887/Sjc_0006626/Sjc_0000580/Sjc_0001800/Sjc_0006623/Sjc_0005238/Sjc_0006927/Sjc_0005590/Sjc_0000256/Sjc_0000759/Sjc_0003859/Sjc_0002356/Sjc_0000406/Sjc_0003470/Sjc_0009293/Sjc_0008710/Sjc…
GO:0032993	protein-DNA complex	48	0.360392	1.55656	0.0272374	0.103807	0.0745524	2339	tags=48%, list=27%, signal=35%	Sjc_0000306/Sjc_0002037/Sjc_0003022/Sjc_0006072/Sjc_0009285/Sjc_0002798/Sjc_0008660/Sjc_0000983/Sjc_0008207/Sjc_0006450/Sjc_0003960/Sjc_0000305/Sjc_0003971/Sjc_0008261/Sjc_0002921/Sjc_0002078/Sjc_0004770/Sjc_0003149/Sjc_0007414/Sjc_0002988/Sjc_0006357/Sjc_0004786/Sjc_0006150
GO:0030424	axon	375	-0.280324	-1.31992	0.0272537	0.103807	0.0745524	2444	tags=36%, list=29%, signal=27%	Sjc_0009099/Sjc_0001713/Sjc_0003877/Sjc_0009688/Sjc_0009317/Sjc_0003506/Sjc_0002011/Sjc_0003805/Sjc_0003811/Sjc_0007977/Sjc_0000170/Sjc_0000954/Sjc_0004680/Sjc_0007270/Sjc_0007807/Sjc_0001317/Sjc_0007486/Sjc_0005730/Sjc_0009031/Sjc_0008134/Sjc_0001686/Sjc_0007073/Sjc_0006527/Sjc_0009402/Sjc_0005553/Sjc_0009169/Sjc_0003385/Sjc_0005272/Sjc_0006526/Sjc_0003512/Sjc_0007768/Sjc_0008139/Sjc_0009205/Sjc…
GO:0098556	cytoplasmic side of rough endoplasmic reticulum membrane	18	0.471917	1.56439	0.0274725	0.103978	0.0746755	2608	tags=61%, list=31%, signal=42%	Sjc_0000326/Sjc_0005536/Sjc_0000247/Sjc_0002913/Sjc_0009486/Sjc_0000248/Sjc_0003248/Sjc_0005741/Sjc_0006351/Sjc_0009429/Sjc_0004910
GO:0005788	endoplasmic reticulum lumen	56	-0.414249	-1.51717	0.0280749	0.10507	0.0754597	1408	tags=27%, list=17%, signal=23%	Sjc_0007667/Sjc_0000783/Sjc_0002191/Sjc_0006445/Sjc_0008351/Sjc_0008145/Sjc_0004985/Sjc_0006415/Sjc_0000718/Sjc_0005233/Sjc_0005083/Sjc_0006963/Sjc_0009316/Sjc_0002404/Sjc_0005187
GO:0001650	fibrillar center	60	0.320475	1.44103	0.0281124	0.10507	0.0754597	2535	tags=48%, list=30%, signal=34%	Sjc_0001866/Sjc_0000586/Sjc_0002043/Sjc_0003536/Sjc_0004077/Sjc_0004216/Sjc_0008695/Sjc_0005790/Sjc_0000647/Sjc_0002817/Sjc_0001715/Sjc_0001902/Sjc_0002775/Sjc_0002249/Sjc_0008691/Sjc_0003520/Sjc_0004017/Sjc_0005991/Sjc_0008955/Sjc_0001513/Sjc_0003014/Sjc_0003018/Sjc_0001383/Sjc_0003302/Sjc_0004047/Sjc_0001964/Sjc_0003300/Sjc_0007185/Sjc_0005287
GO:0098796	membrane protein complex	463	0.243632	1.50669	0.0285714	0.106122	0.0762154	2214	tags=39%, list=26%, signal=30%	Sjc_0003937/Sjc_0006304/Sjc_0003042/Sjc_0007980/Sjc_0006635/Sjc_0008345/Sjc_0007305/Sjc_0004165/Sjc_0005748/Sjc_0008726/Sjc_0006587/Sjc_0001971/Sjc_0009713/Sjc_0003779/Sjc_0008961/Sjc_0008703/Sjc_0002049/Sjc_0003185/Sjc_0003094/Sjc_0005299/Sjc_0003375/Sjc_0003515/Sjc_0000909/Sjc_0006072/Sjc_0003862/Sjc_0006965/Sjc_0004991/Sjc_0008172/Sjc_0008369/Sjc_0000766/Sjc_0000875/Sjc_0006541/Sjc_0003765/Sjc…
GO:0030990	intraciliary transport particle	25	-0.511524	-1.58837	0.0290698	0.106649	0.0765933	2254	tags=56%, list=26%, signal=41%	Sjc_0003513/Sjc_0006921/Sjc_0004745/Sjc_0000873/Sjc_0002125/Sjc_0007548/Sjc_0005022/Sjc_0002800/Sjc_0001916/Sjc_0002067/Sjc_0001250/Sjc_0006796/Sjc_0009342/Sjc_0005024
GO:0044304	main axon	25	-0.510002	-1.58364	0.0290698	0.106649	0.0765933	2466	tags=56%, list=29%, signal=40%	Sjc_0007319/Sjc_0007977/Sjc_0007486/Sjc_0008265/Sjc_0003213/Sjc_0006136/Sjc_0003093/Sjc_0004907/Sjc_0000580/Sjc_0004024/Sjc_0000406/Sjc_0006632/Sjc_0004342/Sjc_0005187
GO:0097038	perinuclear endoplasmic reticulum	13	0.555262	1.66527	0.0298913	0.108994	0.0782776	1417	tags=46%, list=17%, signal=39%	Sjc_0000748/Sjc_0006283/Sjc_0001350/Sjc_0000749/Sjc_0003174/Sjc_0003836
GO:0030126	COPI vesicle coat	12	0.576823	1.68002	0.0303867	0.110129	0.0790928	1894	tags=50%, list=22%, signal=39%	Sjc_0002938/Sjc_0004977/Sjc_0001658/Sjc_0000836/Sjc_0005635/Sjc_0009485
GO:0016604	nuclear body	331	0.203632	1.21296	0.0307692	0.110202	0.0791452	2059	tags=31%, list=24%, signal=25%	Sjc_0001894/Sjc_0007970/Sjc_0000313/Sjc_0000306/Sjc_0005509/Sjc_0005333/Sjc_0003446/Sjc_0000608/Sjc_0002428/Sjc_0003356/Sjc_0002435/Sjc_0003614/Sjc_0008548/Sjc_0008386/Sjc_0001720/Sjc_0000560/Sjc_0001879/Sjc_0007385/Sjc_0006712/Sjc_0009285/Sjc_0003348/Sjc_0000586/Sjc_0007619/Sjc_0003822/Sjc_0006771/Sjc_0007778/Sjc_0003665/Sjc_0004727/Sjc_0008490/Sjc_0001346/Sjc_0001436/Sjc_0001827/Sjc_0001137/Sjc…
GO:0000307	cyclin-dependent protein kinase holoenzyme complex	16	0.504311	1.58666	0.0308989	0.110202	0.0791452	2701	tags=56%, list=32%, signal=38%	Sjc_0003565/Sjc_0004630/Sjc_0003822/Sjc_0003732/Sjc_0008261/Sjc_0003013/Sjc_0004110/Sjc_0005860/Sjc_0003564
GO:0031045	dense core granule	16	-0.571224	-1.56949	0.0309598	0.110202	0.0791452	1243	tags=62%, list=15%, signal=53%	Sjc_0009031/Sjc_0009169/Sjc_0004890/Sjc_0004888/Sjc_0004889/Sjc_0009161/Sjc_0004793/Sjc_0009160/Sjc_0007607/Sjc_0009167
GO:0031253	cell projection membrane	119	-0.341022	-1.41748	0.0319149	0.11293	0.0811042	2471	tags=46%, list=29%, signal=33%	Sjc_0003380/Sjc_0009011/Sjc_0009688/Sjc_0007307/Sjc_0001132/Sjc_0009267/Sjc_0007977/Sjc_0006040/Sjc_0007486/Sjc_0004267/Sjc_0001204/Sjc_0005395/Sjc_0006479/Sjc_0003946/Sjc_0003385/Sjc_0003079/Sjc_0000873/Sjc_0003512/Sjc_0004628/Sjc_0009205/Sjc_0008265/Sjc_0003213/Sjc_0009040/Sjc_0003746/Sjc_0002931/Sjc_0002164/Sjc_0006235/Sjc_0004907/Sjc_0009336/Sjc_0000014/Sjc_0006783/Sjc_0001553/Sjc_0009102/Sjc…
GO:0044429	mitochondrial part	487	0.477792	2.94449	0.0322581	0.113472	0.0814941	2895	tags=62%, list=34%, signal=44%	Sjc_0006304/Sjc_0000313/Sjc_0006635/Sjc_0008345/Sjc_0004310/Sjc_0003008/Sjc_0001560/Sjc_0009713/Sjc_0008961/Sjc_0003109/Sjc_0002632/Sjc_0008703/Sjc_0003185/Sjc_0003094/Sjc_0002661/Sjc_0004570/Sjc_0006581/Sjc_0000661/Sjc_0000909/Sjc_0006072/Sjc_0003862/Sjc_0007057/Sjc_0003021/Sjc_0003076/Sjc_0004296/Sjc_0003288/Sjc_0000875/Sjc_0002737/Sjc_0006582/Sjc_0006410/Sjc_0009033/Sjc_0003765/Sjc_0003508/Sjc…
GO:0009295	nucleoid	18	0.462093	1.53182	0.032967	0.114618	0.0823167	2869	tags=67%, list=34%, signal=44%	Sjc_0009460/Sjc_0002388/Sjc_0006670/Sjc_0000785/Sjc_0004758/Sjc_0001434/Sjc_0006713/Sjc_0005242/Sjc_0002725/Sjc_0005157/Sjc_0006976/Sjc_0009244
GO:0042645	mitochondrial nucleoid	18	0.462093	1.53182	0.032967	0.114618	0.0823167	2869	tags=67%, list=34%, signal=44%	Sjc_0009460/Sjc_0002388/Sjc_0006670/Sjc_0000785/Sjc_0004758/Sjc_0001434/Sjc_0006713/Sjc_0005242/Sjc_0002725/Sjc_0005157/Sjc_0006976/Sjc_0009244
GO:0005730	nucleolus	490	0.212293	1.30742	0.0344828	0.119142	0.0855656	2578	tags=38%, list=30%, signal=28%	Sjc_0002010/Sjc_0001753/Sjc_0000708/Sjc_0005018/Sjc_0006810/Sjc_0001866/Sjc_0002793/Sjc_0009724/Sjc_0001212/Sjc_0004735/Sjc_0005350/Sjc_0003323/Sjc_0003862/Sjc_0003021/Sjc_0007385/Sjc_0007182/Sjc_0006611/Sjc_0000451/Sjc_0003762/Sjc_0000586/Sjc_0003584/Sjc_0005808/Sjc_0000707/Sjc_0008816/Sjc_0001652/Sjc_0005661/Sjc_0007762/Sjc_0004630/Sjc_0005210/Sjc_0002043/Sjc_0005536/Sjc_0000157/Sjc_0005784/Sjc…
GO:0005666	RNA polymerase III complex	11	0.594048	1.69776	0.0346667	0.119142	0.0855656	3254	tags=73%, list=38%, signal=45%	Sjc_0001753/Sjc_0006182/Sjc_0002892/Sjc_0001417/Sjc_0006920/Sjc_0005535/Sjc_0004561/Sjc_0007376
GO:0005657	replication fork	43	0.360784	1.4938	0.0361446	0.123511	0.0887037	2942	tags=51%, list=35%, signal=34%	Sjc_0002037/Sjc_0002798/Sjc_0006874/Sjc_0000807/Sjc_0004810/Sjc_0006450/Sjc_0006259/Sjc_0008261/Sjc_0005933/Sjc_0004770/Sjc_0006146/Sjc_0003149/Sjc_0007682/Sjc_0006357/Sjc_0004786/Sjc_0006150/Sjc_0004223/Sjc_0007772/Sjc_0000700/Sjc_0001337/Sjc_0006114/Sjc_0008389
GO:0005929	cilium	322	-0.277071	-1.28639	0.0371156	0.126109	0.0905691	2221	tags=33%, list=26%, signal=25%	Sjc_0005747/Sjc_0000151/Sjc_0004267/Sjc_0006842/Sjc_0007670/Sjc_0006829/Sjc_0001204/Sjc_0005395/Sjc_0008781/Sjc_0006921/Sjc_0005553/Sjc_0003342/Sjc_0003385/Sjc_0005272/Sjc_0002085/Sjc_0000873/Sjc_0005467/Sjc_0003512/Sjc_0006197/Sjc_0006196/Sjc_0002877/Sjc_0005044/Sjc_0002125/Sjc_0001970/Sjc_0001260/Sjc_0006483/Sjc_0002091/Sjc_0007548/Sjc_0009194/Sjc_0008233/Sjc_0005022/Sjc_0000288/Sjc_0006315/Sjc…
GO:0036019	endolysosome	24	0.415413	1.48388	0.0377358	0.127492	0.0915625	376	tags=29%, list=4%, signal=28%	Sjc_0002908/Sjc_0008185/Sjc_0002907/Sjc_0008195/Sjc_0008182/Sjc_0003375/Sjc_0008180
GO:0030669	clathrin-coated endocytic vesicle membrane	15	-0.57112	-1.53454	0.0389408	0.130824	0.0939554	1498	tags=53%, list=18%, signal=44%	Sjc_0004335/Sjc_0004334/Sjc_0009290/Sjc_0008948/Sjc_0006445/Sjc_0005763/Sjc_0000044/Sjc_0004336
GO:0000153	cytoplasmic ubiquitin ligase complex	12	0.545481	1.58874	0.0414365	0.137999	0.0991089	3104	tags=75%, list=36%, signal=48%	Sjc_0007075/Sjc_0001351/Sjc_0008031/Sjc_0001672/Sjc_0002576/Sjc_0004271/Sjc_0000228/Sjc_0005239/Sjc_0004185
GO:0097542	ciliary tip	39	-0.423209	-1.46085	0.0416107	0.137999	0.0991089	2610	tags=54%, list=31%, signal=38%	Sjc_0005023/Sjc_0005998/Sjc_0001713/Sjc_0003513/Sjc_0006921/Sjc_0003342/Sjc_0000873/Sjc_0005044/Sjc_0002125/Sjc_0007548/Sjc_0005022/Sjc_0002800/Sjc_0001916/Sjc_0002067/Sjc_0001250/Sjc_0006796/Sjc_0004798/Sjc_0001214/Sjc_0005045/Sjc_0009342/Sjc_0005024
GO:1990351	transporter complex	91	-0.353708	-1.41747	0.041769	0.137999	0.0991089	2466	tags=43%, list=29%, signal=31%	Sjc_0007319/Sjc_0009751/Sjc_0005013/Sjc_0006612/Sjc_0008133/Sjc_0007486/Sjc_0000751/Sjc_0005809/Sjc_0006556/Sjc_0000053/Sjc_0008265/Sjc_0006136/Sjc_0005913/Sjc_0002833/Sjc_0002623/Sjc_0001876/Sjc_0006554/Sjc_0000887/Sjc_0006626/Sjc_0000580/Sjc_0001800/Sjc_0006623/Sjc_0005238/Sjc_0006927/Sjc_0005590/Sjc_0000256/Sjc_0000759/Sjc_0003859/Sjc_0002356/Sjc_0000406/Sjc_0003470/Sjc_0009293/Sjc_0008710/Sjc…
GO:0015030	Cajal body	34	0.380673	1.49246	0.0428571	0.140816	0.101132	1727	tags=47%, list=20%, signal=38%	Sjc_0007970/Sjc_0005509/Sjc_0003614/Sjc_0007385/Sjc_0006712/Sjc_0001436/Sjc_0005790/Sjc_0002681/Sjc_0002817/Sjc_0007133/Sjc_0002775/Sjc_0002904/Sjc_0007232/Sjc_0000085/Sjc_0001473/Sjc_0006210
GO:0031256	leading edge membrane	51	-0.405581	-1.46446	0.0453333	0.147719	0.106089	2471	tags=51%, list=29%, signal=36%	Sjc_0003380/Sjc_0009011/Sjc_0001132/Sjc_0007977/Sjc_0007486/Sjc_0004267/Sjc_0004628/Sjc_0003213/Sjc_0009040/Sjc_0002931/Sjc_0002164/Sjc_0006235/Sjc_0004907/Sjc_0009102/Sjc_0000580/Sjc_0004024/Sjc_0009104/Sjc_0005238/Sjc_0000043/Sjc_0006632/Sjc_0009293/Sjc_0009298/Sjc_0004813/Sjc_0008046/Sjc_0009103/Sjc_0004342
GO:0099568	cytoplasmic region	311	-0.277669	-1.28367	0.0457934	0.147719	0.106089	2670	tags=38%, list=31%, signal=27%	Sjc_0008883/Sjc_0003768/Sjc_0000201/Sjc_0008739/Sjc_0000091/Sjc_0003816/Sjc_0006109/Sjc_0007518/Sjc_0005998/Sjc_0003882/Sjc_0007280/Sjc_0004819/Sjc_0005675/Sjc_0003988/Sjc_0007799/Sjc_0007319/Sjc_0006597/Sjc_0001713/Sjc_0008409/Sjc_0003506/Sjc_0002011/Sjc_0007307/Sjc_0002543/Sjc_0003274/Sjc_0000170/Sjc_0004680/Sjc_0003513/Sjc_0001317/Sjc_0005267/Sjc_0006842/Sjc_0005395/Sjc_0008781/Sjc_0006527/Sjc…
GO:0000786	nucleosome	10	0.605035	1.66187	0.0459459	0.147719	0.106089	1464	tags=60%, list=17%, signal=50%	Sjc_0003022/Sjc_0008660/Sjc_0000983/Sjc_0008207/Sjc_0003960/Sjc_0002078
GO:0034388	Pwp2p-containing subcomplex of 90S preribosome	10	0.605939	1.66435	0.0459459	0.147719	0.106089	1454	tags=40%, list=17%, signal=33%	Sjc_0009724/Sjc_0009732/Sjc_0007037/Sjc_0006204
GO:0005685	U1 snRNP	13	0.52793	1.5833	0.0461957	0.147727	0.106095	1142	tags=38%, list=13%, signal=33%	Sjc_0007970/Sjc_0005509/Sjc_0007619/Sjc_0008695/Sjc_0002401
GO:0070603	SWI/SNF superfamily-type complex	42	0.357608	1.47153	0.0474308	0.15087	0.108353	2534	tags=48%, list=30%, signal=34%	Sjc_0004665/Sjc_0005180/Sjc_0005181/Sjc_0005808/Sjc_0001400/Sjc_0001047/Sjc_0000839/Sjc_0001372/Sjc_0008469/Sjc_0005660/Sjc_0003604/Sjc_0006146/Sjc_0002774/Sjc_0008955/Sjc_0000809/Sjc_0003996/Sjc_0007537/Sjc_0002815/Sjc_0007185/Sjc_0000569
GO:0071437	invadopodium	11	-0.61365	-1.53581	0.0494418	0.155639	0.111777	2696	tags=82%, list=32%, signal=56%	Sjc_0003426/Sjc_0007280/Sjc_0007768/Sjc_0003982/Sjc_0001845/Sjc_0009102/Sjc_0009104/Sjc_0009298/Sjc_0009103
GO:0033116	endoplasmic reticulum-Golgi intermediate compartment membrane	18	0.447958	1.48496	0.0494505	0.155639	0.111777	2075	tags=67%, list=24%, signal=51%	Sjc_0001238/Sjc_0001350/Sjc_0006883/Sjc_0004987/Sjc_0001717/Sjc_0008536/Sjc_0008228/Sjc_0002192/Sjc_0005723/Sjc_0002791/Sjc_0000221/Sjc_0007692
GO:0000785	chromatin	267	0.205936	1.19141	0.05	0.156217	0.112193	2059	tags=31%, list=24%, signal=24%	Sjc_0004720/Sjc_0000306/Sjc_0004665/Sjc_0005677/Sjc_0006464/Sjc_0004735/Sjc_0007022/Sjc_0003022/Sjc_0003515/Sjc_0005180/Sjc_0005181/Sjc_0006712/Sjc_0007765/Sjc_0009285/Sjc_0003762/Sjc_0005808/Sjc_0005784/Sjc_0007161/Sjc_0002798/Sjc_0008074/Sjc_0008660/Sjc_0000983/Sjc_0006961/Sjc_0000807/Sjc_0009515/Sjc_0003687/Sjc_0004216/Sjc_0008077/Sjc_0008207/Sjc_0001400/Sjc_0006580/Sjc_0002475/Sjc_0000666/Sjc…
GO:0005796	Golgi lumen	17	-0.542839	-1.50939	0.0501567	0.156217	0.112193	2556	tags=65%, list=30%, signal=45%	Sjc_0006826/Sjc_0009317/Sjc_0006573/Sjc_0006099/Sjc_0006882/Sjc_0009335/Sjc_0006445/Sjc_0006880/Sjc_0000718/Sjc_0009316/Sjc_0005187
GO:0017119	Golgi transport complex	12	-0.598476	-1.53473	0.0515625	0.159149	0.114299	2777	tags=67%, list=33%, signal=45%	Sjc_0007358/Sjc_0003718/Sjc_0004398/Sjc_0004219/Sjc_0004399/Sjc_0001656/Sjc_0009129/Sjc_0003368
GO:0080008	Cul4-RING E3 ubiquitin ligase complex	13	0.519139	1.55693	0.0516304	0.159149	0.114299	1835	tags=46%, list=22%, signal=36%	Sjc_0004727/Sjc_0003307/Sjc_0003881/Sjc_0005588/Sjc_0001252/Sjc_0005991
GO:0030054	cell junction	314	-0.275466	-1.27663	0.0520723	0.159688	0.114685	1958	tags=28%, list=23%, signal=22%	Sjc_0003512/Sjc_0002934/Sjc_0007768/Sjc_0004628/Sjc_0009205/Sjc_0004339/Sjc_0007500/Sjc_0007576/Sjc_0002596/Sjc_0009040/Sjc_0006136/Sjc_0005913/Sjc_0002623/Sjc_0000508/Sjc_0001019/Sjc_0005956/Sjc_0006969/Sjc_0000904/Sjc_0000527/Sjc_0007293/Sjc_0000982/Sjc_0004106/Sjc_0006447/Sjc_0002164/Sjc_0000764/Sjc_0003982/Sjc_0007011/Sjc_0007320/Sjc_0005434/Sjc_0001845/Sjc_0008959/Sjc_0000011/Sjc_0003401/Sjc…
GO:0043195	terminal bouton	94	-0.340272	-1.37577	0.0542169	0.164975	0.118482	2661	tags=44%, list=31%, signal=30%	Sjc_0006703/Sjc_0008241/Sjc_0006109/Sjc_0000862/Sjc_0009688/Sjc_0009317/Sjc_0003805/Sjc_0007807/Sjc_0009031/Sjc_0008134/Sjc_0001686/Sjc_0006527/Sjc_0009402/Sjc_0009169/Sjc_0006526/Sjc_0002623/Sjc_0002190/Sjc_0002164/Sjc_0006606/Sjc_0004334/Sjc_0006666/Sjc_0002897/Sjc_0006783/Sjc_0008948/Sjc_0008589/Sjc_0000782/Sjc_0009232/Sjc_0003532/Sjc_0009161/Sjc_0005763/Sjc_0005238/Sjc_0004793/Sjc_0009160/Sjc…
GO:1990124	messenger ribonucleoprotein complex	13	0.511796	1.53491	0.0543478	0.164975	0.118482	2734	tags=85%, list=32%, signal=58%	Sjc_0001866/Sjc_0006712/Sjc_0002043/Sjc_0007161/Sjc_0006450/Sjc_0002529/Sjc_0004770/Sjc_0004313/Sjc_0007144/Sjc_0004202/Sjc_0002184
GO:0033267	axon part	236	-0.286649	-1.29814	0.0548847	0.165763	0.119048	2661	tags=40%, list=31%, signal=28%	Sjc_0006703/Sjc_0000937/Sjc_0000091/Sjc_0008241/Sjc_0006109/Sjc_0005596/Sjc_0000862/Sjc_0004819/Sjc_0003091/Sjc_0007319/Sjc_0009099/Sjc_0001713/Sjc_0009688/Sjc_0009317/Sjc_0003506/Sjc_0003805/Sjc_0007977/Sjc_0007807/Sjc_0007486/Sjc_0009031/Sjc_0008134/Sjc_0001686/Sjc_0006527/Sjc_0009402/Sjc_0005553/Sjc_0009169/Sjc_0003385/Sjc_0006526/Sjc_0007768/Sjc_0008139/Sjc_0001352/Sjc_0008265/Sjc_0007378/Sjc…
GO:0055029	nuclear DNA-directed RNA polymerase complex	100	0.257753	1.28586	0.0552147	0.165922	0.119162	2410	tags=34%, list=28%, signal=25%	Sjc_0009584/Sjc_0004163/Sjc_0001753/Sjc_0003627/Sjc_0000369/Sjc_0003680/Sjc_0007253/Sjc_0007317/Sjc_0006182/Sjc_0004216/Sjc_0004988/Sjc_0001153/Sjc_0003971/Sjc_0002921/Sjc_0002293/Sjc_0001494/Sjc_0002892/Sjc_0001864/Sjc_0007130/Sjc_0000584/Sjc_0001417/Sjc_0002225/Sjc_0006430/Sjc_0001568/Sjc_0002121/Sjc_0007414/Sjc_0001314/Sjc_0005166/Sjc_0007637/Sjc_0005904/Sjc_0004721/Sjc_0000763/Sjc_0006920/Sjc…
GO:0005615	extracellular space	193	-0.293488	-1.29937	0.0566251	0.169309	0.121595	1476	tags=24%, list=17%, signal=20%	Sjc_0005394/Sjc_0008729/Sjc_0004306/Sjc_0006075/Sjc_0008959/Sjc_0000783/Sjc_0008752/Sjc_0007803/Sjc_0002191/Sjc_0001660/Sjc_0009705/Sjc_0006445/Sjc_0002935/Sjc_0004530/Sjc_0007490/Sjc_0007281/Sjc_0000363/Sjc_0001456/Sjc_0006657/Sjc_0008145/Sjc_0004985/Sjc_0000033/Sjc_0008962/Sjc_0005357/Sjc_0001565/Sjc_0004158/Sjc_0006634/Sjc_0000718/Sjc_0002167/Sjc_0007297/Sjc_0000889/Sjc_0008687/Sjc_0005233/Sjc…
GO:0031252	cell leading edge	158	-0.30092	-1.30353	0.0578035	0.171973	0.123508	2696	tags=44%, list=32%, signal=30%	Sjc_0003426/Sjc_0006514/Sjc_0003768/Sjc_0006703/Sjc_0000201/Sjc_0006109/Sjc_0007280/Sjc_0003380/Sjc_0006597/Sjc_0009011/Sjc_0002543/Sjc_0001132/Sjc_0003805/Sjc_0007977/Sjc_0005539/Sjc_0001317/Sjc_0007486/Sjc_0004267/Sjc_0008134/Sjc_0005054/Sjc_0006479/Sjc_0002137/Sjc_0008735/Sjc_0006096/Sjc_0007768/Sjc_0004628/Sjc_0005565/Sjc_0008265/Sjc_0003213/Sjc_0009040/Sjc_0006136/Sjc_0002623/Sjc_0006969/Sjc…
GO:0030992	intraciliary transport particle B	19	-0.51593	-1.47482	0.0634675	0.186712	0.134093	2254	tags=58%, list=26%, signal=43%	Sjc_0003513/Sjc_0006921/Sjc_0000873/Sjc_0002125/Sjc_0007548/Sjc_0005022/Sjc_0002800/Sjc_0002067/Sjc_0001250/Sjc_0009342/Sjc_0005024
GO:0000428	DNA-directed RNA polymerase complex	101	0.255181	1.27213	0.0636943	0.186712	0.134093	2410	tags=34%, list=28%, signal=24%	Sjc_0009584/Sjc_0004163/Sjc_0001753/Sjc_0003627/Sjc_0000369/Sjc_0003680/Sjc_0007253/Sjc_0007317/Sjc_0006182/Sjc_0004216/Sjc_0004988/Sjc_0001153/Sjc_0003971/Sjc_0002921/Sjc_0002293/Sjc_0001494/Sjc_0002892/Sjc_0001864/Sjc_0007130/Sjc_0000584/Sjc_0001417/Sjc_0002225/Sjc_0006430/Sjc_0001568/Sjc_0002121/Sjc_0007414/Sjc_0001314/Sjc_0005166/Sjc_0007637/Sjc_0005904/Sjc_0004721/Sjc_0000763/Sjc_0006920/Sjc…
GO:0030880	RNA polymerase complex	104	0.250997	1.25239	0.0636943	0.186712	0.134093	2410	tags=34%, list=28%, signal=24%	Sjc_0009584/Sjc_0004163/Sjc_0001753/Sjc_0003627/Sjc_0000369/Sjc_0003680/Sjc_0007253/Sjc_0007317/Sjc_0006182/Sjc_0004216/Sjc_0004988/Sjc_0001153/Sjc_0005184/Sjc_0003971/Sjc_0002921/Sjc_0002293/Sjc_0001494/Sjc_0002892/Sjc_0001864/Sjc_0007130/Sjc_0000584/Sjc_0001417/Sjc_0002225/Sjc_0006430/Sjc_0001568/Sjc_0002121/Sjc_0007414/Sjc_0001314/Sjc_0005166/Sjc_0007637/Sjc_0005904/Sjc_0004721/Sjc_0000763/Sjc…
GO:0032589	neuron projection membrane	27	-0.458033	-1.45615	0.0640114	0.186726	0.134103	2471	tags=59%, list=29%, signal=42%	Sjc_0003380/Sjc_0001132/Sjc_0007977/Sjc_0007486/Sjc_0004267/Sjc_0003213/Sjc_0002931/Sjc_0006235/Sjc_0004907/Sjc_0000580/Sjc_0004024/Sjc_0005238/Sjc_0006632/Sjc_0009293/Sjc_0008046/Sjc_0004342
GO:0062023	collagen-containing extracellular matrix	42	-0.394052	-1.38844	0.0654206	0.18991	0.13639	2235	tags=45%, list=26%, signal=34%	Sjc_0008875/Sjc_0004267/Sjc_0008876/Sjc_0006882/Sjc_0006969/Sjc_0009335/Sjc_0000764/Sjc_0000438/Sjc_0005394/Sjc_0006075/Sjc_0007803/Sjc_0006783/Sjc_0003842/Sjc_0004530/Sjc_0006415/Sjc_0006880/Sjc_0002139/Sjc_0001356/Sjc_0005187
GO:0031672	A band	49	0.328518	1.42821	0.0658915	0.190353	0.136708	1944	tags=43%, list=23%, signal=33%	Sjc_0008804/Sjc_0001512/Sjc_0006439/Sjc_0005478/Sjc_0001878/Sjc_0000868/Sjc_0004232/Sjc_0000731/Sjc_0001071/Sjc_0008088/Sjc_0000247/Sjc_0003673/Sjc_0000867/Sjc_0002913/Sjc_0005335/Sjc_0001555/Sjc_0004238/Sjc_0000746/Sjc_0002730/Sjc_0001721/Sjc_0000248
GO:0031430	M band	28	0.370005	1.39819	0.0666667	0.19075	0.136993	2400	tags=50%, list=28%, signal=36%	Sjc_0008804/Sjc_0001512/Sjc_0005478/Sjc_0000868/Sjc_0000731/Sjc_0003673/Sjc_0000867/Sjc_0005335/Sjc_0000746/Sjc_0002730/Sjc_0001721/Sjc_0001904/Sjc_0001978/Sjc_0001682
GO:0033178	proton-transporting two-sector ATPase complex, catalytic domain	15	0.48925	1.51376	0.0666667	0.19075	0.136993	2714	tags=60%, list=32%, signal=41%	Sjc_0006670/Sjc_0005387/Sjc_0002845/Sjc_0006656/Sjc_0007207/Sjc_0001147/Sjc_0004620/Sjc_0004664/Sjc_0008820
GO:0005669	transcription factor TFIID complex	32	0.36489	1.40764	0.0680272	0.193716	0.139123	2177	tags=38%, list=26%, signal=28%	Sjc_0009584/Sjc_0003627/Sjc_0003680/Sjc_0004216/Sjc_0002921/Sjc_0001494/Sjc_0001864/Sjc_0007130/Sjc_0007414/Sjc_0001314/Sjc_0005166/Sjc_0005904
GO:0097546	ciliary base	27	-0.454648	-1.44539	0.0725462	0.204732	0.147035	2221	tags=48%, list=26%, signal=36%	Sjc_0005747/Sjc_0007670/Sjc_0000873/Sjc_0005044/Sjc_0002125/Sjc_0003192/Sjc_0002800/Sjc_0001250/Sjc_0006796/Sjc_0000985/Sjc_0007146/Sjc_0005045/Sjc_0008096
GO:0030665	clathrin-coated vesicle membrane	47	-0.391941	-1.38981	0.0725806	0.204732	0.147035	2121	tags=45%, list=25%, signal=34%	Sjc_0009031/Sjc_0006099/Sjc_0009169/Sjc_0002934/Sjc_0001590/Sjc_0004335/Sjc_0004334/Sjc_0009290/Sjc_0008959/Sjc_0008948/Sjc_0009705/Sjc_0006445/Sjc_0002935/Sjc_0009161/Sjc_0005763/Sjc_0004793/Sjc_0009160/Sjc_0008962/Sjc_0009167/Sjc_0000044/Sjc_0004336
GO:0101003	ficolin-1-rich granule membrane	19	0.423502	1.42597	0.0758427	0.2124	0.152542	761	tags=26%, list=9%, signal=24%	Sjc_0008398/Sjc_0001280/Sjc_0003678/Sjc_0000272/Sjc_0000241
GO:0032838	plasma membrane bounded cell projection cytoplasm	110	-0.320693	-1.32011	0.0760095	0.2124	0.152542	2466	tags=40%, list=29%, signal=29%	Sjc_0007319/Sjc_0001713/Sjc_0002011/Sjc_0007307/Sjc_0003513/Sjc_0006842/Sjc_0008781/Sjc_0005553/Sjc_0003342/Sjc_0004339/Sjc_0005044/Sjc_0002125/Sjc_0001260/Sjc_0002091/Sjc_0007548/Sjc_0009194/Sjc_0000288/Sjc_0003192/Sjc_0001537/Sjc_0002809/Sjc_0006606/Sjc_0001687/Sjc_0002403/Sjc_0006392/Sjc_0003681/Sjc_0001916/Sjc_0006360/Sjc_0001250/Sjc_0009132/Sjc_0008620/Sjc_0004798/Sjc_0007127/Sjc_0000285/Sjc…
GO:0005913	cell-cell adherens junction	42	-0.388254	-1.36802	0.0774366	0.213354	0.153227	746	tags=17%, list=9%, signal=15%	Sjc_0008807/Sjc_0006207/Sjc_0004813/Sjc_0001440/Sjc_0009204/Sjc_0009206/Sjc_0005187
GO:0005643	nuclear pore	47	0.323447	1.38926	0.0775194	0.213354	0.153227	3137	tags=55%, list=37%, signal=35%	Sjc_0004878/Sjc_0002941/Sjc_0003122/Sjc_0007783/Sjc_0006248/Sjc_0004015/Sjc_0000666/Sjc_0005899/Sjc_0001750/Sjc_0000667/Sjc_0001899/Sjc_0004017/Sjc_0003244/Sjc_0002484/Sjc_0003846/Sjc_0003966/Sjc_0003897/Sjc_0006158/Sjc_0001063/Sjc_0004924/Sjc_0006751/Sjc_0006672/Sjc_0003224/Sjc_0004228/Sjc_0006804/Sjc_0006139
GO:0060198	clathrin-sculpted vesicle	10	-0.59836	-1.47332	0.0775316	0.213354	0.153227	2121	tags=70%, list=25%, signal=53%	Sjc_0009031/Sjc_0009169/Sjc_0001590/Sjc_0009161/Sjc_0004793/Sjc_0009160/Sjc_0009167
GO:0000323	lytic vacuole	235	0.201114	1.16168	0.0777778	0.213354	0.153227	2071	tags=31%, list=24%, signal=24%	Sjc_0003937/Sjc_0002908/Sjc_0008185/Sjc_0009410/Sjc_0002907/Sjc_0008114/Sjc_0008195/Sjc_0008182/Sjc_0004735/Sjc_0003375/Sjc_0003515/Sjc_0008180/Sjc_0001322/Sjc_0008172/Sjc_0003159/Sjc_0006541/Sjc_0000997/Sjc_0000540/Sjc_0001979/Sjc_0001428/Sjc_0000646/Sjc_0008116/Sjc_0002295/Sjc_0000272/Sjc_0002759/Sjc_0001559/Sjc_0008920/Sjc_0004169/Sjc_0009439/Sjc_0002146/Sjc_0008191/Sjc_0002538/Sjc_0008193/Sjc…
GO:0005871	kinesin complex	29	-0.440407	-1.41745	0.0815451	0.222666	0.159915	2527	tags=48%, list=30%, signal=34%	Sjc_0002142/Sjc_0001713/Sjc_0003877/Sjc_0006198/Sjc_0005553/Sjc_0003342/Sjc_0006197/Sjc_0006196/Sjc_0004481/Sjc_0001853/Sjc_0002141/Sjc_0000669/Sjc_0007606/Sjc_0006779
GO:0042583	chromaffin granule	10	-0.594387	-1.46354	0.0822785	0.223648	0.16062	2121	tags=80%, list=25%, signal=60%	Sjc_0008486/Sjc_0009031/Sjc_0009169/Sjc_0009161/Sjc_0004793/Sjc_0009160/Sjc_0009167/Sjc_0008485
GO:0098794	postsynapse	206	-0.283612	-1.2686	0.082774	0.223977	0.160856	2775	tags=43%, list=33%, signal=30%	Sjc_0001345/Sjc_0005105/Sjc_0008711/Sjc_0000423/Sjc_0006514/Sjc_0006703/Sjc_0000937/Sjc_0007971/Sjc_0006109/Sjc_0002671/Sjc_0003882/Sjc_0007280/Sjc_0004819/Sjc_0008041/Sjc_0003091/Sjc_0007319/Sjc_0009751/Sjc_0009688/Sjc_0001546/Sjc_0001132/Sjc_0009267/Sjc_0007977/Sjc_0007558/Sjc_0008133/Sjc_0007807/Sjc_0005747/Sjc_0001686/Sjc_0006527/Sjc_0002672/Sjc_0000751/Sjc_0007972/Sjc_0005809/Sjc_0003385/Sjc…
GO:0055120	striated muscle dense body	33	-0.418164	-1.38632	0.0850767	0.229171	0.164587	2100	tags=42%, list=25%, signal=32%	Sjc_0007282/Sjc_0002050/Sjc_0007500/Sjc_0009040/Sjc_0006882/Sjc_0006969/Sjc_0009335/Sjc_0003746/Sjc_0001474/Sjc_0006415/Sjc_0006880/Sjc_0001009/Sjc_0003556/Sjc_0003555
GO:0061695	transferase complex, transferring phosphorus-containing groups	176	0.213204	1.15241	0.0930233	0.249452	0.179153	2527	tags=34%, list=30%, signal=24%	Sjc_0009584/Sjc_0004163/Sjc_0007810/Sjc_0001753/Sjc_0003627/Sjc_0003565/Sjc_0002037/Sjc_0000369/Sjc_0003680/Sjc_0004630/Sjc_0007253/Sjc_0003822/Sjc_0000303/Sjc_0001739/Sjc_0003732/Sjc_0007317/Sjc_0006182/Sjc_0004216/Sjc_0004988/Sjc_0003945/Sjc_0001934/Sjc_0002490/Sjc_0001153/Sjc_0005184/Sjc_0003971/Sjc_0008261/Sjc_0002921/Sjc_0002491/Sjc_0001274/Sjc_0000557/Sjc_0002088/Sjc_0002293/Sjc_0001494/Sjc…

## Sheet: GSEA GO Molecular Function
ID	Description	setSize	enrichmentScore	NES	pvalue	p.adjust	qvalues	rank	leading_edge	core_enrichment
GO:0038023	signaling receptor activity	156	-0.374719	-1.62057	0.00115075	0.0789176	0.0665046	2021	tags=40%, list=24%, signal=31%	Sjc_0005809/Sjc_0003385/Sjc_0005272/Sjc_0003079/Sjc_0002934/Sjc_0000355/Sjc_0006945/Sjc_0001510/Sjc_0007002/Sjc_0006030/Sjc_0002931/Sjc_0001106/Sjc_0009440/Sjc_0005944/Sjc_0002896/Sjc_0009336/Sjc_0005744/Sjc_0006075/Sjc_0009290/Sjc_0008959/Sjc_0000014/Sjc_0004890/Sjc_0009705/Sjc_0004888/Sjc_0009232/Sjc_0002935/Sjc_0004889/Sjc_0004530/Sjc_0000926/Sjc_0001776/Sjc_0000311/Sjc_0001485/Sjc_0007283/Sjc…
GO:0015267	channel activity	154	-0.441224	-1.90599	0.0011534	0.0789176	0.0665046	2599	tags=55%, list=31%, signal=39%	Sjc_0006613/Sjc_0005888/Sjc_0006756/Sjc_0008486/Sjc_0003780/Sjc_0001663/Sjc_0007319/Sjc_0009751/Sjc_0006620/Sjc_0002355/Sjc_0006905/Sjc_0006612/Sjc_0008133/Sjc_0007486/Sjc_0004897/Sjc_0002570/Sjc_0005514/Sjc_0003362/Sjc_0000751/Sjc_0009169/Sjc_0005809/Sjc_0004033/Sjc_0006556/Sjc_0003123/Sjc_0007576/Sjc_0003285/Sjc_0000053/Sjc_0008265/Sjc_0005253/Sjc_0004649/Sjc_0006136/Sjc_0002833/Sjc_0001590/Sjc…
GO:0022803	passive transmembrane transporter activity	154	-0.441224	-1.90599	0.0011534	0.0789176	0.0665046	2599	tags=55%, list=31%, signal=39%	Sjc_0006613/Sjc_0005888/Sjc_0006756/Sjc_0008486/Sjc_0003780/Sjc_0001663/Sjc_0007319/Sjc_0009751/Sjc_0006620/Sjc_0002355/Sjc_0006905/Sjc_0006612/Sjc_0008133/Sjc_0007486/Sjc_0004897/Sjc_0002570/Sjc_0005514/Sjc_0003362/Sjc_0000751/Sjc_0009169/Sjc_0005809/Sjc_0004033/Sjc_0006556/Sjc_0003123/Sjc_0007576/Sjc_0003285/Sjc_0000053/Sjc_0008265/Sjc_0005253/Sjc_0004649/Sjc_0006136/Sjc_0002833/Sjc_0001590/Sjc…
GO:0022838	substrate-specific channel activity	148	-0.432993	-1.86281	0.00116009	0.0789176	0.0665046	2633	tags=55%, list=31%, signal=38%	Sjc_0006613/Sjc_0005888/Sjc_0006756/Sjc_0008486/Sjc_0003780/Sjc_0001663/Sjc_0007319/Sjc_0009751/Sjc_0006620/Sjc_0002355/Sjc_0006905/Sjc_0006612/Sjc_0008133/Sjc_0007486/Sjc_0004897/Sjc_0002570/Sjc_0005514/Sjc_0003362/Sjc_0000751/Sjc_0009169/Sjc_0005809/Sjc_0004033/Sjc_0006556/Sjc_0003123/Sjc_0003285/Sjc_0000053/Sjc_0008265/Sjc_0005253/Sjc_0004649/Sjc_0006136/Sjc_0002833/Sjc_0001590/Sjc_0001510/Sjc…
GO:0005216	ion channel activity	143	-0.46126	-1.97397	0.00116144	0.0789176	0.0665046	2633	tags=56%, list=31%, signal=39%	Sjc_0006613/Sjc_0005888/Sjc_0006756/Sjc_0008486/Sjc_0003780/Sjc_0001663/Sjc_0007319/Sjc_0009751/Sjc_0006620/Sjc_0002355/Sjc_0006905/Sjc_0006612/Sjc_0008133/Sjc_0007486/Sjc_0004897/Sjc_0002570/Sjc_0005514/Sjc_0003362/Sjc_0000751/Sjc_0009169/Sjc_0005809/Sjc_0004033/Sjc_0006556/Sjc_0003123/Sjc_0003285/Sjc_0000053/Sjc_0008265/Sjc_0005253/Sjc_0004649/Sjc_0006136/Sjc_0002833/Sjc_0001590/Sjc_0001510/Sjc…
GO:0022836	gated channel activity	98	-0.494457	-1.99968	0.00121359	0.0789176	0.0665046	2466	tags=59%, list=29%, signal=43%	Sjc_0007319/Sjc_0009751/Sjc_0002355/Sjc_0006905/Sjc_0006612/Sjc_0008133/Sjc_0007486/Sjc_0005514/Sjc_0003362/Sjc_0000751/Sjc_0005809/Sjc_0004033/Sjc_0006556/Sjc_0003285/Sjc_0000053/Sjc_0008265/Sjc_0004649/Sjc_0006136/Sjc_0002833/Sjc_0001590/Sjc_0001510/Sjc_0001876/Sjc_0003746/Sjc_0006554/Sjc_0009440/Sjc_0002896/Sjc_0006203/Sjc_0000887/Sjc_0003504/Sjc_0000448/Sjc_0000580/Sjc_0001800/Sjc_0003413/Sjc…
GO:0004888	transmembrane signaling receptor activity	106	-0.433297	-1.77105	0.00121507	0.0789176	0.0665046	1808	tags=44%, list=21%, signal=35%	Sjc_0000355/Sjc_0006945/Sjc_0001510/Sjc_0007002/Sjc_0006030/Sjc_0002931/Sjc_0009440/Sjc_0005944/Sjc_0002896/Sjc_0009336/Sjc_0005744/Sjc_0006075/Sjc_0009290/Sjc_0008959/Sjc_0004890/Sjc_0009705/Sjc_0004888/Sjc_0002935/Sjc_0004889/Sjc_0004530/Sjc_0000926/Sjc_0001776/Sjc_0000311/Sjc_0001485/Sjc_0001525/Sjc_0008962/Sjc_0006354/Sjc_0005454/Sjc_0009209/Sjc_0001215/Sjc_0004528/Sjc_0009385/Sjc_0009441/Sjc…
GO:0022839	ion gated channel activity	96	-0.488524	-1.9609	0.00122699	0.0789176	0.0665046	2466	tags=58%, list=29%, signal=42%	Sjc_0007319/Sjc_0009751/Sjc_0002355/Sjc_0006905/Sjc_0006612/Sjc_0008133/Sjc_0007486/Sjc_0005514/Sjc_0003362/Sjc_0000751/Sjc_0005809/Sjc_0004033/Sjc_0006556/Sjc_0003285/Sjc_0000053/Sjc_0008265/Sjc_0004649/Sjc_0006136/Sjc_0002833/Sjc_0001590/Sjc_0001510/Sjc_0001876/Sjc_0003746/Sjc_0006554/Sjc_0009440/Sjc_0002896/Sjc_0006203/Sjc_0000887/Sjc_0000448/Sjc_0000580/Sjc_0001800/Sjc_0003413/Sjc_0005238/Sjc…
GO:0005261	cation channel activity	90	-0.47065	-1.87684	0.00124224	0.0789176	0.0665046	2293	tags=51%, list=27%, signal=38%	Sjc_0006905/Sjc_0006612/Sjc_0007486/Sjc_0005514/Sjc_0000751/Sjc_0005809/Sjc_0006556/Sjc_0000053/Sjc_0008265/Sjc_0005253/Sjc_0004649/Sjc_0006136/Sjc_0002833/Sjc_0001876/Sjc_0003746/Sjc_0002701/Sjc_0005494/Sjc_0006554/Sjc_0009440/Sjc_0006203/Sjc_0000887/Sjc_0003504/Sjc_0000580/Sjc_0001800/Sjc_0006623/Sjc_0005238/Sjc_0006927/Sjc_0005590/Sjc_0000256/Sjc_0007089/Sjc_0000759/Sjc_0005515/Sjc_0004209/Sjc…
GO:0015276	ligand-gated ion channel activity	47	-0.581122	-2.04428	0.00135135	0.0789176	0.0665046	2068	tags=62%, list=24%, signal=47%	Sjc_0003362/Sjc_0004033/Sjc_0006556/Sjc_0003285/Sjc_0008265/Sjc_0006136/Sjc_0001590/Sjc_0001510/Sjc_0001876/Sjc_0006554/Sjc_0009440/Sjc_0002896/Sjc_0000448/Sjc_0001800/Sjc_0003413/Sjc_0005238/Sjc_0001485/Sjc_0007795/Sjc_0005454/Sjc_0003859/Sjc_0002356/Sjc_0009441/Sjc_0003470/Sjc_0009293/Sjc_0008710/Sjc_0009644/Sjc_0008485/Sjc_0003526/Sjc_0004789
GO:0022834	ligand-gated channel activity	47	-0.581122	-2.04428	0.00135135	0.0789176	0.0665046	2068	tags=62%, list=24%, signal=47%	Sjc_0003362/Sjc_0004033/Sjc_0006556/Sjc_0003285/Sjc_0008265/Sjc_0006136/Sjc_0001590/Sjc_0001510/Sjc_0001876/Sjc_0006554/Sjc_0009440/Sjc_0002896/Sjc_0000448/Sjc_0001800/Sjc_0003413/Sjc_0005238/Sjc_0001485/Sjc_0007795/Sjc_0005454/Sjc_0003859/Sjc_0002356/Sjc_0009441/Sjc_0003470/Sjc_0009293/Sjc_0008710/Sjc_0009644/Sjc_0008485/Sjc_0003526/Sjc_0004789
GO:0022843	voltage-gated cation channel activity	41	-0.588768	-2.03066	0.0013587	0.0789176	0.0665046	2262	tags=68%, list=27%, signal=50%	Sjc_0006612/Sjc_0007486/Sjc_0005514/Sjc_0000751/Sjc_0006556/Sjc_0000053/Sjc_0006136/Sjc_0002833/Sjc_0001876/Sjc_0003746/Sjc_0006554/Sjc_0006203/Sjc_0000887/Sjc_0000580/Sjc_0001800/Sjc_0005238/Sjc_0006927/Sjc_0005590/Sjc_0000759/Sjc_0005515/Sjc_0003859/Sjc_0000406/Sjc_0005710/Sjc_0003470/Sjc_0009293/Sjc_0008861/Sjc_0004342/Sjc_0004789
GO:0060089	molecular transducer activity	194	-0.356012	-1.57824	0.00223964	0.0793488	0.066868	2038	tags=38%, list=24%, signal=29%	Sjc_0009693/Sjc_0005809/Sjc_0003385/Sjc_0005272/Sjc_0003079/Sjc_0002085/Sjc_0002934/Sjc_0000355/Sjc_0006945/Sjc_0001510/Sjc_0007002/Sjc_0006030/Sjc_0002931/Sjc_0001106/Sjc_0007050/Sjc_0003976/Sjc_0009440/Sjc_0005823/Sjc_0005944/Sjc_0002896/Sjc_0009336/Sjc_0005744/Sjc_0006075/Sjc_0009290/Sjc_0008959/Sjc_0000014/Sjc_0004890/Sjc_0009705/Sjc_0004888/Sjc_0009232/Sjc_0002935/Sjc_0004889/Sjc_0004530/Sjc…
GO:0003774	motor activity	60	-0.486779	-1.79693	0.00265957	0.0793488	0.066868	2052	tags=43%, list=24%, signal=33%	Sjc_0005553/Sjc_0003342/Sjc_0006197/Sjc_0006196/Sjc_0004920/Sjc_0002809/Sjc_0004481/Sjc_0001687/Sjc_0002403/Sjc_0001853/Sjc_0006392/Sjc_0002141/Sjc_0002611/Sjc_0001712/Sjc_0008656/Sjc_0000669/Sjc_0004798/Sjc_0008822/Sjc_0007127/Sjc_0007606/Sjc_0006868/Sjc_0006779/Sjc_0002772/Sjc_0007782/Sjc_0007008/Sjc_0002449
GO:0004298	threonine-type endopeptidase activity	13	0.698506	2.04764	0.0027027	0.0793488	0.066868	2576	tags=100%, list=30%, signal=70%	Sjc_0008991/Sjc_0003851/Sjc_0007462/Sjc_0003947/Sjc_0005848/Sjc_0001467/Sjc_0001199/Sjc_0009010/Sjc_0006686/Sjc_0003444/Sjc_0007510/Sjc_0000934/Sjc_0002578
GO:0070003	threonine-type peptidase activity	13	0.698506	2.04764	0.0027027	0.0793488	0.066868	2576	tags=100%, list=30%, signal=70%	Sjc_0008991/Sjc_0003851/Sjc_0007462/Sjc_0003947/Sjc_0005848/Sjc_0001467/Sjc_0001199/Sjc_0009010/Sjc_0006686/Sjc_0003444/Sjc_0007510/Sjc_0000934/Sjc_0002578
GO:0005249	voltage-gated potassium channel activity	28	-0.618605	-1.98089	0.0027933	0.0793488	0.066868	2262	tags=71%, list=27%, signal=53%	Sjc_0006612/Sjc_0007486/Sjc_0000751/Sjc_0006556/Sjc_0000053/Sjc_0006136/Sjc_0002833/Sjc_0003746/Sjc_0006554/Sjc_0000580/Sjc_0001800/Sjc_0005238/Sjc_0000759/Sjc_0003859/Sjc_0000406/Sjc_0005710/Sjc_0009293/Sjc_0008861/Sjc_0004342/Sjc_0004789
GO:0015036	disulfide oxidoreductase activity	21	0.67001	2.26543	0.0030581	0.0793488	0.066868	1633	tags=67%, list=19%, signal=54%	Sjc_0005478/Sjc_0009475/Sjc_0003056/Sjc_0008973/Sjc_0001233/Sjc_0001841/Sjc_0001056/Sjc_0000647/Sjc_0007069/Sjc_0004658/Sjc_0000519/Sjc_0009451/Sjc_0005541/Sjc_0007574
GO:0016655	oxidoreductase activity, acting on NAD(P)H, quinone or similar compound as acceptor	24	0.653618	2.32491	0.00306748	0.0793488	0.066868	2526	tags=83%, list=30%, signal=59%	Sjc_0001388/Sjc_0006635/Sjc_0002632/Sjc_0008703/Sjc_0003094/Sjc_0003765/Sjc_0006031/Sjc_0000941/Sjc_0001151/Sjc_0005540/Sjc_0009105/Sjc_0001389/Sjc_0004116/Sjc_0003177/Sjc_0008824/Sjc_0006252/Sjc_0009445/Sjc_0007263/Sjc_0005151/Sjc_0006717
GO:0008137	NADH dehydrogenase (ubiquinone) activity	22	0.646076	2.20815	0.00310559	0.0793488	0.066868	2526	tags=82%, list=30%, signal=58%	Sjc_0006635/Sjc_0002632/Sjc_0008703/Sjc_0003094/Sjc_0003765/Sjc_0006031/Sjc_0000941/Sjc_0001151/Sjc_0005540/Sjc_0009105/Sjc_0004116/Sjc_0003177/Sjc_0008824/Sjc_0006252/Sjc_0009445/Sjc_0007263/Sjc_0005151/Sjc_0006717
GO:0050136	NADH dehydrogenase (quinone) activity	22	0.646076	2.20815	0.00310559	0.0793488	0.066868	2526	tags=82%, list=30%, signal=58%	Sjc_0006635/Sjc_0002632/Sjc_0008703/Sjc_0003094/Sjc_0003765/Sjc_0006031/Sjc_0000941/Sjc_0001151/Sjc_0005540/Sjc_0009105/Sjc_0004116/Sjc_0003177/Sjc_0008824/Sjc_0006252/Sjc_0009445/Sjc_0007263/Sjc_0005151/Sjc_0006717
GO:0003954	NADH dehydrogenase activity	26	0.640748	2.29821	0.00338983	0.0793488	0.066868	2526	tags=81%, list=30%, signal=57%	Sjc_0006635/Sjc_0002632/Sjc_0008703/Sjc_0003094/Sjc_0003765/Sjc_0006031/Sjc_0000941/Sjc_0001151/Sjc_0003476/Sjc_0005540/Sjc_0009105/Sjc_0002412/Sjc_0004116/Sjc_0003177/Sjc_0008824/Sjc_0006252/Sjc_0004937/Sjc_0009445/Sjc_0007263/Sjc_0005151/Sjc_0006717
GO:0036002	pre-mRNA binding	26	0.567422	2.0352	0.00338983	0.0793488	0.066868	1767	tags=62%, list=21%, signal=49%	Sjc_0000306/Sjc_0005509/Sjc_0003264/Sjc_0006712/Sjc_0009285/Sjc_0003348/Sjc_0008939/Sjc_0004002/Sjc_0008695/Sjc_0002681/Sjc_0000305/Sjc_0007921/Sjc_0000429/Sjc_0002884/Sjc_0000430/Sjc_0003263
GO:0051287	NAD binding	26	0.58742	2.10693	0.00338983	0.0793488	0.066868	1616	tags=58%, list=19%, signal=47%	Sjc_0004665/Sjc_0007228/Sjc_0000941/Sjc_0001724/Sjc_0007032/Sjc_0002658/Sjc_0006532/Sjc_0003673/Sjc_0003932/Sjc_0004045/Sjc_0003060/Sjc_0006713/Sjc_0002609/Sjc_0001562/Sjc_0005635
GO:0016667	oxidoreductase activity, acting on a sulfur group of donors	30	0.582421	2.19189	0.00346021	0.0793488	0.066868	2603	tags=70%, list=31%, signal=49%	Sjc_0005478/Sjc_0009475/Sjc_0003056/Sjc_0008973/Sjc_0001233/Sjc_0001841/Sjc_0007032/Sjc_0001056/Sjc_0000647/Sjc_0007069/Sjc_0004658/Sjc_0000519/Sjc_0009451/Sjc_0005541/Sjc_0007574/Sjc_0006403/Sjc_0009284/Sjc_0001279/Sjc_0001122/Sjc_0008950/Sjc_0000638
GO:0016765	transferase activity, transferring alkyl or aryl (other than methyl) groups	31	0.532603	2.00919	0.00352113	0.0793488	0.066868	2508	tags=65%, list=29%, signal=46%	Sjc_0009695/Sjc_0009536/Sjc_0006542/Sjc_0008397/Sjc_0002015/Sjc_0006182/Sjc_0004169/Sjc_0005986/Sjc_0006356/Sjc_0001945/Sjc_0007379/Sjc_0000563/Sjc_0003181/Sjc_0004170/Sjc_0007061/Sjc_0009662/Sjc_0008849/Sjc_0002966/Sjc_0009690/Sjc_0008950
GO:0016616	oxidoreductase activity, acting on the CH-OH group of donors, NAD or NADP as acceptor	40	0.535717	2.21393	0.00367647	0.0793488	0.066868	1958	tags=50%, list=23%, signal=39%	Sjc_0001388/Sjc_0004665/Sjc_0004471/Sjc_0004474/Sjc_0007686/Sjc_0001724/Sjc_0006577/Sjc_0002658/Sjc_0005015/Sjc_0003673/Sjc_0001389/Sjc_0001897/Sjc_0004045/Sjc_0003060/Sjc_0002831/Sjc_0006713/Sjc_0007119/Sjc_0001118/Sjc_0009233/Sjc_0002575
GO:0009055	electron transfer activity	49	0.567743	2.47507	0.00369004	0.0793488	0.066868	1838	tags=63%, list=22%, signal=50%	Sjc_0006304/Sjc_0007228/Sjc_0006635/Sjc_0008345/Sjc_0008703/Sjc_0003862/Sjc_0007057/Sjc_0004296/Sjc_0000875/Sjc_0001233/Sjc_0003281/Sjc_0000941/Sjc_0001070/Sjc_0007056/Sjc_0002161/Sjc_0003419/Sjc_0008666/Sjc_0003533/Sjc_0005015/Sjc_0000647/Sjc_0003792/Sjc_0003060/Sjc_0002981/Sjc_0004658/Sjc_0003314/Sjc_0002831/Sjc_0003177/Sjc_0008039/Sjc_0002607/Sjc_0005896/Sjc_0002838
GO:0043130	ubiquitin binding	37	0.504195	2.02338	0.00369004	0.0793488	0.066868	2054	tags=51%, list=24%, signal=39%	Sjc_0001971/Sjc_0001291/Sjc_0001351/Sjc_0001384/Sjc_0005343/Sjc_0006923/Sjc_0001116/Sjc_0007377/Sjc_0008728/Sjc_0004856/Sjc_0005899/Sjc_0006937/Sjc_0008871/Sjc_0002978/Sjc_0004017/Sjc_0001867/Sjc_0001700/Sjc_0002992/Sjc_0003568
GO:0016614	oxidoreductase activity, acting on CH-OH group of donors	44	0.532713	2.22932	0.00374532	0.0793488	0.066868	2100	tags=52%, list=25%, signal=40%	Sjc_0001388/Sjc_0004665/Sjc_0004471/Sjc_0004474/Sjc_0007686/Sjc_0001724/Sjc_0006577/Sjc_0002658/Sjc_0005015/Sjc_0003673/Sjc_0001389/Sjc_0001897/Sjc_0004045/Sjc_0003060/Sjc_0002831/Sjc_0006713/Sjc_0005781/Sjc_0007119/Sjc_0001118/Sjc_0009233/Sjc_0002575/Sjc_0003330/Sjc_0009284
GO:0016651	oxidoreductase activity, acting on NAD(P)H	46	0.60843	2.57698	0.00380228	0.0793488	0.066868	2526	tags=74%, list=30%, signal=52%	Sjc_0001388/Sjc_0006635/Sjc_0005478/Sjc_0002632/Sjc_0008703/Sjc_0003094/Sjc_0003056/Sjc_0003765/Sjc_0006031/Sjc_0000941/Sjc_0001151/Sjc_0003476/Sjc_0005540/Sjc_0001841/Sjc_0009105/Sjc_0007032/Sjc_0003364/Sjc_0000647/Sjc_0001389/Sjc_0002412/Sjc_0004116/Sjc_0003177/Sjc_0008824/Sjc_0005541/Sjc_0005635/Sjc_0002607/Sjc_0006252/Sjc_0004937/Sjc_0009284/Sjc_0009445/Sjc_0007263/Sjc_0007641/Sjc_0005151/Sjc…
GO:0015078	proton transmembrane transporter activity	58	0.442489	1.97313	0.00393701	0.0793488	0.066868	1743	tags=47%, list=20%, signal=37%	Sjc_0008726/Sjc_0005299/Sjc_0004296/Sjc_0000803/Sjc_0003281/Sjc_0006670/Sjc_0005387/Sjc_0000272/Sjc_0003591/Sjc_0003419/Sjc_0008666/Sjc_0002845/Sjc_0005564/Sjc_0006656/Sjc_0003096/Sjc_0007207/Sjc_0003792/Sjc_0008111/Sjc_0001593/Sjc_0003314/Sjc_0002996/Sjc_0008893/Sjc_0000770/Sjc_0005874/Sjc_0008547/Sjc_0005896/Sjc_0001147
GO:0051082	unfolded protein binding	61	0.408088	1.85867	0.00393701	0.0793488	0.066868	2634	tags=57%, list=31%, signal=40%	Sjc_0003799/Sjc_0004296/Sjc_0005426/Sjc_0001060/Sjc_0007075/Sjc_0004114/Sjc_0004788/Sjc_0000646/Sjc_0004059/Sjc_0006283/Sjc_0001710/Sjc_0004074/Sjc_0000224/Sjc_0001240/Sjc_0005700/Sjc_0004427/Sjc_0004722/Sjc_0008025/Sjc_0004663/Sjc_0003415/Sjc_0005958/Sjc_0003147/Sjc_0006916/Sjc_0002791/Sjc_0006495/Sjc_0005881/Sjc_0004078/Sjc_0006899/Sjc_0009146/Sjc_0005242/Sjc_0005957/Sjc_0002859/Sjc_0003893/Sjc…
GO:0005244	voltage-gated ion channel activity	46	-0.52361	-1.83506	0.00405954	0.0793488	0.066868	2262	tags=61%, list=27%, signal=45%	Sjc_0006612/Sjc_0007486/Sjc_0005514/Sjc_0000751/Sjc_0006556/Sjc_0000053/Sjc_0006136/Sjc_0002833/Sjc_0001876/Sjc_0003746/Sjc_0006554/Sjc_0006203/Sjc_0000887/Sjc_0000580/Sjc_0001800/Sjc_0005238/Sjc_0006927/Sjc_0005590/Sjc_0000759/Sjc_0005515/Sjc_0003859/Sjc_0000406/Sjc_0005710/Sjc_0003470/Sjc_0009293/Sjc_0008861/Sjc_0004342/Sjc_0004789
GO:0022832	voltage-gated channel activity	46	-0.52361	-1.83506	0.00405954	0.0793488	0.066868	2262	tags=61%, list=27%, signal=45%	Sjc_0006612/Sjc_0007486/Sjc_0005514/Sjc_0000751/Sjc_0006556/Sjc_0000053/Sjc_0006136/Sjc_0002833/Sjc_0001876/Sjc_0003746/Sjc_0006554/Sjc_0006203/Sjc_0000887/Sjc_0000580/Sjc_0001800/Sjc_0005238/Sjc_0006927/Sjc_0005590/Sjc_0000759/Sjc_0005515/Sjc_0003859/Sjc_0000406/Sjc_0005710/Sjc_0003470/Sjc_0009293/Sjc_0008861/Sjc_0004342/Sjc_0004789
GO:0005267	potassium channel activity	38	-0.549794	-1.88513	0.00409836	0.0793488	0.066868	2262	tags=63%, list=27%, signal=47%	Sjc_0006612/Sjc_0007486/Sjc_0000751/Sjc_0005809/Sjc_0006556/Sjc_0000053/Sjc_0004649/Sjc_0006136/Sjc_0002833/Sjc_0003746/Sjc_0006554/Sjc_0000580/Sjc_0001800/Sjc_0005238/Sjc_0000256/Sjc_0000759/Sjc_0003859/Sjc_0000406/Sjc_0005710/Sjc_0009293/Sjc_0009483/Sjc_0008861/Sjc_0004342/Sjc_0004789
GO:0030551	cyclic nucleotide binding	12	-0.710974	-1.84578	0.00480769	0.0905548	0.0763113	902	tags=42%, list=11%, signal=37%	Sjc_0008362/Sjc_0000985/Sjc_0003859/Sjc_0009243/Sjc_0004789
GO:0016741	transferase activity, transferring one-carbon groups	104	0.359203	1.79579	0.00537634	0.0905548	0.0763113	2707	tags=48%, list=32%, signal=33%	Sjc_0006044/Sjc_0006011/Sjc_0003008/Sjc_0007031/Sjc_0003022/Sjc_0007385/Sjc_0007763/Sjc_0007289/Sjc_0004681/Sjc_0000785/Sjc_0002019/Sjc_0003978/Sjc_0001315/Sjc_0004941/Sjc_0001840/Sjc_0001055/Sjc_0006580/Sjc_0004490/Sjc_0008793/Sjc_0004669/Sjc_0003979/Sjc_0002033/Sjc_0009581/Sjc_0004758/Sjc_0005335/Sjc_0003437/Sjc_0003585/Sjc_0003308/Sjc_0002942/Sjc_0008825/Sjc_0003268/Sjc_0006382/Sjc_0007101/Sjc…
GO:0015079	potassium ion transmembrane transporter activity	47	-0.485062	-1.70636	0.00540541	0.0905548	0.0763113	2262	tags=53%, list=27%, signal=39%	Sjc_0006612/Sjc_0007486/Sjc_0004205/Sjc_0000751/Sjc_0005809/Sjc_0006556/Sjc_0000053/Sjc_0004649/Sjc_0006136/Sjc_0002833/Sjc_0003746/Sjc_0006554/Sjc_0000580/Sjc_0001800/Sjc_0005238/Sjc_0000256/Sjc_0000759/Sjc_0003859/Sjc_0000406/Sjc_0005710/Sjc_0009293/Sjc_0009483/Sjc_0008861/Sjc_0004342/Sjc_0004789
GO:0008168	methyltransferase activity	99	0.351513	1.71835	0.00549451	0.0905548	0.0763113	2707	tags=47%, list=32%, signal=33%	Sjc_0006044/Sjc_0006011/Sjc_0003008/Sjc_0007031/Sjc_0003022/Sjc_0007385/Sjc_0007763/Sjc_0007289/Sjc_0004681/Sjc_0002019/Sjc_0003978/Sjc_0001315/Sjc_0004941/Sjc_0001055/Sjc_0006580/Sjc_0004490/Sjc_0008793/Sjc_0004669/Sjc_0003979/Sjc_0002033/Sjc_0009581/Sjc_0004758/Sjc_0005335/Sjc_0003437/Sjc_0003585/Sjc_0003308/Sjc_0002942/Sjc_0008825/Sjc_0003268/Sjc_0006382/Sjc_0007101/Sjc_0005158/Sjc_0004346/Sjc…
GO:0000980	RNA polymerase II distal enhancer sequence-specific DNA binding	31	-0.530351	-1.74202	0.00557103	0.0905548	0.0763113	1607	tags=45%, list=19%, signal=37%	Sjc_0005207/Sjc_0002210/Sjc_0001928/Sjc_0005224/Sjc_0003693/Sjc_0002208/Sjc_0007283/Sjc_0007987/Sjc_0001025/Sjc_0005045/Sjc_0000099/Sjc_0005097/Sjc_0001069/Sjc_0000860
GO:0005230	extracellular ligand-gated ion channel activity	28	-0.607563	-1.94553	0.00558659	0.0905548	0.0763113	2448	tags=71%, list=29%, signal=51%	Sjc_0009751/Sjc_0002355/Sjc_0008133/Sjc_0003362/Sjc_0004033/Sjc_0003285/Sjc_0001590/Sjc_0001510/Sjc_0009440/Sjc_0002896/Sjc_0000448/Sjc_0003413/Sjc_0001485/Sjc_0007795/Sjc_0005454/Sjc_0002356/Sjc_0009441/Sjc_0003470/Sjc_0009644/Sjc_0003526
GO:0043021	ribonucleoprotein complex binding	106	0.406287	2.02001	0.00558659	0.0905548	0.0763113	2319	tags=46%, list=27%, signal=34%	Sjc_0007970/Sjc_0000306/Sjc_0005509/Sjc_0000708/Sjc_0001866/Sjc_0000326/Sjc_0009285/Sjc_0007194/Sjc_0000707/Sjc_0007619/Sjc_0002043/Sjc_0006700/Sjc_0008074/Sjc_0001137/Sjc_0003689/Sjc_0008695/Sjc_0008077/Sjc_0001716/Sjc_0008892/Sjc_0003934/Sjc_0004669/Sjc_0004616/Sjc_0000305/Sjc_0006893/Sjc_0006763/Sjc_0001506/Sjc_0005993/Sjc_0008906/Sjc_0000085/Sjc_0000097/Sjc_0007991/Sjc_0004244/Sjc_0004426/Sjc…
GO:0050662	coenzyme binding	112	0.392426	1.9678	0.00625	0.0952967	0.0803074	1958	tags=43%, list=23%, signal=33%	Sjc_0001388/Sjc_0004665/Sjc_0007228/Sjc_0000560/Sjc_0005164/Sjc_0005053/Sjc_0000941/Sjc_0000785/Sjc_0007761/Sjc_0001724/Sjc_0001315/Sjc_0001840/Sjc_0007032/Sjc_0002658/Sjc_0002144/Sjc_0006580/Sjc_0006532/Sjc_0004138/Sjc_0000199/Sjc_0005371/Sjc_0004669/Sjc_0003673/Sjc_0003932/Sjc_0001389/Sjc_0004045/Sjc_0003060/Sjc_0006118/Sjc_0007211/Sjc_0002831/Sjc_0009581/Sjc_0006713/Sjc_0002609/Sjc_0002083/Sjc…
GO:0022824	transmitter-gated ion channel activity	14	-0.677108	-1.8345	0.00628931	0.0952967	0.0803074	1767	tags=86%, list=21%, signal=68%	Sjc_0009751/Sjc_0008133/Sjc_0001510/Sjc_0009440/Sjc_0002896/Sjc_0001485/Sjc_0005454/Sjc_0002356/Sjc_0009441/Sjc_0003470/Sjc_0009644/Sjc_0003526
GO:0022835	transmitter-gated channel activity	14	-0.677108	-1.8345	0.00628931	0.0952967	0.0803074	1767	tags=86%, list=21%, signal=68%	Sjc_0009751/Sjc_0008133/Sjc_0001510/Sjc_0009440/Sjc_0002896/Sjc_0001485/Sjc_0005454/Sjc_0002356/Sjc_0009441/Sjc_0003470/Sjc_0009644/Sjc_0003526
GO:0005544	calcium-dependent phospholipid binding	29	0.495815	1.84597	0.00680272	0.0974144	0.082092	279	tags=28%, list=3%, signal=27%	Sjc_0008513/Sjc_0008511/Sjc_0008524/Sjc_0008523/Sjc_0008518/Sjc_0008517/Sjc_0008512/Sjc_0008520
GO:0016209	antioxidant activity	29	0.53633	1.99681	0.00680272	0.0974144	0.082092	1549	tags=55%, list=18%, signal=45%	Sjc_0005309/Sjc_0003056/Sjc_0006542/Sjc_0005754/Sjc_0002388/Sjc_0002015/Sjc_0009038/Sjc_0004169/Sjc_0001917/Sjc_0006577/Sjc_0001841/Sjc_0001056/Sjc_0002499/Sjc_0000647/Sjc_0009036/Sjc_0005541
GO:0005096	GTPase activator activity	108	-0.372716	-1.53087	0.00723764	0.0974144	0.082092	2013	tags=33%, list=24%, signal=26%	Sjc_0001957/Sjc_0006093/Sjc_0002819/Sjc_0004628/Sjc_0001552/Sjc_0001019/Sjc_0004976/Sjc_0002625/Sjc_0002339/Sjc_0007224/Sjc_0008357/Sjc_0007135/Sjc_0003747/Sjc_0002717/Sjc_0004975/Sjc_0000466/Sjc_0004307/Sjc_0006972/Sjc_0008442/Sjc_0006818/Sjc_0004828/Sjc_0004394/Sjc_0003839/Sjc_0005338/Sjc_0003910/Sjc_0008419/Sjc_0004420/Sjc_0001852/Sjc_0007815/Sjc_0008441/Sjc_0002707/Sjc_0004419/Sjc_0008443/Sjc…
GO:0019829	cation-transporting ATPase activity	39	0.420798	1.72181	0.00735294	0.0974144	0.082092	2147	tags=46%, list=25%, signal=35%	Sjc_0005299/Sjc_0006237/Sjc_0006236/Sjc_0006670/Sjc_0005387/Sjc_0002845/Sjc_0005564/Sjc_0006656/Sjc_0007207/Sjc_0008111/Sjc_0002996/Sjc_0000770/Sjc_0005874/Sjc_0001555/Sjc_0008547/Sjc_0001147/Sjc_0008459/Sjc_0004620
GO:0022853	active ion transmembrane transporter activity	40	0.41703	1.72344	0.00735294	0.0974144	0.082092	2147	tags=45%, list=25%, signal=34%	Sjc_0005299/Sjc_0006237/Sjc_0006236/Sjc_0006670/Sjc_0005387/Sjc_0002845/Sjc_0005564/Sjc_0006656/Sjc_0007207/Sjc_0008111/Sjc_0002996/Sjc_0000770/Sjc_0005874/Sjc_0001555/Sjc_0008547/Sjc_0001147/Sjc_0008459/Sjc_0004620
GO:0042625	ATPase coupled ion transmembrane transporter activity	40	0.41703	1.72344	0.00735294	0.0974144	0.082092	2147	tags=45%, list=25%, signal=34%	Sjc_0005299/Sjc_0006237/Sjc_0006236/Sjc_0006670/Sjc_0005387/Sjc_0002845/Sjc_0005564/Sjc_0006656/Sjc_0007207/Sjc_0008111/Sjc_0002996/Sjc_0000770/Sjc_0005874/Sjc_0001555/Sjc_0008547/Sjc_0001147/Sjc_0008459/Sjc_0004620
GO:0003735	structural constituent of ribosome	154	0.548101	2.96758	0.00740741	0.0974144	0.082092	2662	tags=73%, list=31%, signal=51%	Sjc_0002010/Sjc_0000326/Sjc_0009219/Sjc_0001212/Sjc_0004815/Sjc_0006439/Sjc_0003094/Sjc_0001066/Sjc_0000661/Sjc_0003076/Sjc_0005797/Sjc_0006410/Sjc_0008746/Sjc_0005661/Sjc_0006276/Sjc_0005210/Sjc_0005536/Sjc_0000157/Sjc_0001726/Sjc_0006699/Sjc_0003063/Sjc_0001062/Sjc_0001071/Sjc_0004749/Sjc_0002952/Sjc_0002110/Sjc_0003252/Sjc_0008088/Sjc_0000247/Sjc_0007197/Sjc_0003474/Sjc_0000855/Sjc_0003096/Sjc…
GO:0001077	proximal promoter DNA-binding transcription activator activity, RNA polymerase II-specific	59	-0.436104	-1.60408	0.00801068	0.0977834	0.082403	1779	tags=42%, list=21%, signal=34%	Sjc_0005044/Sjc_0007447/Sjc_0008405/Sjc_0006189/Sjc_0007948/Sjc_0005207/Sjc_0001106/Sjc_0003133/Sjc_0007337/Sjc_0001928/Sjc_0005224/Sjc_0000304/Sjc_0005402/Sjc_0008082/Sjc_0001973/Sjc_0007283/Sjc_0005298/Sjc_0002993/Sjc_0008495/Sjc_0005045/Sjc_0000099/Sjc_0005097/Sjc_0008932/Sjc_0001890/Sjc_0000860
GO:0003777	microtubule motor activity	49	-0.463625	-1.63683	0.00820793	0.0977834	0.082403	2536	tags=49%, list=30%, signal=35%	Sjc_0003679/Sjc_0002142/Sjc_0001713/Sjc_0006198/Sjc_0005553/Sjc_0003342/Sjc_0006197/Sjc_0006196/Sjc_0002809/Sjc_0004481/Sjc_0001687/Sjc_0002403/Sjc_0001853/Sjc_0006392/Sjc_0002141/Sjc_0002611/Sjc_0008656/Sjc_0000669/Sjc_0004798/Sjc_0007606/Sjc_0006779/Sjc_0002772/Sjc_0007008/Sjc_0002449
GO:0048037	cofactor binding	175	0.369051	2.00826	0.00847458	0.0977834	0.082403	1958	tags=43%, list=23%, signal=34%	Sjc_0006304/Sjc_0001388/Sjc_0004665/Sjc_0007228/Sjc_0009179/Sjc_0000560/Sjc_0000909/Sjc_0000875/Sjc_0005164/Sjc_0005053/Sjc_0008816/Sjc_0000941/Sjc_0003201/Sjc_0000785/Sjc_0002015/Sjc_0005540/Sjc_0007761/Sjc_0009038/Sjc_0001724/Sjc_0002161/Sjc_0001315/Sjc_0004169/Sjc_0008858/Sjc_0001840/Sjc_0003533/Sjc_0009105/Sjc_0007032/Sjc_0002658/Sjc_0002144/Sjc_0006580/Sjc_0006532/Sjc_0004138/Sjc_0000199/Sjc…
GO:0036442	proton-exporting ATPase activity	15	0.633192	1.93424	0.00859599	0.0977834	0.082403	2714	tags=80%, list=32%, signal=55%	Sjc_0005299/Sjc_0006670/Sjc_0006656/Sjc_0007207/Sjc_0008111/Sjc_0002996/Sjc_0000770/Sjc_0005874/Sjc_0008547/Sjc_0004620/Sjc_0004664/Sjc_0008820
GO:0046961	proton-transporting ATPase activity, rotational mechanism	15	0.633192	1.93424	0.00859599	0.0977834	0.082403	2714	tags=80%, list=32%, signal=55%	Sjc_0005299/Sjc_0006670/Sjc_0006656/Sjc_0007207/Sjc_0008111/Sjc_0002996/Sjc_0000770/Sjc_0005874/Sjc_0008547/Sjc_0004620/Sjc_0004664/Sjc_0008820
GO:0044183	protein binding involved in protein folding	16	0.62853	1.95937	0.00864553	0.0977834	0.082403	2273	tags=81%, list=27%, signal=60%	Sjc_0005426/Sjc_0001060/Sjc_0004114/Sjc_0006283/Sjc_0004074/Sjc_0005700/Sjc_0008025/Sjc_0006916/Sjc_0002791/Sjc_0006495/Sjc_0006899/Sjc_0008615/Sjc_0005957
GO:0016627	oxidoreductase activity, acting on the CH-CH group of donors	18	0.579483	1.89093	0.00872093	0.0977834	0.082403	3027	tags=83%, list=36%, signal=54%	Sjc_0000909/Sjc_0003862/Sjc_0000875/Sjc_0002161/Sjc_0003419/Sjc_0005371/Sjc_0007211/Sjc_0008582/Sjc_0002083/Sjc_0001899/Sjc_0008459/Sjc_0002991/Sjc_0006343/Sjc_0005477/Sjc_0004866
GO:0016903	oxidoreductase activity, acting on the aldehyde or oxo group of donors	18	0.575667	1.87848	0.00872093	0.0977834	0.082403	1758	tags=56%, list=21%, signal=44%	Sjc_0001512/Sjc_0007057/Sjc_0003021/Sjc_0004471/Sjc_0004474/Sjc_0005414/Sjc_0007056/Sjc_0001562/Sjc_0003888/Sjc_0007140
GO:0044769	ATPase activity, coupled to transmembrane movement of ions, rotational mechanism	21	0.586344	1.98254	0.00917431	0.0977834	0.082403	1743	tags=62%, list=20%, signal=49%	Sjc_0005299/Sjc_0006670/Sjc_0005387/Sjc_0002845/Sjc_0005564/Sjc_0006656/Sjc_0007207/Sjc_0008111/Sjc_0002996/Sjc_0000770/Sjc_0005874/Sjc_0008547/Sjc_0001147
GO:0051536	iron-sulfur cluster binding	21	0.587143	1.98524	0.00917431	0.0977834	0.082403	1827	tags=57%, list=21%, signal=45%	Sjc_0008816/Sjc_0003201/Sjc_0005540/Sjc_0002161/Sjc_0008858/Sjc_0003533/Sjc_0009105/Sjc_0007876/Sjc_0002973/Sjc_0001473/Sjc_0000913/Sjc_0004245
GO:0051540	metal cluster binding	21	0.587143	1.98524	0.00917431	0.0977834	0.082403	1827	tags=57%, list=21%, signal=45%	Sjc_0008816/Sjc_0003201/Sjc_0005540/Sjc_0002161/Sjc_0008858/Sjc_0003533/Sjc_0009105/Sjc_0007876/Sjc_0002973/Sjc_0001473/Sjc_0000913/Sjc_0004245
GO:0016684	oxidoreductase activity, acting on peroxide as acceptor	20	0.574039	1.91566	0.00920245	0.0977834	0.082403	2064	tags=70%, list=24%, signal=53%	Sjc_0005309/Sjc_0003056/Sjc_0006542/Sjc_0005754/Sjc_0002015/Sjc_0009038/Sjc_0004169/Sjc_0001917/Sjc_0006577/Sjc_0001056/Sjc_0009036/Sjc_0005541/Sjc_0004170/Sjc_0003498
GO:0003729	mRNA binding	191	0.329144	1.8001	0.00925926	0.0977834	0.082403	2115	tags=42%, list=25%, signal=32%	Sjc_0001828/Sjc_0000306/Sjc_0005333/Sjc_0003223/Sjc_0001866/Sjc_0002435/Sjc_0001212/Sjc_0008548/Sjc_0008386/Sjc_0001720/Sjc_0002661/Sjc_0001066/Sjc_0006712/Sjc_0009285/Sjc_0000451/Sjc_0003348/Sjc_0008293/Sjc_0007194/Sjc_0003103/Sjc_0005661/Sjc_0008929/Sjc_0006771/Sjc_0005210/Sjc_0002043/Sjc_0004232/Sjc_0008447/Sjc_0003712/Sjc_0001346/Sjc_0005962/Sjc_0006699/Sjc_0001137/Sjc_0009515/Sjc_0003239/Sjc…
GO:0017069	snRNA binding	25	0.513349	1.8322	0.00952381	0.099076	0.0834923	1688	tags=48%, list=20%, signal=39%	Sjc_0007970/Sjc_0007763/Sjc_0000451/Sjc_0007619/Sjc_0008695/Sjc_0003412/Sjc_0000960/Sjc_0005035/Sjc_0007232/Sjc_0000085/Sjc_0003578/Sjc_0003013
GO:0005088	Ras guanyl-nucleotide exchange factor activity	82	-0.398602	-1.56106	0.00998752	0.101522	0.0855536	2277	tags=44%, list=27%, signal=32%	Sjc_0000954/Sjc_0008875/Sjc_0007164/Sjc_0007997/Sjc_0008876/Sjc_0002050/Sjc_0002934/Sjc_0000758/Sjc_0001352/Sjc_0005565/Sjc_0000672/Sjc_0002623/Sjc_0005259/Sjc_0000518/Sjc_0005853/Sjc_0009400/Sjc_0002701/Sjc_0006395/Sjc_0006666/Sjc_0008959/Sjc_0000739/Sjc_0009705/Sjc_0002935/Sjc_0002235/Sjc_0001306/Sjc_0006943/Sjc_0008962/Sjc_0001869/Sjc_0005852/Sjc_0007643/Sjc_0005846/Sjc_0003748/Sjc_0000978/Sjc…
GO:0008757	S-adenosylmethionine-dependent methyltransferase activity	76	0.386021	1.77799	0.0100503	0.101522	0.0855536	2707	tags=50%, list=32%, signal=34%	Sjc_0006044/Sjc_0006011/Sjc_0003008/Sjc_0007031/Sjc_0007385/Sjc_0007763/Sjc_0007289/Sjc_0002019/Sjc_0003978/Sjc_0004941/Sjc_0001055/Sjc_0006580/Sjc_0008793/Sjc_0004669/Sjc_0003979/Sjc_0002033/Sjc_0004758/Sjc_0005335/Sjc_0003437/Sjc_0003585/Sjc_0002942/Sjc_0008825/Sjc_0003268/Sjc_0006382/Sjc_0007101/Sjc_0003254/Sjc_0008306/Sjc_0007781/Sjc_0005265/Sjc_0004047/Sjc_0002493/Sjc_0007732/Sjc_0009041/Sjc…
GO:0015035	protein disulfide oxidoreductase activity	10	0.695015	1.89135	0.0104167	0.10372	0.087406	1510	tags=60%, list=18%, signal=49%	Sjc_0009475/Sjc_0001233/Sjc_0000647/Sjc_0007069/Sjc_0004658/Sjc_0009451
GO:0030515	snoRNA binding	35	0.40926	1.61399	0.0107143	0.105181	0.0886371	2139	tags=43%, list=25%, signal=32%	Sjc_0009724/Sjc_0000451/Sjc_0001436/Sjc_0009732/Sjc_0004989/Sjc_0005790/Sjc_0003412/Sjc_0002817/Sjc_0002775/Sjc_0002249/Sjc_0006204/Sjc_0008403/Sjc_0001473/Sjc_0001513/Sjc_0001383
GO:0004114	3',5'-cyclic-nucleotide phosphodiesterase activity	12	-0.673425	-1.74829	0.0112179	0.107282	0.0904078	498	tags=50%, list=6%, signal=47%	Sjc_0002732/Sjc_0004107/Sjc_0008747/Sjc_0008163/Sjc_0009243/Sjc_0002731
GO:0019843	rRNA binding	48	0.423505	1.8213	0.0115385	0.107282	0.0904078	1944	tags=46%, list=23%, signal=36%	Sjc_0001212/Sjc_0006439/Sjc_0008341/Sjc_0005536/Sjc_0003536/Sjc_0006699/Sjc_0001062/Sjc_0008088/Sjc_0000247/Sjc_0003474/Sjc_0000855/Sjc_0003412/Sjc_0005486/Sjc_0006119/Sjc_0002913/Sjc_0007345/Sjc_0002944/Sjc_0001573/Sjc_0005206/Sjc_0002599/Sjc_0000253/Sjc_0000248
GO:0004601	peroxidase activity	18	0.567295	1.85116	0.0116279	0.107282	0.0904078	2064	tags=72%, list=24%, signal=55%	Sjc_0003056/Sjc_0006542/Sjc_0005754/Sjc_0002015/Sjc_0009038/Sjc_0004169/Sjc_0001917/Sjc_0006577/Sjc_0001056/Sjc_0009036/Sjc_0005541/Sjc_0004170/Sjc_0003498
GO:0016853	isomerase activity	61	0.379905	1.73031	0.011811	0.107282	0.0904078	2529	tags=48%, list=30%, signal=34%	Sjc_0004532/Sjc_0004075/Sjc_0006840/Sjc_0008973/Sjc_0002956/Sjc_0002603/Sjc_0004820/Sjc_0007399/Sjc_0002166/Sjc_0004314/Sjc_0005165/Sjc_0002817/Sjc_0008223/Sjc_0007069/Sjc_0007555/Sjc_0000519/Sjc_0002831/Sjc_0007797/Sjc_0003922/Sjc_0006141/Sjc_0000093/Sjc_0000658/Sjc_0001904/Sjc_0007181/Sjc_0005330/Sjc_0002431/Sjc_0001122/Sjc_0003001/Sjc_0008678
GO:0005089	Rho guanyl-nucleotide exchange factor activity	24	-0.569915	-1.73846	0.0118343	0.107282	0.0904078	2277	tags=58%, list=27%, signal=43%	Sjc_0000954/Sjc_0007164/Sjc_0002050/Sjc_0000758/Sjc_0001352/Sjc_0005565/Sjc_0000672/Sjc_0005259/Sjc_0006395/Sjc_0001306/Sjc_0005846/Sjc_0003748/Sjc_0000978/Sjc_0004338
GO:0099094	ligand-gated cation channel activity	21	-0.605842	-1.81093	0.0118519	0.107282	0.0904078	1997	tags=62%, list=23%, signal=48%	Sjc_0006556/Sjc_0008265/Sjc_0006136/Sjc_0001876/Sjc_0006554/Sjc_0009440/Sjc_0001800/Sjc_0005238/Sjc_0003859/Sjc_0009441/Sjc_0003470/Sjc_0009293/Sjc_0004789
GO:0140098	catalytic activity, acting on RNA	253	0.271527	1.55642	0.0121951	0.10733	0.0904479	2585	tags=40%, list=30%, signal=28%	Sjc_0000440/Sjc_0000439/Sjc_0001753/Sjc_0006011/Sjc_0003008/Sjc_0003898/Sjc_0009185/Sjc_0004895/Sjc_0000849/Sjc_0007385/Sjc_0007182/Sjc_0007763/Sjc_0006319/Sjc_0000854/Sjc_0001652/Sjc_0002298/Sjc_0006411/Sjc_0007778/Sjc_0007161/Sjc_0006984/Sjc_0001137/Sjc_0002087/Sjc_0002019/Sjc_0007317/Sjc_0003978/Sjc_0004941/Sjc_0007896/Sjc_0004988/Sjc_0002768/Sjc_0004871/Sjc_0002258/Sjc_0007783/Sjc_0004754/Sjc…
GO:0016491	oxidoreductase activity	241	0.461287	2.61735	0.0125	0.10733	0.0904479	2531	tags=58%, list=30%, signal=42%	Sjc_0006304/Sjc_0001388/Sjc_0004665/Sjc_0007228/Sjc_0006635/Sjc_0008345/Sjc_0005309/Sjc_0003109/Sjc_0001512/Sjc_0005478/Sjc_0002632/Sjc_0008703/Sjc_0009475/Sjc_0003094/Sjc_0000909/Sjc_0003862/Sjc_0007057/Sjc_0003021/Sjc_0004296/Sjc_0003914/Sjc_0003056/Sjc_0000875/Sjc_0008973/Sjc_0007654/Sjc_0004471/Sjc_0006542/Sjc_0003765/Sjc_0004474/Sjc_0005754/Sjc_0006031/Sjc_0001233/Sjc_0001925/Sjc_0004445/Sjc…
GO:0004129	cytochrome-c oxidase activity	10	0.681496	1.85456	0.0130208	0.10733	0.0904479	1736	tags=70%, list=20%, signal=56%	Sjc_0004296/Sjc_0003281/Sjc_0003419/Sjc_0008666/Sjc_0003792/Sjc_0003314/Sjc_0005896
GO:0015002	heme-copper terminal oxidase activity	10	0.681496	1.85456	0.0130208	0.10733	0.0904479	1736	tags=70%, list=20%, signal=56%	Sjc_0004296/Sjc_0003281/Sjc_0003419/Sjc_0008666/Sjc_0003792/Sjc_0003314/Sjc_0005896
GO:0016676	oxidoreductase activity, acting on a heme group of donors, oxygen as acceptor	10	0.681496	1.85456	0.0130208	0.10733	0.0904479	1736	tags=70%, list=20%, signal=56%	Sjc_0004296/Sjc_0003281/Sjc_0003419/Sjc_0008666/Sjc_0003792/Sjc_0003314/Sjc_0005896
GO:0003746	translation elongation factor activity	11	0.666053	1.86431	0.013089	0.10733	0.0904479	2815	tags=91%, list=33%, signal=61%	Sjc_0001902/Sjc_0002904/Sjc_0001735/Sjc_0000271/Sjc_0001945/Sjc_0007360/Sjc_0004527/Sjc_0000607/Sjc_0004329/Sjc_0005914
GO:0008318	protein prenyltransferase activity	11	0.662934	1.85558	0.013089	0.10733	0.0904479	2694	tags=82%, list=32%, signal=56%	Sjc_0009695/Sjc_0009536/Sjc_0005986/Sjc_0006356/Sjc_0007379/Sjc_0009662/Sjc_0002966/Sjc_0009690/Sjc_0005654
GO:0016675	oxidoreductase activity, acting on a heme group of donors	11	0.662257	1.85368	0.013089	0.10733	0.0904479	1736	tags=64%, list=20%, signal=51%	Sjc_0004296/Sjc_0003281/Sjc_0003419/Sjc_0008666/Sjc_0003792/Sjc_0003314/Sjc_0005896
GO:0003899	DNA-directed 5'-3' RNA polymerase activity	28	0.465795	1.70268	0.013986	0.113352	0.0955226	2562	tags=46%, list=30%, signal=33%	Sjc_0001753/Sjc_0007317/Sjc_0004988/Sjc_0002293/Sjc_0002892/Sjc_0001417/Sjc_0002225/Sjc_0006430/Sjc_0002121/Sjc_0007637/Sjc_0006920/Sjc_0005535/Sjc_0002679
GO:0008569	ATP-dependent microtubule motor activity, minus-end-directed	12	-0.666475	-1.73025	0.0144231	0.113894	0.0959792	2340	tags=75%, list=27%, signal=54%	Sjc_0006198/Sjc_0006197/Sjc_0006196/Sjc_0002809/Sjc_0001687/Sjc_0002403/Sjc_0006392/Sjc_0004798/Sjc_0002449
GO:0016836	hydro-lyase activity	18	0.52707	1.7199	0.0145349	0.113894	0.0959792	2159	tags=56%, list=25%, signal=42%	Sjc_0004187/Sjc_0001539/Sjc_0007190/Sjc_0007876/Sjc_0002773/Sjc_0003181/Sjc_0005036/Sjc_0004206/Sjc_0004791/Sjc_0004898
GO:0004659	prenyltransferase activity	17	0.5861	1.85124	0.0148368	0.113894	0.0959792	2694	tags=65%, list=32%, signal=44%	Sjc_0009695/Sjc_0009536/Sjc_0006182/Sjc_0005986/Sjc_0006356/Sjc_0007379/Sjc_0009662/Sjc_0008849/Sjc_0002966/Sjc_0009690/Sjc_0005654
GO:0016620	oxidoreductase activity, acting on the aldehyde or oxo group of donors, NAD or NADP as acceptor	17	0.556386	1.75739	0.0148368	0.113894	0.0959792	1758	tags=53%, list=21%, signal=42%	Sjc_0001512/Sjc_0007057/Sjc_0003021/Sjc_0004471/Sjc_0004474/Sjc_0007056/Sjc_0001562/Sjc_0003888/Sjc_0007140
GO:0000982	transcription factor activity, RNA polymerase II proximal promoter sequence-specific DNA binding	91	-0.372765	-1.4882	0.0148699	0.113894	0.0959792	1779	tags=42%, list=21%, signal=33%	Sjc_0009474/Sjc_0004666/Sjc_0002395/Sjc_0007937/Sjc_0005044/Sjc_0007447/Sjc_0008405/Sjc_0006189/Sjc_0007948/Sjc_0005207/Sjc_0001106/Sjc_0003133/Sjc_0007337/Sjc_0002210/Sjc_0001928/Sjc_0005224/Sjc_0000461/Sjc_0000304/Sjc_0005402/Sjc_0002208/Sjc_0008082/Sjc_0001973/Sjc_0007283/Sjc_0003059/Sjc_0002848/Sjc_0005298/Sjc_0002993/Sjc_0008087/Sjc_0001893/Sjc_0008495/Sjc_0005045/Sjc_0000099/Sjc_0005097/Sjc…
GO:0008276	protein methyltransferase activity	45	0.381843	1.60321	0.0152091	0.114948	0.0968679	2012	tags=38%, list=24%, signal=29%	Sjc_0006044/Sjc_0007031/Sjc_0003022/Sjc_0007385/Sjc_0007289/Sjc_0004681/Sjc_0001055/Sjc_0006580/Sjc_0008793/Sjc_0004669/Sjc_0003437/Sjc_0002942/Sjc_0008825/Sjc_0006382/Sjc_0007101/Sjc_0004346/Sjc_0003254
GO:0060590	ATPase regulator activity	24	0.482568	1.71649	0.0153374	0.114948	0.0968679	3383	tags=88%, list=40%, signal=53%	Sjc_0005432/Sjc_0004134/Sjc_0001710/Sjc_0000760/Sjc_0002998/Sjc_0002005/Sjc_0009242/Sjc_0007130/Sjc_0004115/Sjc_0005881/Sjc_0002859/Sjc_0004568/Sjc_0004802/Sjc_0009241/Sjc_0006402/Sjc_0005142/Sjc_0002072/Sjc_0006617/Sjc_0000037/Sjc_0007723/Sjc_0001358
GO:0043531	ADP binding	25	0.471651	1.68337	0.015873	0.117697	0.0991841	1790	tags=48%, list=21%, signal=38%	Sjc_0007810/Sjc_0005478/Sjc_0003515/Sjc_0008397/Sjc_0000303/Sjc_0009460/Sjc_0003060/Sjc_0000668/Sjc_0006786/Sjc_0005635/Sjc_0005425/Sjc_0006146
GO:0004930	G protein-coupled receptor activity	54	-0.424908	-1.52948	0.0163265	0.119785	0.100944	1431	tags=37%, list=17%, signal=31%	Sjc_0005944/Sjc_0009336/Sjc_0005744/Sjc_0006075/Sjc_0009290/Sjc_0004530/Sjc_0000926/Sjc_0000311/Sjc_0001525/Sjc_0009209/Sjc_0004528/Sjc_0009385/Sjc_0007824/Sjc_0003026/Sjc_0006298/Sjc_0006200/Sjc_0005893/Sjc_0000044/Sjc_0005446/Sjc_0001309
GO:0005198	structural molecule activity	328	0.285512	1.67611	0.0172414	0.12518	0.10549	2504	tags=47%, list=29%, signal=34%	Sjc_0001999/Sjc_0002010/Sjc_0004980/Sjc_0008345/Sjc_0004878/Sjc_0000326/Sjc_0002941/Sjc_0009219/Sjc_0000747/Sjc_0001212/Sjc_0004815/Sjc_0006439/Sjc_0003094/Sjc_0003375/Sjc_0001066/Sjc_0000661/Sjc_0006493/Sjc_0003076/Sjc_0005797/Sjc_0006410/Sjc_0005808/Sjc_0008746/Sjc_0001942/Sjc_0005661/Sjc_0000868/Sjc_0003122/Sjc_0006276/Sjc_0005210/Sjc_0005536/Sjc_0000157/Sjc_0002645/Sjc_0001726/Sjc_0001428/Sjc…
GO:1990939	ATP-dependent microtubule motor activity	20	-0.587077	-1.7407	0.0177515	0.127554	0.107491	2437	tags=65%, list=29%, signal=47%	Sjc_0001713/Sjc_0006198/Sjc_0005553/Sjc_0006197/Sjc_0006196/Sjc_0002809/Sjc_0004481/Sjc_0001687/Sjc_0002403/Sjc_0001853/Sjc_0006392/Sjc_0004798/Sjc_0002449
GO:0003697	single-stranded DNA binding	72	0.350979	1.62457	0.0186916	0.132939	0.112029	2874	tags=53%, list=34%, signal=35%	Sjc_0000306/Sjc_0003223/Sjc_0003446/Sjc_0001866/Sjc_0003431/Sjc_0008042/Sjc_0006072/Sjc_0006712/Sjc_0009285/Sjc_0002789/Sjc_0002043/Sjc_0009460/Sjc_0004232/Sjc_0007317/Sjc_0008892/Sjc_0006450/Sjc_0003845/Sjc_0000305/Sjc_0005700/Sjc_0003432/Sjc_0002884/Sjc_0004238/Sjc_0004770/Sjc_0007727/Sjc_0003149/Sjc_0001696/Sjc_0007682/Sjc_0002074/Sjc_0008058/Sjc_0004786/Sjc_0003554/Sjc_0004503/Sjc_0000876/Sjc…
GO:0032182	ubiquitin-like protein binding	47	0.38213	1.63096	0.019084	0.134359	0.113225	2054	tags=45%, list=24%, signal=34%	Sjc_0001971/Sjc_0001291/Sjc_0001351/Sjc_0001384/Sjc_0005343/Sjc_0006923/Sjc_0001116/Sjc_0007377/Sjc_0008728/Sjc_0004856/Sjc_0005899/Sjc_0006937/Sjc_0008871/Sjc_0002978/Sjc_0004017/Sjc_0001801/Sjc_0001867/Sjc_0002150/Sjc_0001700/Sjc_0002992/Sjc_0003568
GO:0008135	translation factor activity, RNA binding	57	0.355055	1.571	0.02	0.137354	0.11575	3484	tags=65%, list=41%, signal=39%	Sjc_0007194/Sjc_0006770/Sjc_0007458/Sjc_0001902/Sjc_0002904/Sjc_0001735/Sjc_0000271/Sjc_0003171/Sjc_0001945/Sjc_0009275/Sjc_0001000/Sjc_0004244/Sjc_0002041/Sjc_0008912/Sjc_0000811/Sjc_0004313/Sjc_0007360/Sjc_0001905/Sjc_0004527/Sjc_0002841/Sjc_0007699/Sjc_0001944/Sjc_0006685/Sjc_0000607/Sjc_0004329/Sjc_0004227/Sjc_0003183/Sjc_0005914/Sjc_0007218/Sjc_0001052/Sjc_0000993/Sjc_0001360/Sjc_0006867/Sjc…
GO:0140101	catalytic activity, acting on a tRNA	83	0.344232	1.62882	0.02	0.137354	0.11575	3242	tags=51%, list=38%, signal=32%	Sjc_0006011/Sjc_0003008/Sjc_0000849/Sjc_0000854/Sjc_0003978/Sjc_0004941/Sjc_0004871/Sjc_0007124/Sjc_0009710/Sjc_0004548/Sjc_0007160/Sjc_0003979/Sjc_0006324/Sjc_0008036/Sjc_0004428/Sjc_0002083/Sjc_0009371/Sjc_0001094/Sjc_0001671/Sjc_0009212/Sjc_0005498/Sjc_0005158/Sjc_0007009/Sjc_0003269/Sjc_0007939/Sjc_0000643/Sjc_0002725/Sjc_0001294/Sjc_0007834/Sjc_0003009/Sjc_0005452/Sjc_0008926/Sjc_0000408/Sjc…
GO:0000993	RNA polymerase II complex binding	16	0.56085	1.74839	0.0201729	0.137354	0.11575	3419	tags=81%, list=40%, signal=49%	Sjc_0000369/Sjc_0002723/Sjc_0002921/Sjc_0002407/Sjc_0007414/Sjc_0001696/Sjc_0005323/Sjc_0003150/Sjc_0008044/Sjc_0000339/Sjc_0000525/Sjc_0000229/Sjc_0009333
GO:0035326	enhancer binding	46	-0.446486	-1.56477	0.0202977	0.137354	0.11575	1607	tags=39%, list=19%, signal=32%	Sjc_0005207/Sjc_0002210/Sjc_0005401/Sjc_0001928/Sjc_0005224/Sjc_0003693/Sjc_0005402/Sjc_0002208/Sjc_0007283/Sjc_0007987/Sjc_0008087/Sjc_0001025/Sjc_0005045/Sjc_0000099/Sjc_0004026/Sjc_0005097/Sjc_0001069/Sjc_0000860
GO:0016860	intramolecular oxidoreductase activity	17	0.532793	1.68287	0.0207715	0.138294	0.116541	1306	tags=41%, list=15%, signal=35%	Sjc_0004532/Sjc_0008973/Sjc_0002956/Sjc_0007399/Sjc_0002166/Sjc_0007069/Sjc_0000519
GO:0008252	nucleotidase activity	10	0.651122	1.7719	0.0208333	0.138294	0.116541	1018	tags=50%, list=12%, signal=44%	Sjc_0000850/Sjc_0000849/Sjc_0000854/Sjc_0009013/Sjc_0003016
GO:0004869	cysteine-type endopeptidase inhibitor activity	14	0.582464	1.73906	0.0218579	0.143726	0.121119	887	tags=29%, list=10%, signal=26%	Sjc_0007622/Sjc_0003454/Sjc_0008935/Sjc_0007623
GO:0005217	intracellular ligand-gated ion channel activity	16	-0.612885	-1.72096	0.0229008	0.148247	0.124929	1997	tags=69%, list=23%, signal=53%	Sjc_0006556/Sjc_0008265/Sjc_0006136/Sjc_0001876/Sjc_0006554/Sjc_0001800/Sjc_0005238/Sjc_0003859/Sjc_0009293/Sjc_0008710/Sjc_0004789
GO:0004112	cyclic-nucleotide phosphodiesterase activity	15	-0.620575	-1.72294	0.0229709	0.148247	0.124929	498	tags=40%, list=6%, signal=38%	Sjc_0002732/Sjc_0004107/Sjc_0008747/Sjc_0008163/Sjc_0009243/Sjc_0002731
GO:0001228	DNA-binding transcription activator activity, RNA polymerase II-specific	94	-0.359437	-1.44033	0.0234279	0.149809	0.126246	2101	tags=40%, list=25%, signal=31%	Sjc_0004666/Sjc_0007937/Sjc_0000536/Sjc_0005044/Sjc_0002585/Sjc_0000278/Sjc_0007447/Sjc_0008405/Sjc_0006189/Sjc_0007948/Sjc_0005207/Sjc_0001106/Sjc_0003133/Sjc_0007337/Sjc_0003449/Sjc_0002210/Sjc_0001928/Sjc_0005224/Sjc_0000304/Sjc_0005402/Sjc_0002208/Sjc_0008082/Sjc_0001973/Sjc_0006063/Sjc_0007283/Sjc_0001861/Sjc_0005298/Sjc_0007987/Sjc_0002993/Sjc_0001025/Sjc_0008495/Sjc_0005045/Sjc_0000099/Sjc…
GO:0050661	NADP binding	19	0.485692	1.61651	0.0241692	0.150735	0.127026	2692	tags=58%, list=32%, signal=40%	Sjc_0001388/Sjc_0007228/Sjc_0001389/Sjc_0003060/Sjc_0006118/Sjc_0001899/Sjc_0007119/Sjc_0002838/Sjc_0007641/Sjc_0000213/Sjc_0001169
GO:0034062	5'-3' RNA polymerase activity	30	0.414891	1.56141	0.0242215	0.150735	0.127026	2562	tags=43%, list=30%, signal=30%	Sjc_0001753/Sjc_0007317/Sjc_0004988/Sjc_0002293/Sjc_0002892/Sjc_0001417/Sjc_0002225/Sjc_0006430/Sjc_0002121/Sjc_0007637/Sjc_0006920/Sjc_0005535/Sjc_0002679
GO:0097747	RNA polymerase activity	30	0.414891	1.56141	0.0242215	0.150735	0.127026	2562	tags=43%, list=30%, signal=30%	Sjc_0001753/Sjc_0007317/Sjc_0004988/Sjc_0002293/Sjc_0002892/Sjc_0001417/Sjc_0002225/Sjc_0006430/Sjc_0002121/Sjc_0007637/Sjc_0006920/Sjc_0005535/Sjc_0002679
GO:0003700	DNA-binding transcription factor activity	288	-0.2903	-1.33153	0.0245203	0.151244	0.127455	2101	tags=35%, list=25%, signal=27%	Sjc_0000452/Sjc_0003854/Sjc_0007418/Sjc_0007187/Sjc_0004351/Sjc_0007550/Sjc_0006612/Sjc_0001831/Sjc_0004295/Sjc_0009474/Sjc_0004666/Sjc_0005391/Sjc_0002395/Sjc_0007212/Sjc_0007937/Sjc_0000536/Sjc_0005121/Sjc_0003547/Sjc_0005044/Sjc_0002585/Sjc_0004567/Sjc_0003407/Sjc_0000278/Sjc_0007447/Sjc_0005266/Sjc_0004662/Sjc_0001883/Sjc_0008405/Sjc_0006189/Sjc_0007948/Sjc_0005207/Sjc_0009416/Sjc_0001106/Sjc…
GO:0000978	RNA polymerase II proximal promoter sequence-specific DNA binding	99	-0.352523	-1.42564	0.0268293	0.164035	0.138234	2126	tags=34%, list=25%, signal=26%	Sjc_0009474/Sjc_0004666/Sjc_0002395/Sjc_0007937/Sjc_0005044/Sjc_0000278/Sjc_0007948/Sjc_0005207/Sjc_0001106/Sjc_0003133/Sjc_0007337/Sjc_0002210/Sjc_0001928/Sjc_0005224/Sjc_0000304/Sjc_0005402/Sjc_0002208/Sjc_0008082/Sjc_0007283/Sjc_0003059/Sjc_0002848/Sjc_0005298/Sjc_0002993/Sjc_0001025/Sjc_0001893/Sjc_0008495/Sjc_0005045/Sjc_0000099/Sjc_0004026/Sjc_0005097/Sjc_0006032/Sjc_0001187/Sjc_0001890/Sjc…
GO:0004725	protein tyrosine phosphatase activity	42	-0.434123	-1.50307	0.0284553	0.172464	0.145337	1825	tags=45%, list=21%, signal=36%	Sjc_0004649/Sjc_0004553/Sjc_0008645/Sjc_0003906/Sjc_0004890/Sjc_0004853/Sjc_0004888/Sjc_0008641/Sjc_0004889/Sjc_0008442/Sjc_0000670/Sjc_0002763/Sjc_0004008/Sjc_0006354/Sjc_0004168/Sjc_0005284/Sjc_0008887/Sjc_0002680/Sjc_0007886
GO:0008378	galactosyltransferase activity	16	-0.60467	-1.69789	0.0290076	0.174296	0.146881	936	tags=38%, list=11%, signal=33%	Sjc_0007672/Sjc_0001446/Sjc_0004081/Sjc_0001452/Sjc_0004085/Sjc_0004087
GO:0008173	RNA methyltransferase activity	38	0.377595	1.53303	0.0296296	0.174654	0.147182	3224	tags=61%, list=38%, signal=38%	Sjc_0006011/Sjc_0003008/Sjc_0007385/Sjc_0007763/Sjc_0002019/Sjc_0003978/Sjc_0004941/Sjc_0003979/Sjc_0002033/Sjc_0004758/Sjc_0005158/Sjc_0008306/Sjc_0005265/Sjc_0000538/Sjc_0004047/Sjc_0002493/Sjc_0007834/Sjc_0003009/Sjc_0004030/Sjc_0005775/Sjc_0005406/Sjc_0006867/Sjc_0002081
GO:0008081	phosphoric diester hydrolase activity	33	-0.480275	-1.58185	0.029745	0.174654	0.147182	1356	tags=33%, list=16%, signal=28%	Sjc_0001411/Sjc_0002732/Sjc_0006972/Sjc_0007800/Sjc_0004952/Sjc_0004107/Sjc_0008747/Sjc_0008163/Sjc_0009243/Sjc_0002404/Sjc_0002731
GO:0004672	protein kinase activity	303	-0.282746	-1.29876	0.029819	0.174654	0.147182	2425	tags=36%, list=28%, signal=27%	Sjc_0009011/Sjc_0009688/Sjc_0008708/Sjc_0002228/Sjc_0002842/Sjc_0002011/Sjc_0005711/Sjc_0003274/Sjc_0001792/Sjc_0005539/Sjc_0001581/Sjc_0008227/Sjc_0005267/Sjc_0003736/Sjc_0007511/Sjc_0008134/Sjc_0005395/Sjc_0007073/Sjc_0006517/Sjc_0007059/Sjc_0009402/Sjc_0009236/Sjc_0009693/Sjc_0005272/Sjc_0002085/Sjc_0003409/Sjc_0003512/Sjc_0002934/Sjc_0007768/Sjc_0004339/Sjc_0008265/Sjc_0009312/Sjc_0004649/Sjc…
GO:0005085	guanyl-nucleotide exchange factor activity	106	-0.34493	-1.40986	0.0303767	0.176427	0.148676	2277	tags=40%, list=27%, signal=29%	Sjc_0000954/Sjc_0008875/Sjc_0007164/Sjc_0007997/Sjc_0008876/Sjc_0008735/Sjc_0002050/Sjc_0002934/Sjc_0000758/Sjc_0001352/Sjc_0000790/Sjc_0005565/Sjc_0007718/Sjc_0000672/Sjc_0002623/Sjc_0005259/Sjc_0000518/Sjc_0005853/Sjc_0009400/Sjc_0002701/Sjc_0006395/Sjc_0006666/Sjc_0008959/Sjc_0000739/Sjc_0003681/Sjc_0009705/Sjc_0002935/Sjc_0002235/Sjc_0001306/Sjc_0001481/Sjc_0006943/Sjc_0008923/Sjc_0008962/Sjc…
GO:0005518	collagen binding	15	-0.600674	-1.66769	0.0306279	0.176427	0.148676	2309	tags=60%, list=27%, signal=44%	Sjc_0000208/Sjc_0004267/Sjc_0007768/Sjc_0003982/Sjc_0001845/Sjc_0001776/Sjc_0000033/Sjc_0002656/Sjc_0009298
GO:0000981	DNA-binding transcription factor activity, RNA polymerase II-specific	210	-0.300601	-1.34424	0.0311457	0.177939	0.149951	2126	tags=34%, list=25%, signal=26%	Sjc_0009474/Sjc_0004666/Sjc_0005391/Sjc_0002395/Sjc_0007937/Sjc_0000536/Sjc_0005121/Sjc_0003547/Sjc_0005044/Sjc_0002585/Sjc_0000278/Sjc_0007447/Sjc_0005266/Sjc_0008405/Sjc_0006189/Sjc_0007948/Sjc_0005207/Sjc_0009416/Sjc_0001106/Sjc_0003133/Sjc_0007337/Sjc_0003449/Sjc_0002210/Sjc_0005401/Sjc_0001928/Sjc_0008667/Sjc_0009417/Sjc_0005224/Sjc_0000461/Sjc_0002193/Sjc_0003693/Sjc_0000304/Sjc_0006561/Sjc…
GO:0001158	enhancer sequence-specific DNA binding	39	-0.445262	-1.52773	0.0315068	0.178539	0.150456	1607	tags=38%, list=19%, signal=31%	Sjc_0005207/Sjc_0002210/Sjc_0001928/Sjc_0005224/Sjc_0003693/Sjc_0005402/Sjc_0002208/Sjc_0007283/Sjc_0007987/Sjc_0001025/Sjc_0005045/Sjc_0000099/Sjc_0005097/Sjc_0001069/Sjc_0000860
GO:0031435	mitogen-activated protein kinase kinase kinase binding	16	-0.58749	-1.64965	0.0335878	0.188796	0.1591	2604	tags=75%, list=31%, signal=52%	Sjc_0005327/Sjc_0003988/Sjc_0009011/Sjc_0002011/Sjc_0004339/Sjc_0000518/Sjc_0007224/Sjc_0007142/Sjc_0004024/Sjc_0008620/Sjc_0004420/Sjc_0004419
GO:0019842	vitamin binding	46	0.360063	1.52503	0.0342205	0.190814	0.1608	1909	tags=41%, list=22%, signal=32%	Sjc_0003937/Sjc_0009179/Sjc_0000560/Sjc_0005164/Sjc_0005053/Sjc_0000785/Sjc_0007761/Sjc_0001840/Sjc_0002144/Sjc_0000199/Sjc_0002890/Sjc_0006118/Sjc_0003888/Sjc_0008550/Sjc_0005723/Sjc_0002674/Sjc_0003810/Sjc_0003550/Sjc_0007290
GO:0045503	dynein light chain binding	16	-0.584694	-1.64179	0.0351145	0.193325	0.162917	1580	tags=56%, list=19%, signal=46%	Sjc_0002809/Sjc_0001687/Sjc_0002403/Sjc_0006392/Sjc_0004798/Sjc_0007127/Sjc_0009029/Sjc_0001191/Sjc_0002449
GO:0017048	Rho GTPase binding	66	-0.382358	-1.43279	0.0353403	0.193325	0.162917	2665	tags=45%, list=31%, signal=31%	Sjc_0003768/Sjc_0006703/Sjc_0008167/Sjc_0005504/Sjc_0003988/Sjc_0001713/Sjc_0000954/Sjc_0007164/Sjc_0001317/Sjc_0006479/Sjc_0002050/Sjc_0007768/Sjc_0000758/Sjc_0001352/Sjc_0005565/Sjc_0000672/Sjc_0005558/Sjc_0005259/Sjc_0000054/Sjc_0005713/Sjc_0003982/Sjc_0006395/Sjc_0001845/Sjc_0006389/Sjc_0001306/Sjc_0004394/Sjc_0005846/Sjc_0003748/Sjc_0000978/Sjc_0004338
GO:0071889	14-3-3 protein binding	20	-0.542763	-1.6093	0.035503	0.193325	0.162917	2416	tags=60%, list=28%, signal=43%	Sjc_0001546/Sjc_0007486/Sjc_0009026/Sjc_0009312/Sjc_0007224/Sjc_0005243/Sjc_0000580/Sjc_0004420/Sjc_0004419/Sjc_0005679/Sjc_0009192/Sjc_0004342
GO:0005102	signaling receptor binding	423	-0.268178	-1.25835	0.037422	0.202195	0.170392	2121	tags=31%, list=25%, signal=24%	Sjc_0009031/Sjc_0008134/Sjc_0001686/Sjc_0002137/Sjc_0003946/Sjc_0006099/Sjc_0005553/Sjc_0004177/Sjc_0009693/Sjc_0009434/Sjc_0003385/Sjc_0003079/Sjc_0004655/Sjc_0006096/Sjc_0001932/Sjc_0005467/Sjc_0003512/Sjc_0002934/Sjc_0002823/Sjc_0003787/Sjc_0009040/Sjc_0000672/Sjc_0006136/Sjc_0005934/Sjc_0006882/Sjc_0004507/Sjc_0002623/Sjc_0003421/Sjc_0006945/Sjc_0000518/Sjc_0004662/Sjc_0004128/Sjc_0006969/Sjc…
[truncated: 10 more rows]
