# Supplementary material for: A metabotropic glutamate receptor affects the growth and development of Schistosoma japonicum
Source: Front Microbiol. 2022 Nov 30;13:1045490. doi: 10.3389/fmicb.2022.1045490 (PMC9750798; doi:10.3389/fmicb.2022.1045490)
Supplement: Supplementary Table 5 — GSEA_shareGOBPs. [file Table_5.XLSX]

## Sheet: GSEA(GO terms)
GO	Description	NES.F	pvalue.F	p.adjust.F	NES.M	pvalue.M	p.adjust.M
GO:0007268	chemical synaptic transmission	-1.49743	0.00104932	0.126072	-1.81083	0.00104275	0.0130482
GO:0098916	anterograde trans-synaptic signaling	-1.49743	0.00104932	0.126072	-1.81083	0.00104275	0.0130482
GO:0099536	synaptic signaling	-1.49723	0.00105042	0.126072	-1.80914	0.00104493	0.0130482
GO:0099537	trans-synaptic signaling	-1.49723	0.00105042	0.126072	-1.80914	0.00104493	0.0130482
GO:0042330	taxis	-1.5229	0.00106383	0.126072	-1.68423	0.00105374	0.0130482
GO:0006935	chemotaxis	-1.55246	0.00108342	0.126072	-1.68913	0.00106157	0.0130482
GO:0044782	cilium organization	-1.5079	0.0010989	0.126072	-1.37227	0.00758397	0.0415626
GO:0007186	G protein-coupled receptor signaling pathway	-1.60805	0.00112867	0.126072	-1.89707	0.00111982	0.0130482
GO:0007517	muscle organ development	-1.57443	0.00113636	0.126072	-1.76344	0.0011274	0.0130482
GO:0010817	regulation of hormone levels	-1.61727	0.00115207	0.126072	-1.75218	0.00113379	0.0130482
GO:0007498	mesoderm development	-1.7398	0.00125628	0.126072	-1.74535	0.00116686	0.0130482
GO:0098742	cell-cell adhesion via plasma-membrane adhesion molecules	-1.96681	0.00126743	0.126072	-2.35724	0.00120048	0.0130482
GO:0019935	cyclic-nucleotide-mediated signaling	-1.93732	0.00130378	0.126072	-1.99979	0.00120627	0.0130482
GO:0007156	homophilic cell adhesion via plasma membrane adhesion molecules	-2.01137	0.0013369	0.126072	-2.36179	0.001221	0.0130482
GO:0035270	endocrine system development	-1.99441	0.00139276	0.126072	-1.84775	0.00124224	0.0130482
GO:1903998	regulation of eating behavior	-1.78667	0.00140449	0.126072	-1.80108	0.00125156	0.0130482
GO:0045667	regulation of osteoblast differentiation	-1.81103	0.00147275	0.126072	-1.62934	0.00512164	0.0334925
GO:0048665	neuron fate specification	-2.16596	0.00159236	0.126072	-1.87008	0.00138122	0.0130482
GO:0002067	glandular epithelial cell differentiation	-1.9584	0.0016	0.126072	-1.9079	0.00139276	0.0130482
GO:0021983	pituitary gland development	-1.96244	0.0016	0.126072	-1.7902	0.00139276	0.0130482
GO:0061319	nephrocyte differentiation	-1.80014	0.00165289	0.126072	-1.79456	0.00141643	0.0130482
GO:0031128	developmental induction	-1.89581	0.00166667	0.126072	-1.87829	0.00140056	0.0130482
GO:0040012	regulation of locomotion	-1.40315	0.00208986	0.126072	-1.62185	0.00103842	0.0130482
GO:0007155	cell adhesion	-1.45107	0.0021164	0.126072	-1.97049	0.00104932	0.0130482
GO:0022610	biological adhesion	-1.45107	0.0021164	0.126072	-1.97049	0.00104932	0.0130482
GO:0030031	cell projection assembly	-1.42632	0.00211864	0.126072	-1.47516	0.00105263	0.0130482
GO:0007409	axonogenesis	-1.4895	0.00212089	0.126072	-1.70047	0.00104822	0.0130482
GO:0007411	axon guidance	-1.58939	0.00220507	0.126072	-1.73344	0.00109649	0.0130482
GO:0050804	modulation of chemical synaptic transmission	-1.50119	0.00220751	0.126072	-1.80183	0.00109409	0.0130482
GO:0099177	regulation of trans-synaptic signaling	-1.50119	0.00220751	0.126072	-1.80183	0.00109409	0.0130482
GO:0097485	neuron projection guidance	-1.54594	0.00221976	0.126072	-1.72503	0.00109649	0.0130482
GO:0098609	cell-cell adhesion	-1.54122	0.00222469	0.126072	-2.15365	0.00109529	0.0130482
GO:0046578	regulation of Ras protein signal transduction	-1.61906	0.00238949	0.126072	-1.58087	0.00232019	0.0201176
GO:0015985	energy coupled proton transport, down electrochemical gradient	2.09697	0.0027248	0.126072	2.19962	0.0075188	0.041301
GO:0015986	ATP synthesis coupled proton transport	2.09697	0.0027248	0.126072	2.19962	0.0075188	0.041301
GO:0072006	nephron development	-1.73109	0.00277393	0.126072	-1.8312	0.00123609	0.0130482
GO:0046189	phenol-containing compound biosynthetic process	-1.89145	0.00303951	0.126072	-1.76927	0.00131926	0.0130482
GO:0033058	directional locomotion	-1.90842	0.00314961	0.126072	-1.82588	0.0013587	0.0130482
GO:0061077	chaperone-mediated protein folding	1.98836	0.00327869	0.126072	2.10161	0.00888889	0.0454524
GO:0060560	developmental growth involved in morphogenesis	-1.52376	0.00348432	0.126072	-1.79428	0.00114025	0.0130482
GO:0006614	SRP-dependent cotranslational protein targeting to membrane	2.45758	0.00392157	0.126072	2.86829	0.00546448	0.0346376
GO:0070125	mitochondrial translational elongation	2.65792	0.00393701	0.126072	2.18335	0.00578035	0.0355454
GO:0042773	ATP synthesis coupled electron transport	2.75703	0.00401606	0.126072	2.15297	0.00571429	0.0352307
GO:0042775	mitochondrial ATP synthesis coupled electron transport	2.75703	0.00401606	0.126072	2.15297	0.00571429	0.0352307
GO:0006613	cotranslational protein targeting to membrane	2.51766	0.00411523	0.126072	2.79642	0.00558659	0.0350476
GO:0070126	mitochondrial translational termination	2.62856	0.00414938	0.126072	2.2542	0.00568182	0.0352139
GO:0048667	cell morphogenesis involved in neuron differentiation	-1.38272	0.00416233	0.126072	-1.59788	0.00103199	0.0130482
GO:0120031	plasma membrane bounded cell projection assembly	-1.42101	0.0042508	0.126072	-1.3856	0.0042061	0.0289475
GO:0045047	protein targeting to ER	2.54663	0.0042735	0.126072	2.7165	0.00574713	0.0353871
GO:0022904	respiratory electron transport chain	2.81779	0.00436681	0.126072	2.1866	0.00568182	0.0352139
GO:0006415	translational termination	2.40369	0.00442478	0.126072	2.30804	0.00561798	0.0350476
GO:0072599	establishment of protein localization to endoplasmic reticulum	2.51352	0.00442478	0.126072	2.62794	0.00561798	0.0350476
GO:0042446	hormone biosynthetic process	-1.81528	0.00443131	0.126072	-1.74254	0.00127551	0.0130482
GO:0070972	protein localization to endoplasmic reticulum	2.52123	0.00444444	0.126072	2.54427	0.00641026	0.0377101
GO:0071426	ribonucleoprotein complex export from nucleus	1.94719	0.00444444	0.126072	1.85974	0.00628931	0.0373181
GO:0006119	oxidative phosphorylation	2.92671	0.0044843	0.126072	2.22179	0.00632911	0.0374137
GO:0051028	mRNA transport	1.76982	0.0045045	0.126072	1.86961	0.00617284	0.0368031
GO:0071166	ribonucleoprotein complex localization	1.97268	0.0045045	0.126072	1.85673	0.00617284	0.0368031
GO:0000184	nuclear-transcribed mRNA catabolic process, nonsense-mediated decay	1.74534	0.00454545	0.126072	2.8044	0.00561798	0.0350476
GO:0006405	RNA export from nucleus	1.96562	0.00458716	0.126072	1.89569	0.00666667	0.0386846
GO:0022900	electron transport chain	2.60093	0.00458716	0.126072	2.01568	0.00666667	0.0386846
GO:0006414	translational elongation	2.85617	0.00473934	0.126072	2.28813	0.00675676	0.0390638
GO:0042776	mitochondrial ATP synthesis coupled proton transport	1.98992	0.00483092	0.12779	2.01594	0.00630915	0.0373423
GO:0001763	morphogenesis of a branching structure	-1.63662	0.00505689	0.130297	-1.86446	0.00117096	0.0130482
GO:0048812	neuron projection morphogenesis	-1.35079	0.00518135	0.130297	-1.54669	0.00102987	0.0130482
GO:0060322	head development	-1.36815	0.00521921	0.130297	-1.5547	0.0010395	0.0130482
GO:0032543	mitochondrial translation	2.6689	0.00526316	0.130297	2.02826	0.00680272	0.0392816
GO:0061564	axon development	-1.3823	0.00527426	0.130297	-1.70138	0.00104058	0.0130482
GO:0007588	excretion	-1.72739	0.00529101	0.130297	-1.92728	0.00122249	0.0130482
GO:0007435	salivary gland morphogenesis	-1.68952	0.00531208	0.130297	-1.65935	0.00241838	0.0203226
GO:0031123	RNA 3'-end processing	1.77023	0.00543478	0.130297	1.70931	0.00671141	0.0388491
GO:0042755	eating behavior	-1.60202	0.00543478	0.130297	-1.76996	0.00122399	0.0130482
GO:0006611	protein export from nucleus	1.91664	0.00555556	0.130297	1.56637	0.00714286	0.0400254
GO:0006612	protein targeting to membrane	1.73106	0.00555556	0.130297	1.78195	0.00671141	0.0388491
GO:0007365	periodic partitioning	-1.69059	0.00561798	0.130297	-1.7397	0.00125156	0.0130482
GO:0006457	protein folding	1.9579	0.00568182	0.130297	1.61598	0.00694444	0.0397794
GO:0002181	cytoplasmic translation	2.4344	0.00578035	0.130297	2.81321	0.00704225	0.0397794
GO:0006413	translational initiation	2.07876	0.00581395	0.130297	2.43529	0.00699301	0.0397794
GO:0140053	mitochondrial gene expression	2.64903	0.00598802	0.130297	1.97916	0.00746269	0.041136
GO:0072080	nephron tubule development	-1.79007	0.00601504	0.130297	-1.6654	0.00388601	0.027753
GO:0000956	nuclear-transcribed mRNA catabolic process	1.68784	0.00617284	0.130297	2.25263	0.00826446	0.0441175
GO:0043414	macromolecule methylation	1.71481	0.00621118	0.130297	1.52213	0.00819672	0.0438548
GO:0014047	glutamate secretion	-1.84112	0.00622084	0.130297	-1.77466	0.00135685	0.0130482
GO:0050657	nucleic acid transport	1.59484	0.00628931	0.130297	1.57223	0.00847458	0.0444355
GO:0050658	RNA transport	1.59484	0.00628931	0.130297	1.57223	0.00847458	0.0444355
GO:0051236	establishment of RNA localization	1.58978	0.00628931	0.130297	1.59425	0.00833333	0.0443352
GO:0045333	cellular respiration	2.70478	0.00632911	0.130297	1.8605	0.00729927	0.0406612
GO:0051168	nuclear export	1.8579	0.00632911	0.130297	1.5843	0.00729927	0.0406612
GO:0046034	ATP metabolic process	2.57068	0.00675676	0.135884	1.60709	0.00826446	0.0441175
GO:0030278	regulation of ossification	-1.64858	0.00686813	0.135884	-1.60489	0.00986436	0.0490113
GO:0032259	methylation	1.87137	0.00704225	0.135884	1.59164	0.00806452	0.0433926
GO:0051056	regulation of small GTPase mediated signal transduction	-1.49605	0.00704225	0.135884	-1.64695	0.00113507	0.0130482
GO:0009205	purine ribonucleoside triphosphate metabolic process	2.59194	0.0070922	0.135884	1.65087	0.008	0.0430944
GO:0006364	rRNA processing	1.47082	0.00714286	0.135884	1.81511	0.008	0.0430944
GO:0120039	plasma membrane bounded cell projection morphogenesis	-1.34116	0.00725389	0.135884	-1.54224	0.00102775	0.0130482
GO:0009954	proximal/distal pattern formation	-1.73961	0.00730994	0.135884	-1.81881	0.00127714	0.0130482
GO:0051270	regulation of cellular component movement	-1.36785	0.00742312	0.135884	-1.59584	0.00104822	0.0130482
GO:0009144	purine nucleoside triphosphate metabolic process	2.57323	0.00746269	0.135884	1.64804	0.00840336	0.0444355
GO:0009199	ribonucleoside triphosphate metabolic process	2.54847	0.0075188	0.135884	1.64566	0.00840336	0.0444355
GO:0030334	regulation of cell migration	-1.40047	0.00759219	0.135884	-1.5441	0.00107527	0.0130482
GO:0060993	kidney morphogenesis	-1.79672	0.00759878	0.135884	-1.6905	0.00130719	0.0130482
GO:0022618	ribonucleoprotein complex assembly	2.12653	0.00787402	0.137207	1.99586	0.00862069	0.0446171
GO:0001837	epithelial to mesenchymal transition	-1.61287	0.00824176	0.137207	-1.77646	0.00123305	0.0130482
GO:0048858	cell projection morphogenesis	-1.34008	0.00825593	0.137207	-1.53927	0.00102775	0.0130482
GO:0046058	cAMP metabolic process	-1.70965	0.00826446	0.137207	-1.86053	0.00141643	0.0130482
GO:0071294	cellular response to zinc ion	-1.73946	0.00829187	0.137207	-1.72442	0.00433526	0.029409
GO:0022603	regulation of anatomical structure morphogenesis	-1.3241	0.00833333	0.137207	-1.63853	0.00103199	0.0130482
GO:0048562	embryonic organ morphogenesis	-1.51074	0.00834327	0.137207	-1.44237	0.00809249	0.0434454
GO:0001708	cell fate specification	-1.52601	0.0083632	0.137207	-1.75015	0.0011534	0.0130482
GO:2001222	regulation of neuron migration	-1.68928	0.00840336	0.137207	-1.86327	0.00125471	0.0130482
GO:0001764	neuron migration	-1.54734	0.00855746	0.137902	-2.12845	0.00117233	0.0130482
GO:0006402	mRNA catabolic process	1.46061	0.00862069	0.137902	1.92728	0.00925926	0.0469854
GO:0048704	embryonic skeletal system morphogenesis	-1.6949	0.00862069	0.137902	-1.67153	0.00252207	0.0205448
GO:0071826	ribonucleoprotein complex subunit organization	2.08393	0.00862069	0.137902	1.95028	0.00917431	0.0466098
GO:0060485	mesenchyme development	-1.58699	0.00884956	0.139676	-1.90604	0.00117096	0.0130482
GO:0010717	regulation of epithelial to mesenchymal transition	-1.74841	0.00898204	0.141295	-1.70852	0.0025641	0.0205448
GO:0060465	pharynx development	-1.72048	0.00911854	0.142496	-1.73857	0.00128866	0.0130482
GO:0008045	motor neuron axon guidance	-1.57083	0.00937082	0.145478	-1.93498	0.001221	0.0130482
GO:1990709	presynaptic active zone organization	-1.74934	0.00955414	0.147821	-1.65644	0.00552486	0.0348338
GO:0001964	startle response	-1.75545	0.0096	0.147821	-1.87223	0.00139276	0.0130482
GO:0060425	lung morphogenesis	-1.74792	0.0097561	0.149017	-1.76592	0.00138889	0.0130482
GO:0022612	gland morphogenesis	-1.5633	0.00985222	0.150001	-1.84668	0.00116959	0.0130482
