# Supplementary material for: A metabotropic glutamate receptor affects the growth and development of Schistosoma japonicum
Source: Front Microbiol. 2022 Nov 30;13:1045490. doi: 10.3389/fmicb.2022.1045490 (PMC9750798; doi:10.3389/fmicb.2022.1045490)
Supplement: Supplementary Table 6 — All primers. [file Table_6.xlsx]

## Sheet: Sheet1
dsRNA	Primer code	Forward Primer (5’-3’)	Reverse Primer (5’-3’)
1	GFP	TAATACGACTCACTATAGGGAGAGCAGCACGACTTCTTCAA	TAATACGACTCACTATAGGGAGAGAACTCCAGCAGGACCAT
2	SjGRM	TAATACGACTCACTATAGGGAGAGAGTTGTCGGTAGTTCCTATA	TAATACGACTCACTATAGGGAGACCATCCATCGCTTGCTAT
3	SjGRM7	TAATACGACTCACTATAGGGAGAGTCGTTCATGTTGTTGGAT	TAATACGACTCACTATAGGGAGAGCATTGATTCTCGAACTTCT
In situ hybridization	Primer code	Forward Primer (5’-3’)	Reverse Primer (5’-3’)
1	SjGRM	GAGTTGTCGGTAGTTCCTATA	TAATACGACTCACTATAGGGAGACCATCCATCGCTTGCTAT
2	SjGRM7	GTCGTTCATGTTGTTGGAT	TAATACGACTCACTATAGGGAGAGCGGTGTAACTGGTGTAA
qPCR	Primer code	Forward Primer (5’-3’)	Reverse Primer (5’-3’)
1	PSMD	GCAGCACGACTTCTTCAA	GAACTCCAGCAGGACCAT
2	SjGRM	TCATCATGTGGTAACAATGC	GTAATCCTGAAGCGAATGC
3	SjGRM7	CACAAGAGCCAGTATTATGC	GAATATACCAGGTGGACTTCT
4	CollagenⅠ	CATGTTCAGCTTTGTGGACCT	GCAGCTGACTTCAGGGATGT
5	Collagen3	TCCCCTGGAATCTGTGAATC	TGAGTCGAATTGGGGAGTAAT
6	α-SMA	CCCACCCAGAGTGGAGAA	ACATAGCTGGAGCAGCGTCT
7	GAPDH	AACAGGGTGGTGGACCTCAT	AGTTGGGATAGGGCCTCTCTT
